# Supplementary material for: Longitudinal plasma proteome profiling reveals the diversity of biomarkers for diagnosis and cetuximab therapy response of colorectal cancer
Source: Nat Commun. 2024 Feb 1;15:980. doi: 10.1038/s41467-024-44911-1 (PMC10834432; doi:10.1038/s41467-024-44911-1)
Supplement: Supplementary file 5 — Supplementary Data 1 [file 41467_2024_44911_MOESM5_ESM.xlsx]

## Sheet: Description
Supplementary Data 1: Clinical characteristics of CRC patients and healthy controls included in the discovery and validation cohorts.
A. CRC. Clinical characteristics of CRC patients included in the discovery and validation cohorts.
B. HC. Clinical characteristics of healthy controls (HC) included in the discovery and validation cohorts.

## Sheet: A. CRC
Discovery cohort	Age (years) (median = 55.5)	Gender	Degree of tumor differentiation	ECOG performance status	Lactate dehydrogenase level (U/L) (median = 237)	White Blood Cell count (109/L) (median = 5.75)	Lymphocyte number (109/L) (median = 1.4)	Hemoglobin (g/L) (median = 126)	Platelet Count (109/L) (median = 198.5)	The therapy response of the initial treatment with cetuximab	Note: Yes, ≥ median; No, < median
#1	No	Female	Moderately differentiated	1	No	No	No	No	Yes	S
#2	No	Female	NA	1	No	No	Yes	No	Yes
#3	Yes	Male	Moderately differentiated	0	No	No	No	Yes	No
#4	No	Female	Poorly differentiated	1	No	Yes	No	No	Yes
#5	Yes	Male	Poorly differentiated	1	No	No	No	No	No	NS
#6	Yes	Female	Poorly differentiated	1	No	Yes	Yes	No	No
#7	Yes	Male	NA	1	No	Yes	Yes	No	Yes
#8	No	Male	NA	1	Yes	Yes	Yes	Yes	No
#9	Yes	Male	Moderately differentiated	1	No	Yes	Yes	Yes	Yes	NS
#10	No	Male	NA	1	No	No	Yes	No	Yes
#11	Yes	Male	Moderately differentiated	1	No	No	No	Yes	No
#12	No	Female	NA	1	No	No	Yes	No	Yes
#13	No	Male	Moderately differentiated	1	Yes	Yes	Yes	No	No
#14	No	Male	Moderately differentiated	1	Yes	No	No	No	Yes	S
#15	No	Male	Poorly differentiated	1	Yes	Yes	No	Yes	Yes
#16	Yes	Male	NA	1	No	Yes	Yes	Yes	No	NS
#17	No	Male	Poorly differentiated	1	Yes	No	No	No	No	NS
#18	Yes	Female	NA	1	No	No	No	No	No
#19	No	Male	Moderately differentiated	1	No	Yes	Yes	Yes	Yes	S
#20	Yes	Female	Moderately differentiated	1	No	No	Yes	No	No	NS
#21	No	Male	NA	1	No	No	No	Yes	No
#22	Yes	Male	Well differentiated	1	No	Yes	Yes	Yes	No
#23	No	Female	Moderately differentiated	1	No	No	No	No	Yes
#24	Yes	Male	Poorly differentiated	1	No	Yes	Yes	Yes	No	NS
#25	Yes	Male	NA	1	No	Yes	Yes	Yes	No	S
#26	No	Male	Moderately differentiated	1	No	Yes	Yes	No	Yes	NS
#27	Yes	Male	Moderately differentiated	1	No	Yes	Yes	No	No
#28	No	Female	NA	1	Yes	Yes	No	No	No	NS
#29	Yes	Male	Moderately differentiated	1	No	Yes	Yes	Yes	Yes
#30	No	Female	Moderately differentiated	1	Yes	Yes	Yes	Yes	Yes	S
#31	Yes	Male	Moderately differentiated	1	Yes	Yes	Yes	Yes	No	NS
#32	Yes	Male	Moderately differentiated	1	No	No	No	No	Yes
#33	No	Male	Poorly differentiated	1	Yes	No	No	No	No	NS
#34	Yes	Female	Poorly differentiated	1	No	No	No	Yes	Yes	S
#35	No	Female	Moderately differentiated	1	No	Yes	Yes	No	Yes
#36	Yes	Male	NA	1	Yes	Yes	Yes	No	No
#37	Yes	Male	Poorly differentiated	1	No	Yes	Yes	No	Yes
#38	Yes	Female	Poorly differentiated	1	No	No	No	Yes	No	NS
#39	No	Female	NA	1	Yes	Yes	No	Yes	Yes
#40	No	Male	Poorly differentiated	1	Yes	Yes	Yes	No	Yes
#41	Yes	Male	Moderately differentiated	1	Yes	No	No	No	Yes	S
#42	Yes	Male	Moderately differentiated	1	No	Yes	Yes	Yes	Yes	S
#43	Yes	Female	Poorly differentiated	1	Yes	Yes	Yes	No	No
#44	No	Female	Moderately differentiated	1	Yes	No	Yes	Yes	No
#45	No	Female	Moderately differentiated	1	Yes	No	Yes	Yes	No
#46	No	Male	Moderately differentiated	1	Yes	No	No	No	No	S
#47	No	Male	Poorly differentiated	1	Yes	Yes	Yes	Yes	Yes	S
#48	No	Male	Moderately differentiated	1	No	No	No	No	Yes	NS
#49	Yes	Male	Moderately differentiated	1	No	Yes	Yes	Yes	No	NS
#50	No	Male	Moderately differentiated	0	Yes	No	Yes	Yes	No	NS
#51	Yes	Male	NA	1	No	Yes	Yes	No	Yes	NS
#52	No	Male	Moderately differentiated	1	Yes	No	Yes	Yes	No
#53	Yes	Male	Poorly differentiated	1	No	No	Yes	No	Yes
#54	No	Male	Moderately differentiated	1	Yes	No	Yes	Yes	No
#55	No	Male	Moderately differentiated	1	Yes	No	Yes	Yes	No	S
#56	No	Female	Poorly differentiated	1	Yes	Yes	Yes	No	No
#57	No	Male	Poorly differentiated	1	Yes	Yes	No	No	Yes	NS
#58	No	Female	Moderately differentiated	1	Yes	Yes	Yes	No	Yes
#59	Yes	Male	NA	1	Yes	No	Yes	No	Yes	NS
#60	No	Male	NA	1	Yes	No	No	Yes	Yes
#61	No	Female	Moderately differentiated	1	No	Yes	Yes	No	No	S
#62	Yes	Male	Moderately differentiated	1	No	No	No	No	No	NS
#63	No	Male	NA	1	No	No	No	No	Yes	S
#64	Yes	Female	Moderately differentiated	1	Yes	No	No	No	Yes	S
#65	No	Female	Moderately differentiated	1	No	No	No	No	Yes	S
#66	Yes	Male	Poorly differentiated	1	Yes	Yes	Yes	No	No	NS
#67	No	Male	NA	1	Yes	Yes	Yes	No	No	NS
#68	Yes	Male	Poorly differentiated	1	No	No	No	No	No	S
#69	Yes	Male	NA	0	Yes	Yes	Yes	Yes	No	S
#70	No	Female	NA	1	Yes	No	Yes	No	Yes	NS
#71	No	Female	Moderately differentiated	1	Yes	Yes	No	No	Yes	NS
#72	No	Male	NA	1	Yes	Yes	Yes	Yes	No	S
#73	Yes	Male	Moderately differentiated	1	No	No	Yes	Yes	No
#74	Yes	Male	Moderately differentiated	1	No	Yes	Yes	Yes	No
#75	Yes	Female	Poorly differentiated	1	No	Yes	No	No	No	S
#76	Yes	Male	Poorly differentiated	1	No	No	No	Yes	No
#77	No	Female	Moderately differentiated	1	Yes	Yes	Yes	Yes	No	NS
#78	No	Male	NA	0	Yes	Yes	Yes	Yes	Yes	S
#79	Yes	Male	Moderately differentiated	1	Yes	Yes	Yes	Yes	Yes	NS
#80	Yes	Male	NA	1	No	No	Yes	Yes	No
#81	No	Male	NA	1	Yes	No	No	Yes	Yes	NS
#82	Yes	Male	Moderately differentiated	1	Yes	Yes	Yes	Yes	No	NS
#83	No	Male	NA	1	Yes	No	Yes	Yes	Yes	S
#84	Yes	Female	Moderately differentiated	1	No	No	No	No	Yes	S
#85	No	Male	Moderately differentiated	0	No	Yes	No	Yes	No	NS
#86	Yes	Female	Moderately differentiated	1	No	No	Yes	No	Yes	S
#87	Yes	Male	NA	1	No	Yes	No	Yes	Yes	NS
#88	Yes	Male	Moderately differentiated	1	No	No	No	No	No	NS
#89	Yes	Male	NA	1	Yes	Yes	Yes	Yes	Yes	NS
#90	No	Female	Moderately differentiated	1	No	No	Yes	Yes	Yes	NS
#91	No	Male	Poorly differentiated	1	Yes	Yes	No	Yes	No
#92	Yes	Male	NA	1	No	Yes	Yes	Yes	Yes	S
#93	No	Male	NA	1	Yes	No	No	No	Yes	NS
#94	Yes	Female	NA	1	Yes	Yes	Yes	Yes	Yes
#95	Yes	Male	Moderately differentiated	1	No	Yes	Yes	Yes	Yes	NS
#96	Yes	Male	Poorly differentiated	1	No	Yes	No	No	Yes
#97	Yes	Male	Poorly differentiated	1	Yes	No	No	No	No	NS
#98	No	Male	Well differentiated	1	No	Yes	NA	Yes	Yes	S
#99	No	Male	Poorly differentiated	1	No	No	NA	Yes	Yes	S
#100	Yes	Male	Moderately differentiated	1	Yes	Yes	NA	Yes	Yes	S
#101	No	Female	Poorly differentiated	1	No	No	NA	No	Yes
#102	No	Male	Moderately differentiated	1	No	Yes	No	No	Yes	NS
#103	Yes	Male	Poorly differentiated	1	Yes	No	No	No	No	NS
#104	Yes	Female	Moderately differentiated	1	Yes	No	No	No	Yes	S
#105	No	Male	NA	1	Yes	No	Yes	Yes	No	NS
#106	No	Male	Poorly differentiated	1	No	No	No	Yes	No	NS
#107	No	Male	Moderately differentiated	1	Yes	No	Yes	Yes	No	S
#108	No	Male	Moderately differentiated	1	No	No	No	Yes	No	NS
#109	No	Female	Poorly differentiated	1	Yes	Yes	Yes	Yes	No	NS
#110	Yes	Female	NA	1	Yes	Yes	Yes	No	No	S
#111	Yes	Female	Poorly differentiated	1	Yes	Yes	No	Yes	Yes	NS
#112	Yes	Female	Moderately differentiated	1	Yes	No	No	No	Yes	S
#113	Yes	Male	Moderately differentiated	1	Yes	No	No	Yes	No	NS
#114	Yes	Male	Moderately differentiated	1	Yes	No	No	No	No	NS
#115	No	Male	Moderately differentiated	1	Yes	No	No	Yes	Yes	NS
#116	Yes	Male	Moderately differentiated	1	Yes	Yes	Yes	Yes	No	NS
Validation cohort	Age (years) (median = 56)	Gender	Degree of tumor differentiation	ECOG performance status	Lactate dehydrogenase level (U/L) (median = 184)	White Blood Cell count (109/L) (median = 6.1)	Lymphocyte number (109/L) (median = 1.7)	Hemoglobin (g/L) (median = 127)	Platelet Count (109/L) (median = 206)	The therapy response of the initial treatment with cetuximab
#1	No	Female	NA	1	No	No	No	No	Yes	S
#2	No	Female	NA	1	Yes	Yes	Yes	No	Yes	NS
#3	Yes	Male	Poorly differentiated	1	No	Yes	No	Yes	No	S
#4	No	Male	Moderately differentiated	1	No	Yes	Yes	Yes	No	NS
#5	No	Male	NA	1	No	Yes	Yes	No	Yes	NS
#6	Yes	Male	NA	1	No	No	No	Yes	No	NS
#7	No	Female	Moderately differentiated	1	Yes	No	No	No	Yes	S
#8	Yes	Male	Poorly differentiated	1	Yes	Yes	Yes	Yes	Yes	S
#9	No	Male	Moderately differentiated	1	Yes	Yes	Yes	Yes	No	S
#10	No	Male	Moderately differentiated	1	Yes	No	No	Yes	Yes	S
#11	Yes	Female	Moderately differentiated	1	Yes	No	No	No	Yes	S
#12	No	Female	NA	1	No	No	No	No	No	NS
#13	Yes	Male	Moderately differentiated	1	No	No	No	No	Yes	NS
#14	Yes	Female	Poorly differentiated	1	No	Yes	Yes	No	Yes	S
#15	No	Female	Poorly differentiated	1	No	No	No	No	Yes	S
#16	Yes	Male	NA	1	No	Yes	No	Yes	Yes	NS
#17	No	Male	Moderately differentiated	1	Yes	Yes	No	Yes	No	S
#18	No	Female	Moderately differentiated	1	Yes	Yes	Yes	No	No	S
#19	No	Male	NA	1	No	No	No	No	Yes	S
#20	Yes	Male	Moderately differentiated	1	Yes	No	No	No	No	NS
#21	Yes	Male	Moderately differentiated	1	No	No	No	Yes	Yes	S
#22	Yes	Female	Moderately differentiated	1	Yes	No	Yes	No	No	NS
#23	No	Male	NA	1	Yes	No	Yes	Yes	No	S
#24	Yes	Male	Moderately differentiated	1	Yes	Yes	Yes	Yes	Yes	NS
#25	Yes	Male	Moderately differentiated	1	No	No	No	No	No	NS
#26	Yes	Male	Poorly differentiated	1	Yes	Yes	Yes	Yes	No	NS
#27	Yes	Male	Moderately differentiated	1	Yes	No	Yes	Yes	No	S
#28	No	Male	NA	1	No	Yes	Yes	Yes	Yes	NS
#29	Yes	Male	Moderately differentiated	1	Yes	Yes	Yes	Yes	Yes	S
#30	No	Female	Moderately differentiated	1	Yes	Yes	Yes	Yes	Yes	NS
#31	Yes	Female	Moderately differentiated	1	No	Yes	Yes	No	No	NS

## Sheet: B. HC
Discovery cohort	Age (years) (median = 62)	Gender	Note: Yes, ≥ median; No, < median
#1	Yes	Female
#2	Yes	Female
#3	Yes	Female
#4	Yes	Male
#5	No	Male
#6	Yes	Female
#7	Yes	Male
#8	Yes	Female
#9	No	Female
#10	No	Female
#11	Yes	Female
#12	Yes	Male
#13	Yes	Female
#14	Yes	Female
#15	Yes	Female
#16	Yes	Male
#17	Yes	Male
#18	No	Female
#19	Yes	Male
#20	No	Female
#21	No	Female
#22	Yes	Female
#23	Yes	Male
#24	No	Female
#25	No	Male
#26	No	Female
#27	Yes	Female
#28	Yes	Male
#29	No	Male
#30	No	Female
#31	No	Female
#32	No	Female
#33	No	Female
#34	No	Male
#35	Yes	Female
#36	Yes	Female
#37	Yes	Female
#38	Yes	Male
#39	No	Male
#40	Yes	Female
#41	Yes	Female
#42	Yes	Female
#43	Yes	Female
#44	No	Male
#45	Yes	Female
#46	Yes	Male
#47	Yes	Female
#48	No	Male
#49	Yes	Male
#50	No	Female
#51	No	Female
#52	Yes	Female
#53	No	Female
#54	Yes	Female
#55	Yes	Female
#56	No	Female
#57	Yes	Male
#58	Yes	Female
#59	Yes	Male
#60	No	Female
#61	No	Male
#62	No	Female
#63	Yes	Female
#64	No	Female
#65	No	Female
#66	No	Male
Validation cohort	Age (years) (median = 55)	Gender
#1	Yes	Male
#2	Yes	Male
#3	Yes	Male
#4	Yes	Male
#5	No	Male
#6	No	Male
#7	No	Male
#8	No	Male
#9	Yes	Male
#10	No	Male
#11	Yes	Male
#12	No	Male
#13	No	Female
#14	No	Female
#15	Yes	Female
#16	No	Female
#17	No	Female
#18	Yes	Female
#19	Yes	Female
#20	Yes	Female
#21	Yes	Female
#22	Yes	Female
#23	Yes	Female
#24	No	Female
