# Supplementary material for: Longitudinal plasma proteome profiling reveals the diversity of biomarkers for diagnosis and cetuximab therapy response of colorectal cancer
Source: Nat Commun. 2024 Feb 1;15:980. doi: 10.1038/s41467-024-44911-1 (PMC10834432; doi:10.1038/s41467-024-44911-1)
Supplement: Supplementary file 6 — Supplementary Data 2 [file 41467_2024_44911_MOESM6_ESM.xlsx]

## Sheet: Description
Supplementary Data 2: Proteomic matrix of the plasma discovery cohort, the plasma validation cohort and the tissue validation cohort.
A. The plasma discovery cohort. The protein expression matrix of healthy control (HC) and CRC plasma samples from the plasma discovery cohort.
B. The plasma validation cohort. The protein expression matrix of HC and CRC plasma samples from the plasma validation cohort.
C. MBR. The protein expression matrix of the tissue validation cohort after match between runs.
D. 1% FDR, ≥1 unique peptide. The protein expression at least 1 unique peptide with 1% FDR of the tissue validation cohort.

## Sheet: A. The plasma discovery cohort
Group	CRC	CRC	CRC	CRC	CRC	CRC	CRC	CRC	CRC	CRC	CRC	CRC	CRC	CRC	CRC	CRC	CRC	CRC	CRC	CRC	CRC	CRC	CRC	CRC	CRC	CRC	CRC	CRC	CRC	CRC	CRC	CRC	CRC	CRC	CRC	CRC	CRC	CRC	CRC	CRC	CRC	CRC	CRC	CRC	CRC	CRC	CRC	CRC	CRC
Gene symbol	Exp113024	Exp113000	Exp112994	Exp112987	Exp112980	Exp112973	Exp112960	Exp112947	Exp112945	Exp112941	Exp112934	Exp112928	Exp112925	Exp112923	Exp112917	Exp112915	Exp112914	Exp112911	Exp112908	Exp112893	Exp112889	Exp112886	Exp112883	Exp112880	Exp112873	Exp112866	Exp112865	Exp112864	Exp112863	Exp112858	Exp112855	Exp112852	Exp112851	Exp112850	Exp112849	Exp112848	Exp112844	Exp112843	Exp112842	Exp112838	Exp112833	Exp112831	Exp112830	Exp112819	Exp112810	Exp112784	Exp112730	Exp112724	Exp112719
A1BG	259.671	149.261	172.005	106.737	187.487	163.894	110.896	265.463	155.55	238.607	141.203	163.923	108.482	190.308	98.7034	160.237	112.644	162.711	118.734	176.77	163.033	235.758	153.73	138.251	150.174	197.569	147.703	222.722	198.244	120.776	133.819	180.171	135.458	187.117	197.239	170.533	179.088	191.459	98.8515	255.865	140.008	152.388	168.405	166.498	143.819	97.5021	178.735	217.809	102.036
A2M	994.138	546.609	595.557	421.126	458.664	522.089	745.26	477.715	566.39	511.605	370.131	980.712	412.71	758.983	715.802	614.669	537.954	579.758	477.155	433.137	589.483	469.521	606.46	627.556	767.602	531.863	844.642	570.459	751.674	737.586	497.481	500.269	318.187	889.48	718.127	502.163	505.94	376.41	288.745	762.794	469.198	694.855	978.18	399.756	394.15	494.155	517.003	929.396	467.125
A2ML1	0.787813	0	2.33243	1.71097	0	2.21086	1.64346	0	2.48741	0	4.14712	2.5346	1.45639	0	2.20022	0.0361251	1.00882	2.1259	2.6706	2.46144	0	3.40687	0	2.46458	2.80878	2.4827	1.93385	2.16961	2.0427	0	0	1.39412	2.01112	1.61749	0	0.163577	2.98221	0	2.60555	3.03425	2.09089	0	1.6829	0	0	0	0	0	0
ABCB7	0	0	0	0	0	0	0	0	0	0	0	0	0	0	0.506027	0	0	0	0	0	0	0	0	0	0	0	0	0	0	0	0	0	0	0	0	0	0	0	0	0	0	0	0	0	0	0	0	0	0
ABCE1	5.68195	3.73285	2.2445	0	4.45191	0	4.3442	0.155776	0	4.37031	0.630256	3.72514	0.855907	0	0	2.86075	0	1.67334	0	3.06399	0	5.66059	1.5765	0	12.6438	3.72066	3.08605	5.57043	10.5894	3.25226	1.19363	2.64306	6.74303	0	0	0	6.13685	3.34665	4.61934	6.54074	3.56291	3.13487	1.13067	3.99728	0	0	0	0	2.14221
ABCF2	0	0	0	0	0	0	0	0	0	0	0	0	0.293892	0	0	0	0	0	0	0	0	0	0	0	0	0	0	0	0	0.573049	0	0	0.161039	0	0	0	0	0	0	0	0	0	0	0	0	0	0	0	0
ABI3BP	2.84423	2.06827	1.99266	0.710746	1.2784	2.01296	1.76247	1.40086	1.00041	2.39656	0.892111	1.18463	0.948741	1.28153	0.319512	0.344851	3.46405	0.941952	1.42839	0.748875	1.73943	1.13021	1.38762	1.39915	2.06832	1.75206	1.41604	1.27645	1.04392	1.12804	1.02797	2.16902	2.91587	2.50651	1.24545	1.67811	0.444243	1.14277	0.997069	1.00065	1.30801	1.31963	1.57265	2.3314	1.37431	1.16373	0.549043	0.374188	0.607114
ABLIM1	0.466568	0.0599894	0.0818501	0	0.0617283	0.16501	1.89882	0	0	0	0	0	0	0.511694	0	0	0	0	0	1.1484	0	0	0.189195	0	0.242602	0	0.0357606	0	4.3931	0.119548	0.316059	0	0.229217	0.108554	0	1.99643	0	0.0565092	0	4.70886	0	0.30014	0	0	0.808328	0.378374	1.1763	0	0
ABR	0	0.401712	0.627783	0.549683	0	0.451038	1.03948	0	0	0	0.802578	0	0	0	0.859996	1.24939	2.41074	2.27745	2.05759	2.14689	0	1.07404	2.02497	0	4.05984	0	0	0.544071	0	1.13204	0	0	0.395061	0	0	0.71815	0.160102	0	4.9515	0.479155	0.450116	0	0	0.526669	0.311344	0.881121	0.601185	1.57492	0
ACAA2	1.05089	1.83672	0	1.3947	1.60907	2.47095	2.00715	3.46748	3.71174	11.3345	2.0007	2.48891	2.3124	2.91755	0.490197	1.3145	0	1.44702	12.2419	2.62461	3.36412	1.14299	2.68649	3.47285	3.20333	2.69295	3.17416	3.33324	4.01575	1.70432	2.15535	2.0344	2.67079	4.40793	2.29888	0	2.74774	1.47994	1.83228	3.75515	1.91968	2.05191	1.22286	3.90711	15.9776	3.26826	1.15413	1.9158	6.21579
ACACA	0.335346	0.241371	0.68527	0.189919	0.250646	0.239729	0.18425	0.696887	0.442653	0.641897	0.727501	0.224589	0.270122	0.210908	0.383425	0.182048	0.165263	0.164664	0.207832	0.666556	0.240958	0.125411	0.154835	0.443336	0.276528	0.241218	0.242873	0.259023	0.525888	0.343959	0.153245	0.257542	0.194826	0.267566	0.24325	0.183935	2.84182	0.145047	0.228046	0.642889	0.162241	0.207262	0.225086	0.188182	0.221877	0.142376	0.163051	0.295727	0.136875
ACACB	0.321842	0.199395	0.288952	0.182271	0.178808	0.230076	0.176831	0.202005	0.317714	0.289704	0.163281	0.215545	0.199199	0.202415	0.226641	0.174717	0.158608	0.158034	0.199463	0.261607	0.231255	0.120361	0.1486	0.207758	0.265393	0.231505	0.233093	0.248593	0.224788	0.135806	0.147074	0.164017	0.0746935	0.256791	0.233454	0.176529	0.177034	0.139206	0.218862	0.374632	0.155708	0.198916	0.121863	0.180604	0.212942	0.0898745	0.156485	0.210024	0.131363
ACADS	0	0.155634	0	0	0	0	0	0	0	0.793463	0	0	1.88656	0	0	0	0.361744	0	0	0	0	0	0	0	0	1.80536	0.932969	0	0.149736	0	1.16376	0.718644	0	0	0	1.47108	0.136418	0	0	1.70245	0	0	0	1.19648	0.590568	0	0	0	0
ACAN	0	0.0653543	1.49434	0	0	0	0.572678	11.1351	1.48796	17.588	0.978332	0.588543	0.669034	0	0	3.4269	0.987076	0.377161	0	2.16988	0	26.3787	26.1513	8.78643	2.45904	0.941975	1.81656	0	0.266603	1.73725	7.31209	0.752393	12.0441	0	15.7222	10.2125	7.41579	13.6985	10.0014	1.71791	5.89635	2.00678	1.2419	12.2992	1.5997	0.435658	3.07597	13.2429	3.23292
ACAP1	0	0	0.796088	0	0	0	0	0	0	0	0	0	0	0	0	0	0	0	0	0	0	0	0.220734	0	0	0	0	0	0	0.430251	0	0	0	0	0	0	0	0	0	0	0	0	0	0	0	0	0.297066	0	0
ACAT2	0	0	0	0	0	0	1.0962	0	0	0	0	0.0393714	0	0	0	0	1.6376	0	0	0	0	0.0314653	0	0	0.0460268	0	0	0	0	0	0	0	0	0	0	0	0	0	0	0	0	0	0	0	0	6.65049	0	0.0340302	3.78358
ACBD4	0	0	0	0	0	0	0	0	0	0	0	0	0	0	0.153999	0	0	0	0	0	0	0	0	0	0	0	0.115856	0	0	0	0	0	0	0	0	0	0	0	0	0	0	0	0	0	0	0	0	0	0
ACBD5	0	0	0	0	0	0	0	0	0	0	0.20843	0	0	0	0.0673744	0	0	0	0	0	0	0	0	0	0	0	0.0506868	0	0	0	0	0	0.413894	0.283077	0	0	0	0	0.19879	0	0	0	0	0	0	0	0	0	0
ACE	0.364341	0.299855	0.159784	0.270051	0.158807	0.100976	0.348588	0.27495	0.097805	0.242042	0.162894	0.342443	0.429506	0.134441	0.303885	0.248574	0.0813219	0.289316	0.0225644	0.26541	0.18752	0.284838	0.247427	0.188914	0.231777	0.21902	0.146395	0.276255	0.261424	0.132911	0.189255	0	0.0874431	0.254288	0.133808	0.485559	0.300068	0.293992	0.465559	0.10916	55.3379	0.158304	0.224741	0.212324	0.171615	0.102728	0.128441	0.352834	0.145107
ACE2	1.121	0	2.82917	0.302333	4.44567	1.2548	1.44521	2.50118	3.87182	1.66325	0.648042	0.482495	2.6173	2.30026	3.27387	5.1841	0	4.03564	2.21139	4.12511	4.27391	2.60165	2.35739	3.25933	1.79567	1.9213	1.78934	2.47688	3.19803	1.72585	0.563448	3.07047	3.14013	7.69881	1.67053	1.60298	1.27334	2.21155	1.91407	5.53955	0.863075	4.42512	1.63361	0.413878	2.39117	2.73786	1.17095	5.17536	0.342958
ACLY	0.63821	0	0	2.80027	1.65978	0.762845	2.24886	0.0340679	0.452172	0	0.0834948	0.0835332	0.214139	1.65197	0	0	0.87015	0.354047	0	0.0264976	0.280145	0	0.606314	0	0.176916	0	0.127707	0.231351	0.0272955	0.123165	0.040774	0.0567889	0.0611012	0.0310366	0.129933	0.0571759	0.130812	0.515525	0.50397	0.297225	0	0	0.0441181	0.46981	0	0.399692	0.0582026	0.397484	0
ACO1	0.261201	0.0666237	0	0.466282	0.127513	0	0	0	0.442486	0.612535	0.221452	0	0.311813	0.206917	0.110593	0.104916	0.679242	1.34022	0.495967	0.45633	0.157602	0	0	0.0384824	0.174938	0	0	0	0.19032	0.608687	0.0715825	0	0.102205	0.454995	0	0.120493	0	0	0	0.313185	0.431751	0.187722	0.798095	0	0	0.55577	0	0.480175	0.416728
ACO2	1.07667	0.296673	0.788093	1.85881	0.132569	1.97631	0.240327	0.101654	0.211287	0	0	0.250864	0	1.69326	1.22477	0.146185	0.48388	0.372826	0.251416	0	0.229771	0.699312	0	0	0.536116	0	0	0	0.369128	0	0.425291	0	0	0	1.24652	0.175861	0.686776	1.33986	0.201277	0	0	1.44159	0.166846	0	0.283214	1.10621	0	0.0547559	0.552132
ACOT11	0	0	0	0	0	0	0	0	0	0	0	0	0	0	0	0	0	0	0	0	0	0	0	0	0	0	0	0	0	0	0	0	0.751271	0	0	0	0	0	0	0	0	0	0	0	0	0	0	0	0
ACOT9	0.727328	0	0.426273	0	0	0.769837	0	0	0	0.256266	1.6656	0.957791	1.77176	0	0	0.246735	0.236052	0.219797	0	0.140588	0	0	0	0	0	0.16906	0.439627	0.312913	0.530698	0	0	0	0	0	0	0	0	0	0	0.771539	0	0	0	0	0	0	0	0.287855	0
ACOX3	1.09884	0.583359	0.47883	0.253661	0.713608	0.433124	0.647566	1.80675	0.574085	1.29782	0.727515	2.01272	0.639645	0.676088	0	0.18911	0.914981	0.835224	0.719981	1.18232	0.535064	0.975751	0.634693	0.453717	0	0.847246	0	1.51962	0.807247	0.482437	1.09735	0.486359	0.23855	0.995585	0.860228	0.51592	0.611367	0.0835064	0.28438	0	0.428974	0.755014	0	0.588568	0	0.260561	0	0	0.225548
ACR	0.0638273	0	0	0	0.139665	0.0580962	0	0.045936	0.064536	0.0389592	0.0161204	0.0173113	0.0455082	0	0.102176	0.060762	0.054813	0.074785	0.037828	0.0432076	0.0526165	0.0608468	0	0.0684895	0.0577242	0.0695246	0	0.0629681	0.0483714	0.0474416	0.0313707	0.0272502	0.0290218	0	0.0318181	0	0	0	0.021871	0.0816602	0.0604852	0.0417073	0.0163287	0	0.0457692	0.00768358	0	0	0
ACSF2	0.136395	0	5.75128	0	0	0	0	0	0	0	0	0	0	0	0	0	0	0.206888	0	0	0	0	0	0	0	0	0	0	0	0	0.148943	0.207266	0	0	0	0	0	0	0	1.15566	0	0	0.139588	0	0	0	0	0.105255	0
ACSF3	0	0	0	0	0	9.15509	0	0	0	0	0	0	0	0	0	0	0.397812	0	0	0	0	0	0	0	0	0	0	0	0	0	0	0	0	0	0	0	0	0	0	0	0	0	0	0	6.80716	0	0	0	0
ACSS1	0	0.190075	0.252505	0	0	0	0	0	0.237537	0	0	0	0.582891	0	0.282965	0	0	0.778866	0	0	0	0.32243	0.506022	0.220476	0	0	0	0	0.144323	0	0.120794	0.0717029	0	0	0	0	0	0	0.13018	0	0	0	0	0.425068	1.28472	0.144936	0.261067	0	0
ACTA1	15.1652	2.54065	6.17894	4.34757	2.37784	3.47673	2.51761	15.0028	9.18887	5.18236	11.2201	4.63313	26.2008	2.47068	4.97585	6.99982	18.1541	6.43523	6.17538	12.4648	4.4181	4.07751	15.5487	13.9136	3.23198	2.33953	2.99558	3.82369	9.9206	8.95522	7.1498	25.3741	8.00754	7.99239	8.90625	10.397	10.3856	3.72059	4.0549	21.1128	4.66672	4.61111	10.5895	3.31362	7.83778	4.02794	2.68644	17.5041	8.03164
ACTA2	15.1563	2.92066	24.0103	4.00106	2.79514	3.69249	2.13427	14.3517	8.63545	5.24882	9.71746	5.02263	25.2171	2.62777	5.81664	6.01507	16.0255	5.0539	5.22705	10.9654	5.28923	4.7411	14.5652	11.3999	3.33629	2.54677	3.56778	3.26665	9.29856	7.15924	8.22173	24.0785	8.03645	8.62866	7.0168	10.8798	9.13109	3.67862	4.75697	19.8638	5.44092	4.36517	9.89513	3.9418	4.00208	3.51197	2.65452	17.5041	7.0691
ACTB	22.0454	5.90442	11.7254	4.67118	4.7295	11.1923	12.6153	19.8552	15.5086	7.1501	18.5769	8.7893	35.0366	5.56742	12.3107	10.689	24.652	9.99861	10.9954	18.2524	12.9897	8.04374	18.2571	14.287	7.48723	9.0887	5.94955	8.42739	11.2407	14.867	11.1054	31.6989	12.1024	11.6307	11.0106	22.4036	12.0918	9.10677	8.28565	25.2843	9.58675	16.8178	15.1525	8.75445	9.53932	5.50654	5.95195	7.94047	10.5087
ACTBL2	15.9858	4.05854	2.03923	3.6553	1.76682	3.70288	2.63702	14.9574	7.13332	2.94788	10.8673	0.9603	29.2314	2.96137	4.24678	6.00357	18.9266	5.62981	5.34159	9.21667	1.98768	1.02425	11.4515	9.20576	1.02322	2.30417	2.12415	2.44607	6.08566	9.43885	8.73071	22.0979	5.29091	5.10944	5.69027	10.8402	6.85506	2.99926	3.55999	22.0055	3.96696	7.47613	8.44001	3.02035	2.97738	2.44079	2.08349	0.714461	7.95694
ACTC1	15.8037	2.92066	6.56994	4.01003	2.58709	4.09687	2.13427	14.5944	8.65187	5.25481	9.90969	5.13443	24.7937	2.62777	5.84904	6.01507	16.0255	5.0539	5.22705	11.0418	5.28923	4.7411	13.6719	11.3999	3.55085	2.54677	3.64934	3.26665	9.29856	7.26314	8.29809	24.4925	8.14857	8.63607	7.19706	11.2398	9.23828	3.67862	4.7696	18.7097	5.44092	4.36517	9.89513	3.9418	8.71311	3.52609	2.87646	17.5041	7.35523
ACTG1	22.0454	5.90442	11.7254	4.67118	4.7295	11.1923	12.6153	19.8552	15.5086	7.1501	18.5769	8.7893	35.0366	5.56742	12.3107	10.689	24.652	9.99861	10.9954	18.2524	12.9897	8.04374	18.2571	14.287	7.48723	9.0887	5.94955	8.42739	11.2407	14.867	11.1054	31.6989	12.1024	11.6307	11.0106	22.4036	12.0918	9.10677	8.28565	25.2843	9.58675	16.8178	15.1525	8.75445	9.53932	5.50654	5.95195	7.94047	10.5087
ACTG2	14.3493	3.05342	25.1017	4.18292	2.92219	3.86033	2.23128	13.4851	9.02797	5.4874	10.1592	5.25093	25.1952	2.74722	6.08103	6.28849	16.754	5.28362	5.46464	10.3329	5.52965	4.95661	12.8528	8.39689	3.48794	2.66253	3.72996	3.41514	9.25938	6.87644	7.82838	23.9471	8.40174	6.99502	7.33574	11.3743	8.412	3.84583	4.9732	20.1294	5.46925	4.56359	9.44579	4.12097	4.18399	3.67161	2.77518	18.2997	7.28959
ACTN1	2.05998	2.27219	1.02458	0.317433	3.88568	1.24669	1.098	1.58165	1.36189	1.61221	2.08676	0.152871	1.2967	0.71369	1.66392	0.806752	7.53465	0.465453	1.85605	2.177	0.712634	0.63508	1.01316	0.689088	1.24276	0.778899	0.363673	3.00732	8.50617	2.14587	1.54804	2.18798	2.36395	1.40603	1.24613	2.6061	5.17405	1.91938	0.267028	3.50307	2.02472	1.00147	2.42103	1.11822	4.22001	2.85222	2.69534	0.358002	0.440823
ACTN4	2.25342	1.7159	1.61019	2.87102	2.97839	2.29516	2.99399	0.808801	2.79369	1.77604	0.89013	1.05449	2.23751	2.50804	17.5251	4.83819	3.32481	2.04886	3.52307	1.96337	2.70006	1.7385	0.946596	2.37573	1.66252	0.180879	0.749229	1.85155	6.47461	0.707225	1.24346	6.01513	0.227979	2.92838	2.41915	2.68253	0.0805637	1.60086	0.157769	0.640364	0.406918	4.52641	2.5618	0.190304	1.14347	6.35459	35.2701	0.473742	2.78651
ACTR1B	273.715	72.7314	86.851	0.575294	89.5599	134.329	68.9237	0	184.292	236.435	0	203.215	0	1.52548	231.973	144.467	70.9427	80.4757	150.591	150.911	4.17184	183.369	1.30103	150.347	184.094	0	0	99.2432	1.26729	110.874	1.80207	0	109.086	3.01067	6.96151	0	148.247	0	163.22	126.641	83.5991	171.637	107.031	105.183	130.048	81.9018	128.558	2.24118	74.2231
ACTR3	27.5404	1.90892	0	1.59198	0.260706	0	0	0	0	0	0	0	6.89291	0.316317	4.39186	0	0.0245167	27.3124	0.271257	0	0	0	0.102458	0	0	0	0	0.131481	0	0	0	0.779633	0.920459	0.10448	0.364721	0.0110003	0	0	0.721418	0.632582	0	0	0.694174	0	0.15702	0	0.600396	1.42077	0
ACTR3B	0	0	0	0	0.260706	0	0	0	0	0	0	0	0	0	0	0	0.0245167	0	0	0	0	0	0.102458	0	0	0	0	0.176842	0	0	0	0.0556551	0.113775	0.10448	0	0.0110003	0	0	0	0.632582	0	0	0	0	0	0	0	0	0
ACTR3C	0	0	0	0	0.545112	0	0	0	0	0	0	0	0	0	0	0	0.0512623	0	0	0	0	0	0.214231	0	0	0	0	0	0	0	0	0.11637	0	0	0	0.0230007	0	0	0	0	0	0	0	0	0	0	0	0	0
ACY1	0	0.10349	0.534344	0	0.234737	0.19547	1.00958	1.42633	1.79093	2.12443	0	0.532649	1.835	0.705518	0	0	308.044	0	40.307	0.201944	1.36597	0.58558	14.743	0	0	0.133294	1.47999	0.788018	0.158353	2.41085	2.10059	0	0	1.90916	0	0	0.279018	0.56953	1.4603	0.163378	0.752417	0	1.19348	0	16.7588	0	0	1.03032	0
ADAMTS13	0.41253	0.556717	0.0663291	0.36574	0.689609	0.597985	18.6493	0.485534	0.784398	0.669519	0.361365	0.948334	0.486603	0.478928	0.735733	0.633222	0	0.481414	0.529402	0.595592	0.513546	0	0.609894	0.4815	0.648103	0.982483	0.654535	0.563748	0.724848	0.742055	0	0	0.542513	0.786909	0.316434	0.524753	0.698374	0.421498	0	0.47876	0.365734	0.18396	0.419067	0	0.462147	0	0.0703053	0	0
ADAMTS4	0	0	0	0	0	0	0	0	0.161134	0	0	0	0	0	0	0	0	0	0	0.142505	0	0	0	0	0	0	0	0	0	0	0	0	0	0	0	0	0	0	0	0	0	0	0	0	0	0	0	0	0
ADGRB3	0.810555	0.156902	0.191282	0.366527	0.133249	0.526844	0	0.721586	1.07325	1.47681	0.37514	0.824528	0	0.545901	0.534021	0.737813	0	0.765516	0.189368	0.934686	0	0.649582	0	1.06352	0.419721	0	0.639991	0.500185	0.445508	0.471653	0	0	1.11119	0	1.11474	0.51347	0.609298	0	0.709395	0	0.797089	1.16347	0.707752	0.71344	1.55857	0.17747	0.311492	0	0.437026
ADGRE5	0.0554508	0	0.548888	0	0	0.955788	0	0	1.44693	0.0437134	0	0	0	0	0	0	1.85022	0.733433	0	0	0.674504	0	0	0.726558	2.50927	0.922837	0.0214016	0	0	0	0.050123	0	1.08786	0.100669	0	0	0	0	0.579913	0	0.478271	0.532524	0.749296	0.955884	0	0	0	0.811456	0.273938
ADGRG6	0	5.43072	0	0	0	0	0	0	0	0	0.107614	0	0.111873	0	0	0.0837814	0.023617	0	0.0985396	0	0	2.64907	0	0	0	0	0	0	0	0	0	0.0608583	0	0	0	0	0	0	0	0	0	0	0	0	0	0	0	0	0.20341
ADGRL2	0	0.172887	0	0	0.436572	0	0	0	0	0.600645	0	0	0	0	0	0	0.39749	0	0	0	0.0350952	0.0530776	0	0	0	0	0	0.0882232	0	0	0.139715	0	0	0	0	0	0	0	0.116455	0	0	0	0	0	0	0	0	0	0
ADH1A	0.0388748	0	19.0483	11.6894	36.255	25.1411	19.7103	17.1499	16.7844	0	8.99675	0	7.00083	0	0.198258	9.75826	43.0071	19.7515	24.259	10.2498	0	7.61003	0	13.6699	0.198234	0	5.29366	10.425	0.0899863	4.23389	0	24.8788	9.91423	0	0.19461	0	0.0597238	0	0.105941	8.10648	7.83907	13.6543	7.69817	4.40339	17.3179	10.206	11.2602	0	8.62391
ADH1B	2.17531	3.72344	19.8695	10.6729	34.1653	24.3946	19.9387	15.6586	15.3249	0	9.5861	0	6.39206	0	0.181018	8.90972	47.5451	18.034	22.3102	10.2656	0.925937	7.51483	0.803315	15.464	0.180996	2.91783	4.83334	13.7402	0.0821614	4.69417	0	22.7155	10.7431	0	26.3998	0	0.0545304	1.72046	1.59211	7.40157	7.64432	14.6636	7.02876	4.17803	15.1136	11.2828	10.2811	0.0667938	7.874
ADH1C	0.91079	3.72344	19.8695	10.6729	33.1024	22.955	18.5204	15.6586	15.3249	0	9.5861	0	6.39206	0.440509	0	8.75602	39.2673	18.034	22.1067	9.27141	0	7.33294	1.47545	14.4051	0.978257	2.91783	4.76129	13.7402	0.950076	4.69417	0	22.7155	9.05212	4.203	26.2221	0	0	1.72046	0	7.40157	7.64432	13.3161	7.02876	4.02048	15.812	9.3185	10.2811	0	7.874
ADH5	24.5488	10.3743	0.599948	0.26013	0.702331	10.368	0.966641	1.10678	1.3314	5.18931	0	0	0	0.764352	0	6.70451	0	8.08653	6.153	2.94477	0	3.13832	10.0167	0	0.244421	0	3.32692	1.01333	0.888417	5.38475	0.74469	3.057	5.10777	0	0.742403	0.233878	0	9.13656	4.98895	0.729506	0	1.10068	1.1409	1.50893	0	1.34741	7.53713	0	0
ADH6	0	0	0	0	43.24	0	0	0	0	0	0	0	0	0	14.5355	0	0	0	0	0	0	0	0	0	0	0	0	0	0	0	0	0	0	0	0	0	0	0	0	0	0	0	0	0	0	0	0	0	0
ADIPOQ	12.0567	12.3021	0.910884	1.52504	9.54937	10.4515	22.9498	7.08405	32.8374	12.9971	2.49896	3.53578	4.82988	8.05406	11.2394	24.2736	21.6224	2.13726	4.22636	3.28713	17.1597	3.20227	4.28101	11.3172	7.94992	34.4691	19.6	1.95942	26.0404	30.4876	22.8172	14.7127	6.5982	14.7766	10.5433	5.47762	6.91308	13.4741	18.2529	5.0443	3.6128	19.5199	13.0533	24.6957	8.65053	1.06168	2.08548	2.848	7.37543
ADPGK	0	0	0	0.417905	0	0	0	0	0	0	0	0	0	1.80691	0	0	0	0	2.47722	0	0	0	0	0	1.64522	0	1.30098	0	0	0.221206	0	0	0	0	1.83345	0	0	0.260563	0	0	0	0	1.02835	1.05436	0.300507	0.806313	1.09513	0	0
ADPRS	0	0	0	0	0	0	0.17131	0	0	0	0	14.3855	1.04953	4.97505	19.4722	0	2.16845	0	7.71572	13.4552	0	0	0	4.83991	0	0	0	0	5.69439	0	0	0	0	0	0	14.612	0.26382	0	0.402498	0	0	0	0	0	0	0	0	0	0
ADSL	89.5482	0.623756	0.410795	0.656438	50.5727	25.5705	0	87.7377	80.3971	35.4099	0	0.269983	0	47.2444	19.0577	20.6034	29.9069	0	17.6679	63.3954	28.9672	21.6179	32.2919	18.9891	27.1027	81.8993	0.414393	47.5046	39.9253	41.2216	45.8093	15.1726	8.64428	3.73542	1.59731	13.8959	0.778194	0.665805	1.00771	0	0.701498	3.30924	29.4336	14.3832	35.0725	20.8592	27.5678	11.0992	15.5446
ADSS2	0	0	0	0	0	0.762095	0	0	0	0	0	0	0	0.736337	0	0	0	0	0	0	0	0	0.0685737	0	0	0	0	0	0	0	0	0.0942419	0	0	0	0	0	0	0	0.0296329	0	0	0	0	0	0	0.552581	0	0
AFG3L2	0	0	0	0.134951	0	0	0	0	0	1.03502	0	0.876426	0	0	0.513647	0.653554	0.15916	0.235281	0	0.374991	0	0	0	0	0	0	0	0	0.456161	0	0	0.434918	0	0	0.74258	0.326243	0	0	0	0	0.82163	1.00839	0.396288	0.616052	0.303087	0	0	0	0
AFM	105.905	28.8851	35.5298	33.6062	17.0999	43.4026	33.6871	16.0763	52.6201	60.1214	22.0561	40.1735	48.9878	41.5988	53.4701	48.8889	12.089	33.8667	34.4371	38.2325	48.6146	32.8014	48.5453	36.1316	77.9999	45.4172	47.9334	38.8113	47.8611	30.6327	15.1283	26.4906	40.3145	33.2705	46.3135	49.9759	44.9976	36.1797	31.0787	63.5116	48.6179	32.1918	23.9194	30.6298	55.1761	38.343	34.103	26.413	53.3196
AGA	0	0	0.609351	0	0	0	0.484725	0	0	0	0.3189	0	0	0	0	0	0	0	0	0	0	0	0	0.363587	0	0	0.467782	0.502801	0	0	0	0.434153	0	0	1.03262	0	0	0	0	0.762297	0	0	0	0	0	0.2361	0	0.450387	0
AGAP2	0	0	0	0	0	0	0	0	0	0	0	0	0	0	0	0	0	0	0	0	0	0	0	0	0	0	0	0	0	0	0	0	0	0	0	0	0	0	0	0	0	0	0	0	0	0	0	0	0
AGL	0	0.514441	0.972674	0.748096	0	0.256859	0.0197413	0.0393396	0	0	0.0536803	0	0	0	0	0	0.0847159	0.518491	0.200919	0.184776	0.0945648	0	0.238866	0	0	0	0.10756	0.208867	0	0.156279	0.394434	0.74355	0.911609	0.124306	0.142696	0.0253447	0.271262	0	0	0	0.695298	0.352466	0.0248416	0.991224	1.59135	0.506458	0	0	0.0123148
AGO1	0	0	0	0	0	0.0627814	0	0.655532	0.0284211	0	0.350589	0.750488	0	0.609412	0	0	0.0167591	0.0282366	0.200743	0.130947	0.402782	0	0.111625	0	0	0	0	0	0	0	0	0	0	0	0.288394	0	0	0	0	0	0	0	0.132008	0	0	0	0	0	0
AGO2	0	0	0	0.645458	2.32093	1.86595	0	0.0317698	0	0	1.1264	0	5.08733	0.0246913	1.08086	1.47489	1.94884	0.0277232	0	1.3072	0	1.63355	0.0308318	1.12114	0.0217208	0.100222	1.28951	0	1.84961	1.59105	0	0	0.490987	11.0382	0	4.65494	2.26883	0	0.129277	9.26534	0	3.30577	1.12413	1.10265	0	0	0	0	0.153408
AGO4	0	0	0	0	0	0.0664744	0	0.0342615	0.0300929	0	0	0	0	0.143986	0	0	0	0.0298976	0.212551	0.13865	0	0	0	0	0	0	0	0	0	0	0	0	0	0	0	0	0	0	0	0	0	0	0.079854	0	0	0	0	0	0
AGPAT1	0	0	0	0	0	0	0	0	0	0	0	0	0	0	0	0	0	0	0	0	0	0	0	0	0	0	0	0	0.307685	0	0	0	0	0	0	0	0	0	0	0.354942	0	0	0	0	0	0	0	0	0
AGPAT5	4.14173	0	0	0	0	4.8049	0	0	0	2.37858	0	0	0	0	2.85326	0	0	0	0	0	0	0	0	0	0	0	0	0	0	0	0	0	0	0	0	0	0	0	0	0	0	0	0	0	0	0	0	0	1.37335
AGR2	3.13709	0	0	1.8923	3.24488	1.21574	0.852713	1.19755	4.6951	1.86292	1.44817	0	0.502203	1798.3	2.12367	1.76512	5.42115	1.19517	2.95646	2.03999	5.81429	1.474	3.58509	0	3.63616	3.81354	1.44201	0	98.7279	10.021	0	7.64728	1.67878	0	1.26708	0.513281	18.9125	0.48532	5.03972	0	1.75593	3.39109	2.48054	0	42.1748	0	1.48702	0	0.530574
AGR3	7.64589	2.30825	5.43015	2.25053	3.46452	3.24956	105.533	4.10826	5.08025	4.9078	2.84171	8.30935	4.21392	4.8284	5.56183	3.75697	0	5.08098	9.36409	4.87496	5.32046	2.50731	2.45662	1.87684	4.354	1.43248	4.31234	5.54085	9.55847	2.35758	0	0.532514	7.85051	5.01965	4.62623	0	6.51497	3.18849	3.09246	10.9808	3.86177	1.43258	2.03948	1.65595	2.57545	1.82107	0	0	0
AGRN	0.0386535	0.365022	0.0983741	0.0123372	0	0	0	0.0197973	0	0.0240478	0.129756	0.0518514	0.0096169	0	0	0.0954142	0	0	0	0.0531172	0	0.0316404	0.150869	0	0	0.057257	0.0222012	0	0.0366639	0.190074	0	0.0218337	0	0	0.0203456	0	0	0.0348844	1.54996	0.0476838	0.0181069	0.0236112	0	0.0220495	0.021445	0	0	0	0
AGT	260.725	98.2822	117.638	68.3147	118.345	130.759	70.1123	116.426	158.227	104.293	76.8401	86.6846	82.1987	91.8068	138.433	83.6746	69.0465	82.297	87.6237	90.2077	114.23	164.86	150.149	84.0451	147.812	111.029	101.625	67.4922	88.5734	60.204	56.7653	53.8143	38.4849	198.422	129.554	106.055	65.0109	74.9018	108.169	191.329	82.0955	119.314	59.4964	75.9382	93.2662	60.592	61.1827	142.785	41.4238
AHNAK	0.287891	0.187202	2.21727	1.60302	0.272551	0.715318	0.823799	0.121675	0.0238439	0.614739	0.289702	0.851191	1.92764	0.679834	0.153201	0.11101	0.533871	0.433977	1.56075	0.662217	0.376159	0.086375	0.170495	0.419714	0.420268	0.385473	0.507558	0.359084	0.0717282	0.15452	0.569102	1.1825	0.198624	0.0528813	0.399453	0.324779	0.77148	0.374208	0.529528	0.774461	0.308332	1.54761	0.726301	0.292794	0.445198	0.437302	0.0779276	0.683391	0.0855537
AHR	6.99454	1.63429	2.08561	2.95845	0	4.11638	5.8115	0.959756	4.56075	2.89864	1.76042	4.29016	4.27814	4.00318	5.12732	4.27306	0	3.36545	2.01134	1.7267	6.08955	4.35729	0	3.83457	2.78871	4.06436	2.16617	0.184359	4.70525	0	6.879	1.39824	3.70011	16.0107	0	1.67687	1.59162	3.56859	5.82254	0	4.60527	3.08196	0	3.1665	0	2.58008	2.8128	3.72384	2.29831
AHSG	274.145	338.527	162.571	128.972	110.049	157.767	114.458	138.62	160.162	186.842	83.066	160.247	60.7617	241.718	247.46	158.427	44.3907	110.747	207.459	125.537	180.901	175.451	200.469	99.1964	168.286	175.456	112.954	125.486	138.641	143.27	54.4332	121.035	200.075	111.215	355.19	139.035	147.951	235.84	103.995	155.102	254.163	96.9469	139.548	124.58	138.289	153.014	143.075	156.862	97.0758
AK1	0	0.33118	0	1.8637	1.02586	0.565329	0	0.64472	0.835453	0.578822	0	0	2.65121	1.34658	0.42965	0	0	0	0	0	0.161471	0	0.526343	1.30977	0	0	0.886327	0	0	0	0	0.586341	0.985621	0	0	0.699475	0	2.84895	0	0	0	0	0.153555	0.468762	0.427579	3.91062	0.268939	1.01553	1.14575
AK3	0	0	0	0	0	0	0	0	0	0	0.384102	0	0.263711	0	0.701757	0	0	0.471713	0	0	0	0	0	0	0	0	0	0	0.249024	0	0.307559	3.41385	0	0	0	0	0	0	0	1.05386	1.64837	0	0	0	0.190084	0	0	0	0
AKAP8L	0	0	0	0	0	0	0	0	0	0	0	0.117974	0	0.176217	0	0	0	0	0	0	0	0	0	0	0	0	0.200129	0	0	0	0	0	0	0	0	0	0.45128	0	0	0	0	0	0	0.562849	0	0	0	0	0
AKAP9	0	0.0172277	0.333322	0.0247603	0.0369357	0	0.121566	0.0199156	0.0295252	0.0292324	0.0275252	0.0870749	0.0175382	0.0156656	0.0100875	0.0417468	0.0738992	0.0615563	0.0282928	0.136552	0.0602131	0	0.00750672	0	0.0166656	0.0209719	0	0.050987	0.0376953	0.0179559	0.0689503	0.077667	0.106842	0.107793	0.0124463	0	0.016728	0.0555224	0.0199297	0.43668	0.190407	0	0.0463875	0.253239	0	0.0943863	0.0287292	0	0.0351359
AKR1B1	16.9596	10.8925	0	235.061	10.1408	458.603	13.9436	532.998	12.994	8.60807	7.91017	22.1176	293.958	16.0058	600.763	14.0975	2336.32	13.5965	1421.61	0	636.302	9.17918	242.101	569.46	717.29	571.247	21.3583	0	486.803	328.811	8.93061	0	355.241	172.565	135.224	0	0	61.0278	336.936	19.8375	10.3506	903.503	323.805	291.122	216.423	332.338	15.515	0	12.8041
AKR1C2	0	0.160393	3.92256	0.0838609	8.12446	0	5.17785	0.211094	0	0	0	6.96809	0	0	0.126869	0	0	5.49774	0	8.1369	5.74757	0	0	3.20671	0	8.37613	0	7.08676	7.62245	0	5.27718	0.196855	4.47588	0.100312	3.40495	0	3.46807	2.82334	4.02735	0	6.36037	5.14397	4.59281	1.94705	0	3.83799	0	0	1.60277
AKR1C3	3.80338	3.46105	1.52661	0.0800491	0.271096	4.64831	0	6.55058	0	5.44554	3.78162	14.2303	3.06401	5.33476	14.9616	14.4293	3.23774	4.83953	3.73786	5.79126	10.9206	1.08068	3.86696	9.13976	13.7127	5.81057	7.92586	5.08839	4.89033	4.38621	1.15056	2.54437	3.84261	6.60206	0	4.60659	2.17472	0.123039	1.3887	8.64725	5.46641	3.8099	0.570726	0.375308	2.45994	2.40268	0	0	0
AKR1C4	0.234726	3.46105	0.214426	0.0800491	0.271096	2.33096	0	3.24858	0	5.01109	3.78162	8.52139	2.80418	5.82264	6.35709	7.77996	3.23774	4.83953	0	6.10261	5.27381	0	3.28616	3.36431	5.08826	5.49655	5.645	4.66494	5.41107	4.73983	1.15056	2.54437	3.80648	6.46221	0	4.09808	0	0.123039	1.25161	4.24486	4.10494	4.06148	0.144937	0	0	0	0	0	0
AKR7A3	0	0	0	0	0	0	42.2941	51.5494	44.1362	54.0568	44.7606	40.795	54.2947	34.7267	39.4339	48.5385	33.2626	29.3036	29.234	0	0	0	61.6997	31.7252	49.316	47.9264	33.6378	0	18.5072	26.5953	52.1642	45.4459	0.326426	39.8116	44.7647	52.6462	50.3936	48.6498	32.4642	0.627946	0	17.1574	0	0	24.9829	0	0	0	0.0935413
AKR7L	0	0	0	0	0	0	42.2941	51.5494	44.1362	54.0568	44.7606	40.795	54.2947	34.7267	39.4339	48.5385	30.3363	29.3036	29.234	0	0	0	61.6997	31.7252	49.316	47.9264	33.6378	0	18.5072	26.5953	52.1642	45.4459	0.326426	39.8116	44.7647	52.6462	50.3936	48.6498	32.4642	0	0	17.1574	0	0	24.7488	0	0	0	0.0935413
AKTIP	0	0	0	0	0	0	0	0	0	0	0	0	0	0	0	0	0	0	0	0	0	0	0	0	0	0	0	0	0	0	0	0	0	0	0.220066	0	0	0	0.954028	0	0	0.690813	0	0	0	0	0	0	0
ALB	13031	7467.62	9956.41	6272.19	6377.06	8220.39	6682.48	7866.11	10653.2	10858.2	5199.7	9303.44	7411.7	9495.45	12005.7	11800.3	4725.43	7572.28	11181.4	9590.7	11262	12436.5	11688.3	10279.3	11151.2	10900.8	9514.3	8592.24	10410.9	9896.79	6322.94	7644.96	11589.8	11812.3	11367.1	8452.74	9648.75	8313.27	8700.66	10718.5	8642.4	9924.66	7808.57	9137.48	9165.77	5697.81	8271.98	9775.28	7361.39
ALCAM	0.268976	0	0	0.283582	0	1.01717	0.28344	0.452318	0.294356	0	0.22435	0.795598	0.494594	1.05866	0.569141	0.717584	0.529707	0.468545	0	0.495388	0	0.516735	2.28513	0.39268	0.474147	0	1.29488	0.577936	0.415431	0.604347	0.993861	0.820065	0	9.54634	0.469558	0.668317	0	0.575509	0.781164	1.73159	1.98137	0.669947	0.683274	0	0	0.14984	0.568532	0.619676	0
ALDH16A1	0.0576488	0	0	0	0	0	0	0	0.0526828	0	0	0	0	0	0	0	0	0	0	0	0	0.437686	0	0	0	0	0	0	0.0880021	0.0681751	0	0	0.416697	0	0	0	0	0	0	0	0	0	0	0	0	0	0	0	0
ALDH1A1	2.68078	0.749145	0.597204	6.87878	0.540007	5.07108	2.41281	1.07679	4.85954	0	3.94452	5.69252	0.0777811	0.50478	0.206386	0.588512	10.3265	0.458949	0.0875761	0	2.61485	2.91231	5.18631	0.542574	0	1.11743	0.42584	0.163053	2.88566	2.81588	0.249669	0.0709167	1.01403	0	4.79314	3.34481	3.28476	3.21056	2.98069	2.93929	8.43466	0	1.65036	0	1.51563	7.40932	0	0.578573	8.13807
ALDH1A2	1.97105	0.0919028	0.080222	0.216048	0.688536	1.90075	1.25471	0.644411	4.10177	0	3.27168	5.12327	0.448358	0	0	0.2541	1.56246	0.621467	0	0	0.0762175	0	0	0.77581	0	0.343758	0.0785775	0.377273	2.59709	2.53429	0.620582	0.063825	0	1.02451	3.71787	3.01033	2.95628	2.88951	2.3815	5.38397	4.22532	0	1.58106	3.23991	0.362612	0.0509132	0	0	2.05719
ALDH1A3	2.45936	0.0919028	0.080222	0	0.0963612	1.90075	1.25471	3.88411	2.99144	0	2.91642	5.3321	0.070003	0	0.984721	0.2541	1.37849	0.128187	0	0	0.0762175	0	0	0.144364	0	0.0777103	0.0785775	0.146748	2.59709	2.53429	0.0644757	0.063825	0	0	3.71787	3.01033	2.95628	3.06598	2.3815	2.64536	3.89662	0	1.11696	4.56853	1.36851	0.0509132	0	0	2.05719
ALDH1L1	0	0.0434127	1.14256	0	0	0	0	0	0	0	0	0.563396	0	0	0	1.02387	0.206636	0.312585	0	0	1.45276	1.31753	0	2.10966	0.739165	0.719936	0.163728	0	0	0	0	5.59485	0	0	0.409012	0.313347	0.141819	0.114677	0	0	0	0.153426	0	0.0335566	0	0.247199	0.116463	0	0
ALDH1L2	0	0	0	0	0	0	0	0	0	0	0	0	0	0	0.0758241	0	0.234846	0	0	0	0	0	0.274582	0	0	0	0	0	0	0	0	0.434742	0	0	0	0	0	0	0	0.343739	0.191666	0	0.513168	0	0	0	0	0	0
ALDH2	5.09528	0.271932	0.0859521	0.221669	0.378895	3.8835	1.34433	0.690441	3.98578	0	3.35597	7.9109	1.44836	2.85639	0	1.25356	6.17384	1.68129	1.02749	1.56152	0.0816616	2.54485	1.39432	2.28672	1.45234	0.0832611	0.0841902	0.15723	3.57476	2.84634	0.246415	0.068384	2.85845	7.41446	5.9586	3.22535	3.74678	6.30095	6.00323	11.2043	6.61392	1.98171	1.19674	0.679512	2.16208	0.637268	2.65946	1.4357	3.51608
ALDH9A1	0	2.51038	123.325	0	2.35119	0	0	73.7775	2.80467	61.0425	22.4603	54.127	0.307734	63.5572	97.4289	44.9101	0	39.4699	99.1337	62.9941	77.6674	75.137	130.895	49.5297	73.5509	67.6219	46.8134	59.4729	67.7611	50.228	56.6306	2.96922	41.0582	0.399734	62.5065	146.199	71.7759	4.11982	0	0.250308	30.6445	2.72993	15.7765	3.09521	0	52.8072	3.75478	57.6558	21.9806
ALDOA	25.1041	4.49113	7.60635	1.71372	7.3981	12.0482	3.33814	4.67351	12.0359	4.25184	12.0472	11.6245	9.8917	5.46559	23.2652	18.3339	11.8926	4.54728	15.1292	6.05667	6.6937	3.02176	4.98582	12.7651	20.6213	9.43638	6.70453	4.89384	1.48375	8.30346	1.9605	4.81965	9.62993	4.42099	10.2476	3.22742	7.19055	5.41617	10.4136	6.78662	6.98563	1.49727	4.2627	21.3473	12.3072	3.76025	13.3611	29.1987	17.5769
ALDOB	3.33591	3.116	2.12975	1.54366	2.0988	2.69695	0.492101	2.55042	8.77413	8.91593	0	2.59439	0	5.14208	3.6147	4.66662	0	0.280086	0.715147	4.09693	9.13968	0	4.72361	0.889301	0	4.88877	4.3797	3.26363	4.6631	2.689	4.67901	3.42585	3.33045	5.14426	4.7485	6.2558	2.46266	2.4168	1.923	8.1343	4.08405	4.56543	3.70922	10.055	1.04951	1.60455	1.79895	0.313199	0.931038
ALDOC	2.07143	0.408386	0	0.255765	0	0.166951	0.469975	0.240948	0	1.23356	0.559796	0.478788	0.883994	0.516924	0.845375	0.189872	0	0	0	0.487184	1.56846	3.39158	4.33051	0.158031	8.05463	2.01468	0	1.50153	1.41181	0.730464	0.62508	0.428285	1.45532	1.07623	1.13914	3.35461	1.22249	0	1.52454	1.95258	0.437722	0.685722	0	0.527123	0.901769	2.48504	4.80306	2.7346	0.996451
ALG11	0	0.104533	0	0	0	0	0	0	0	0	0	0	0	0	0	0	0	0	0	0	0	0	0	0	0	0	0	0	0	0	0	0	0	0	0	0	0	0	0	0	0	0	0	0	0	0	0	0	0
ALOX5	156.364	9.02807	0	0	0	0	0	44.0036	84.5737	0	0	4.13156	0	0	52.931	0	5.38977	0	0	0	1.84596	0	0	91.8827	26.8135	0	169.007	0.804659	3.66137	65.416	0	0	0.0536026	0	0	3.37861	0.0394145	0	0	0	0.373095	0	0	0.283114	0	0	0	5.82602	4.83953
ALPL	35.8665	0	0	0.0904731	0	0	0	0	0	11.3036	7.14714	9.57782	0	12.1795	21.7262	14.7117	0	6.16334	5.34075	0	16.3553	10.333	11.5489	9.52295	12.5387	14.7659	9.94797	13.8954	7.4385	9.4295	0	0	11.5999	0.0400635	17.482	0	10.079	3.53784	11.392	0	8.34456	0	0	9.52038	0	0	0	0	0
AMACR	0	0	0	0	0	0	0	0	0	2.63709	0	0	0	0	0	0	0	0	0	0	0	0	0	0	4.67091	0	0	0	0	0	0	0	0	0	0	3.67014	0	0.146414	3.68364	0	0	0	0	0	4.82456	0	0	0	0
AMBP	154.61	47.1419	78.1651	53.5019	107.801	88.9702	70.785	57.4183	204.029	130.337	52.2865	102.559	70.4473	90.5639	108.648	78.0373	45.3001	59.7912	70.5226	122.907	111.994	104.964	119.829	92.2934	103.919	147.562	66.5542	83.7331	152.123	43.9803	68.0258	49.1338	113.435	99.1738	70.2839	41.3576	89.6338	93.4799	98.7373	131.146	77.4738	146.982	90.5215	56.4648	95.952	44.533	62.59	97.1345	43.3789
AMPD3	2.72324	0.371877	0.458519	0.421076	1.16439	1.50711	0.966571	1.72163	2.13546	1.82863	1.02292	3.93878	1.11039	2.22118	2.69354	2.35153	1.57895	1.80703	1.77454	5.35364	2.13177	1.52571	1.49531	4.54853	2.77611	1.73044	3.33803	1.46938	2.39615	3.39242	1.37968	1.01916	1.24997	1.76047	1.98967	1.27152	1.32534	0.721145	0.967593	3.04655	1.37453	3.04005	2.57854	0.651516	0.453295	0.723124	0.418749	0.627518	0.477489
AMY1A	5.72841	0.53958	2.06088	0	2.41041	0	0.0112174	0.300259	0	3.38148	0.0941925	6.30003	2.32666	0.0979292	0	2.69263	2.95527	0.572574	0.18134	1.85609	4.1506	2.87597	0.0368573	0.349543	4.64431	2.80304	4.74485	3.5287	0.309057	0	0.286121	0	3.59039	0	0.313034	0.0227904	0.415087	3.48048	0	0.258196	0	4.42193	5.68254	0	0.081091	0.294761	4.00153	9.90498	3.34993
AMY2A	5.92595	2.72806	0.295951	0	2.70627	0	0.0116042	1.5376	0	3.49808	0.0974406	6.51727	9.51648	0.101306	3.30029	2.85082	3.05718	0.592318	2.67128	1.9201	4.29372	2.97514	0.0381283	0.361596	4.96446	3.46093	4.90847	3.65038	1.1134	0	0	0	1.68052	0	0.323828	0.0235763	0.429401	3.60049	0	0.2671	0	4.57441	5.87849	2.85899	0.0838872	0.304925	4.13951	12.1576	3.46545
AMY2B	5.92595	1.04376	2.13194	0	2.49353	0	0.0116042	1.5376	0	3.49808	0.0974406	6.51727	2.40689	0.101306	0	2.78548	3.05718	0.592318	0.187593	1.9201	4.29372	2.97514	0.0381283	0.361596	4.80446	3.46093	4.90847	3.65038	1.1134	0	0.295987	0	3.7142	0	0.323828	0.0235763	0.429401	3.60049	0	0.2671	0	4.57441	5.87849	0	0.0838872	0.304925	4.13951	12.1576	3.46545
ANG	0	0	52.586	0	0	0	0	0	0	0	0	0.670196	0	0	0	0	0	0	1.76521	0	2.30615	3.04053	0	0	0	0	0	0	0	1.43006	0	0	0	0	0	0	0	0	2.70283	0	51.1663	0	0	41.7501	0	0	0	44.7774	0
ANK1	2.26493	0.89128	1.27279	1.08182	0.861934	0.594549	0.630935	1.8075	0.802606	0.763427	0.427652	0.629286	1.16874	0.450008	0.617277	0.923123	0.97326	1.13505	0.328843	0.881826	1.95334	0.616957	0.486731	1.29452	0.392241	0.61041	0.71203	0.139127	1.06296	0.6009	0.787711	12.3945	0.50059	1.25437	0.689135	0.521654	2.46189	0.914577	0.84144	0.959298	0.939495	0.825162	0.700101	0.382095	1.36373	1.39817	0.936511	3.24216	0.406732
ANKS1A	0	0	0	0.165339	0	0	0	11.733	11.8036	7.70518	0	0	0	0	0	11.9769	0	0.0770111	9.20018	19.7866	20.1906	0	8.1091	0	0	0	0	7.6523	0	3.79073	0.0991721	0	14.027	0	0	0	0	0	0	4.09224	16.7529	18.3831	0	5.98579	0	0	0	0	0
ANPEP	9.3812	2.50086	7.01057	2.97358	6.31825	8.85608	3.67602	13.0482	5.38213	8.34176	2.32538	5.63177	0.694458	11.8616	10.9727	12.3069	5.08544	5.37985	10.1697	8.27343	5.13441	6.04905	5.70796	15.0182	6.83945	0.83234	10.5817	11.1238	9.15441	5.8173	7.32458	4.73801	5.92139	17.0023	3.07935	5.24904	1.38413	13.4268	9.09693	9.57677	4.03851	7.92767	6.69724	3.45383	0.422837	3.19295	0.206193	1.05417	2.01875
ANXA11	0	0	0	0	0	0	0	0	0	0	0	0	0.634881	0	0	0	0	0	1.12279	0	0	0	0	0.0857436	0	0	0	0	7.88213	0	0	0	0	0	0	0.386307	0	0.310805	0	0	0	0	0	0	0	0	0	0	0
ANXA13	18.4338	0.778684	0	0	0	14.4039	10.4008	14.5591	0	14.8336	9.95387	0	13.7139	11.953	0	17.3122	9.0262	0	0	13.2548	14.6815	8.64372	12.736	0	13.5381	17.0271	12.3495	9.73341	21.7168	10.799	12.3857	11.9089	7.114	20.1742	0	0	9.1672	0	11.8969	0.751664	0	10.7641	10.5176	5.49046	0	0	0	0	0
ANXA2	2.37422	6.95193	6.48029	0.769409	9.91437	16.5685	19.5431	38.253	14.8657	5.04724	16.8344	7.76464	5.86021	9.05137	21.6579	15.3339	77.4178	30.617	28.6694	13.7878	16.4671	20.1666	17.1451	13.1556	28.7929	19.8393	4.67585	16.7652	9.52778	12.4203	7.79381	13.835	2.31379	7.33851	5.64081	19.9458	6.93372	3.11684	8.76107	6.66957	38.4692	22.4564	7.92594	6.5745	4.24528	14.8184	14.185	7.09322	6.77087
ANXA2P2	0.498935	0.698459	0.162257	0	0.799213	0.76564	0.989271	0.0739139	0.2783	0	0.252836	0.435397	1.22261	0.199527	0.999812	0.311798	0.208267	0.285531	0	0	0.442976	0.610462	1.64952	3.6973	0	0.861837	0.508216	0.178355	0.0602347	2.25879	0.325274	0.199472	0.173651	0.817021	0.367114	0.0885381	0.618557	0.339388	0.529898	0.610681	23.2397	1.20869	0	0	0.681201	3.10377	4.14198	0	0.542407
ANXA4	0	0	0	0.0366257	0	1.48261	0.439028	0.317306	0	0	0	0.169019	0.415145	0	1.33574	0.622385	0	0	0	0.0427398	1.47094	0	0	0.972169	0.671301	2.85916	1.28465	0.94281	0.701871	3.25913	0	0	0.534239	0	0	2.65191	0	0	0	0.898622	1.09952	0	0	0	3.50554	0.114077	0	0	0.135803
ANXA5	1.59007	0.584964	0.732914	1.73691	0	0.100436	0.64782	0.208653	4.09099	42.4907	11.2316	1.77978	0	25.7219	1.60061	2.85428	0.460278	1.66455	4.04737	2.8734	23.6276	1.14781	0.24211	3.39349	31.723	4.03064	0	2.06316	18.869	0.19867	0.944967	1.69449	0.172223	1.92385	0	0	0.567793	1.69706	0.212012	2.46039	3.01319	2.48182	1.7157	0.715891	0	0.0587184	0.398788	0.863755	1.19837
ANXA6	4.68648	3.40857	5.02028	9.64199	1.05162	1.30615	2.1166	0.597715	4.34949	1.25863	0.826578	1.40468	0.858031	0.906125	2.59669	1.32499	0.855715	1.18311	2.17344	1.14352	0.834473	5.71005	1.433	3.04418	2.29345	3.42346	0.725247	1.06541	1.0076	1.53051	0.942006	1.2179	1.11957	2.79283	2.46711	2.16173	7.37006	5.42431	1.65216	3.59966	0.924378	0.859342	0.861851	0.619301	0.707094	19.4046	1.62035	1.91825	1.45579
ANXA7	0.955976	0.740861	0	0	0	0	0	0	0	0	0	0	0	0	0.15577	0	0	0	0	0	0	0	0	0	0	0	0	0	0	0	0	0	0	0	0	0	0	0.398924	0	0.192401	0	0	0	0	0	0.119472	0	0.268116	0
ANXA9	0	0	0	0	0	0	0	0	0	0	0	0	0	0	0	1.50802	0	0	0	0	0	0	0	0	0	0	0	0	0.771751	0	0	1.42625	0.308778	0	0	0	0	0	0	0	0	0	0	0	0	0	0	0	0
AOC3	22.6538	0.618075	23.0084	8.04198	1.38343	0	28.5751	1.36784	17.1426	13.7022	26.4103	3.497	35.5692	7.83857	19.8395	26.8303	0.315489	43.0831	11.9353	31.9177	19.315	15.8523	13.4103	21.9955	16.8065	1.81267	18.4719	3.8041	1.77033	1.43137	4.23118	22.3173	2.40994	1.33506	13.3195	14.8159	14.3259	3.95744	3.23929	0.825682	3.83045	1.18744	1.80047	2.35798	1.65958	0.0672758	0.0847997	6.11955	0.0737166
AOX1	0	0	0.221865	3.43414	0	0	0	0	0	0	0	0	0	0	0	0	0.184552	0	0	0	0	0	0	0	0	0	0	0	0	0	0	0	0	0	0	0	0	0	0	0	0	0	0	0	24.616	0	0.0779565	0	0
AP2A1	2.23717	2.42411	2.22606	0.16931	2.97953	3.08544	3.45185	0.439702	4.36795	4.34141	0.250523	2.51724	3.18125	0.667417	4.8479	0	0.613141	4.34458	4.00013	2.99538	2.92216	3.50211	3.08695	2.11431	3.10676	1.25751	0.440851	2.89548	0.481809	2.53439	3.2555	3.69896	2.57667	3.13673	3.32525	1.31557	4.17519	3.22022	2.21441	1.31811	2.17593	1.12562	1.06726	2.35323	2.89149	0.0739232	0	0.545316	0.352781
AP2A2	2.53324	2.59129	2.53161	0	2.83394	3.35611	3.00537	0	3.69524	3.68354	0.0541889	2.59533	3.42545	0.111809	4.29743	0	0	1.92506	4.29189	2.51126	2.57806	3.95812	2.35147	2.26013	3.32102	1.34424	0.301636	2.84663	0	1.82539	3.48001	1.88422	3.09674	3.35305	2.40814	0.491544	3.69672	3.15527	1.71872	1.40902	2.0518	1.2934	0.766936	2.51552	3.0909	0.0391126	0	0.295721	0.197324
APBB1IP	0.301043	0	0	0	0	0	0	0	0	0	0.933854	0.659996	0.708332	0.470662	1.00262	0.780673	0	0	0	0	0.56409	1.39092	1.14428	0	0	0.695333	0.530857	0	0	0	0	0	0.388333	0.452662	0	0	0	0	0.298504	0.108356	0	0	0	0	0	0.147516	0	0	0
APCS	212.95	104.662	123.083	74.0054	159.66	139.463	147.243	100.831	301.8	146.297	127.257	97.5309	159.965	85.5642	41.7195	118.587	119.044	127.602	96.8455	132.808	151.821	129.597	141.871	185.597	94.9173	200.219	85.1868	189.366	100.745	70.5496	75.6956	110.202	155.467	119.473	106.117	93.3221	84.1527	61.5145	101.587	182.94	181.067	116.645	124.436	73.3485	136.867	111.966	115.262	91.3005	62.6652
APEH	2.83118	0	0.182905	46.5282	15.8723	4.93648	2.77084	2.05646	4.37799	9.81666	2.71363	3.87704	0.47173	4.80922	2.43171	2.56488	2.34487	0.739189	5.0475	0.15557	9.26447	0.479452	1.09339	1.16117	5.95409	3.33344	1.44692	3.40621	2.25943	9.99422	0	1.19206	8.83868	3.68461	11.5817	1.62445	0	0.757988	1.8811	3.40444	3.27249	2.28364	3.31233	1.02356	8.62674	3.92429	4.64519	0.979524	2.89374
API5	0	0	0	0	0	0	0	0	0	0	0	0	0.67625	0	0	0	0	0	0	0	0	0	0	0.683973	0	0	0	0	0	0	0	0	0	0	0	0	0	0	0	0	0	0	0	0	0.0960367	0	0	0	0
APMAP	96.1182	282.083	242.327	0.322639	0.115731	11.6648	0.342895	0.325842	298.812	54.5432	0	136.782	0.234426	94.0719	357.322	191.414	0.105078	39.0109	410.553	164.272	165.497	150.236	169.957	228.829	330.322	252.84	91.1219	0.527313	74.3638	122.607	0.270043	2.18472	0.148328	152.387	104.874	0	123.17	75.835	1.85579	229.78	191.579	17.2729	0.441386	0.171459	0	0.120225	238.159	0.276857	15.9658
APOA1	8375.49	4903.67	5432.93	3573.63	3577.85	5324.05	4323.42	2506.47	4639.89	7027.71	2899.15	6742.66	3142.68	5077.4	7262.78	5244.63	2442.87	2758.05	4512.3	4188.25	5553.15	5403.33	6705.1	5115.57	7630.57	4943.34	4079.09	3799.69	5955.65	4872.65	2800.16	3509.66	4363.67	6439.5	9191.34	4916.28	7825.59	3270.06	3564.52	8732.58	3664.82	4760.43	4766.73	3896.78	4625.1	3123.46	4771.77	4401.48	2404.9
APOA2	1960.99	1334.54	1679.24	923.806	913.133	1300.84	1260.39	1284.46	1524.28	2107.5	879.144	1185.56	792.803	1327.19	1402.23	1241.55	715.655	919.178	1295.71	1286.42	1558	2227.6	2262.1	815.772	1502.12	1629.51	984.228	974.343	1042.39	1105.85	656.018	1163.23	933.525	1233.58	1096.06	945.913	1281.54	712.941	782.205	1700.56	778.634	983.03	1355.43	795.192	1609.14	1210.8	1123.07	1628.93	960.67
APOA4	276.828	214.869	270.818	125.294	243.205	249.642	148.486	161.732	238.891	258.124	254.803	292.37	241.459	198.395	294.778	244.469	97.3897	125.964	179.226	274.172	299.847	259.479	311.618	195.937	312.445	251.526	164.655	216.345	262.806	275.026	166.894	168.539	268.146	201.503	254.182	223.845	290.746	226.632	188.578	182.609	195.964	256.793	231.27	125.186	247.4	114.835	210.104	199.045	154.292
APOB	155.048	110.687	133.97	92.8391	92.9787	130.978	159.224	137.149	126.64	119.784	80.3034	103.774	141.821	96.617	169.672	80.116	116.141	108.491	126.055	92.8944	249.317	153.308	141.094	122.27	148.848	178.369	93.0627	89.6032	176.172	57.0534	167.536	89.3383	118.391	397.041	108.135	104.325	78.4209	97.0283	144.941	194.988	124.868	98.9721	116.971	94.2181	114.441	94.5328	93.7842	109.572	62.0354
APOBEC3G	5.25493	0	0	0	0	0	0	0	0	0	0	0	0	0	0	0	0	0	0	0	0	0	0	0	2.7018	0	0	0	0	0	0	0	0.462659	0	0	0.0808846	0	0	0	0	0	0	0	0	0	0	0	0	0
APOBR	0.576538	0	0.571602	0	0	0	0	0.21191	0	0	0	0	0	0	0.351	0.778262	0.591048	0	0	0.386085	0	0	0	0.0978577	0.0187652	0	0	0.357637	0.752796	0	0	0.220533	0.178449	0	0.23613	0	0.644411	0	0	0	0.643528	0	0	0.25868	0	0.508335	0	0.0965404	0
APOC1	422.389	385.78	480.9	258.27	283.718	403.67	268.03	41.6424	372.155	362.152	152.082	182.862	200.375	209.002	306.004	293.734	109.696	108.82	172.874	191.101	430.541	304.703	262.099	185.249	224.723	274.389	263.205	165.637	311.134	155.284	180.796	188.81	160.394	294.704	209.622	76.3636	268.338	67.9521	293.685	498.241	200.266	123.448	174.802	111.468	158.767	194.658	181.679	231.879	88.2649
APOC2	361.174	329.891	393.221	295.972	212.161	402.229	446.899	273.461	590.57	558.228	183.646	156.854	253.803	310.713	344.208	276.816	900.285	278.972	296.241	339.22	365.954	323.294	382.201	221.952	458.677	660.014	314.86	305.99	444.048	212.503	383.917	540.033	241.456	1066.55	433.501	670.743	518.387	352.226	394.535	570.932	321.927	206.264	367.842	218.904	456.027	252.918	178.726	380.419	160.963
APOC3	727.135	834.497	1075.09	448.038	283.939	643.053	400.983	200.76	856.217	1197.96	226.137	281.363	603.954	364.327	674.93	544.491	145.463	190.225	314.077	575.323	585.979	781.423	627.697	323.031	550.199	721.893	414.086	515.792	525.913	527.305	203.511	160.787	442.319	1141.93	857.996	331.945	522.686	317.973	422.97	1167.8	405.313	258.342	259.244	315.942	881.25	498.743	470.821	1047.71	294.533
APOC4	24.0697	26.3206	10.6308	7.7207	15.1064	12.3843	5.18973	1.44631	25.3406	59.3954	16.6559	26.3583	37.5487	4.81401	51.5508	22.9851	8.00874	1.52587	31.6062	6.63407	4.78135	12.0973	6.73573	61.7605	15.6187	29.3986	7.33025	54.2806	3.14572	68.5847	2.56355	2.93408	51.2129	13.2546	17.7315	538.732	21.4216	12.4048	12.2142	20.4641	4.48561	6.74492	3.36885	8.96496	35.3138	12.3396	16.4676	22.4196	26.3697
APOD	39.112	48.0511	53.9673	27.0877	87.7811	52.902	82.3688	65.5355	43.2699	41.7181	44.554	70.1601	57.1465	75.3283	68.4575	127.295	45.8834	44.1667	54.2395	73.0518	66.3453	50.4829	67.864	64.5296	54.3653	93.1976	32.3632	31.2172	126.16	50.6958	47.5832	28.4772	56.2489	160.069	52.5619	68.9672	49.22	47.9081	76.7189	104.409	53.4254	120.673	66.5124	63.2911	99.6318	26.3522	46.7851	47.408	28.892
APOE	313.068	183.953	236.047	182.976	194.629	292.694	163.36	123.215	275.936	437.874	102.931	181.5	185.672	191.259	223.572	249.889	126.89	118.78	182.26	134.946	342.105	177.315	306.372	178.427	289.17	350.519	225.165	207.721	263.296	215.878	277.793	96.9826	127.798	505.281	225.865	183.104	343.574	211.475	242.069	360.296	143.395	168.877	178.222	155.533	295.666	133.171	127.326	205.116	107.796
APOF	8.18139	8.0638	4.74464	4.73673	7.53652	5.32667	6.161	7.40099	9.77314	4.75635	6.78695	5.94275	7.21865	2.66114	2.77318	9.01881	4.58834	5.11562	2.522	5.25743	4.86873	3.69809	4.61672	9.43983	3.09137	6.90989	5.37006	4.71362	10.5713	5.87738	5.24375	2.27769	5.01644	19.5181	6.60462	2.08952	5.66026	3.51492	5.60777	9.67117	6.60291	5.61117	8.48553	4.44865	5.29675	2.66406	3.01143	1.82769	0.980968
APOH	59.6998	75.2612	81.4826	50.4009	100.809	63.2639	54.8964	44.8321	60.3725	63.1209	40.6215	55.3656	58.8501	77.5808	58.7312	68.05	62.7725	39.3371	53.4948	68.1419	50.427	28.7393	78.9607	45.0131	62.7215	96.8695	52.941	70.9028	70.5042	61.2242	6.77279	46.2255	47.9932	62.7712	43.2874	72.2349	54.3136	48.096	66.7454	64.8182	40.1982	44.1915	43.6526	38.4777	64.2232	43.4606	78.9947	59.4636	32.2573
APOL1	24.2965	21.149	24.9829	16.0629	46.2527	26.7753	19.0187	13.3294	27.1092	33.5503	21.7407	22.321	29.3403	17.9668	14.346	22.9264	13.1096	19.4458	14.1787	20.0371	24.3191	17.9364	28.7856	18.2094	18.6199	25.9126	22.2663	27.8235	18.5862	55.9349	14.9683	25.9632	25.5005	26.1541	21.9375	26.5936	19.168	15.9362	21.079	65.7131	24.1643	21.4197	14.9695	14.4897	30.1027	17.8164	22.6992	33.3465	11.4181
APOM	75.3193	41.6539	50.6049	19.6142	26.0453	41.2918	44.5195	20.3257	43.7566	44.7952	32.8164	25.5611	26.2928	27.8705	59.3021	45.0246	106.699	9.14604	18.5067	27.5136	48.9423	38.6352	42.4454	37.1574	82.1082	91.9015	33.9929	34.8611	45.3841	55.0751	27.7561	74.3407	33.5234	57.9123	44.5102	24.2825	38.3865	15.4967	62.5277	50.9053	29.619	27.9903	33.8602	32.0957	31.6075	34.9582	40.6975	23.3136	15.5139
APP	6.87105	0	0	0	0	0.041961	0	1.56179	2.81536	3.69749	0	0	0	3.12745	3.74413	3.81854	0	1.02733	1.42657	1.93133	2.15892	0	2.71814	1.05405	4.21714	3.71983	0.0435402	3.38493	0	1.99961	0.421173	0	0	3.35147	2.29291	1.64161	3.03811	0.809827	2.8692	4.03022	1.83879	0	2.80574	0	0.775274	0	5.56341	0.570172	3.34293
APRT	0	0	0	0	0	0.679324	0	0	0	0	1.46508	0	3.11903	0.236261	0	3.11785	0	1.53952	1.4423	1.47625	0	12.2644	0	0	0.978819	1.46271	0	1.56403	1.59816	1.87199	1.34471	0	4.36232	0	3.17289	0	0	0	0	0	0.746944	0	1.88449	1.69667	0	0	0	0	0.583316
AQP1	4.83577	0	0	0	0	0	0	0	0	0	0	0	0	0	0	0	0	0	0	0	0	0	0	0	0	0	0	0	0	1.29114	0	7.67836	0	0	0	0	0	0	0	0	0	0	0	0	0	0	0	0	0
AQR	0.12378	0	0	0.25422	0	0	0	0	8.32665	0.519072	0	0	0	0	0	0	0	0	1.33178	0	0.475991	0.388627	1.19349	0	0	0.4106	1.14314	0	0	0	0	2.13684	0.459921	0.0174211	0	0.141902	0.205872	0	0	0.475911	0.69253	0	2.84981	1.07668	0	0	1.29732	1.23923	0
ARFGAP2	0	0	0	0	0	0	0	0.210005	0	0	0	0	0	0	0	0	0	0	0	0	0	0	0.244053	10.7307	0	0	0	0	0	0	0	0	0	0	0.631194	0	0	0	0.0959175	0	1.83581	0	0.268801	0.344344	0	0	0	1.47228	0.47571
ARFGEF3	0	0.543584	0.539437	0	0	0	0.628401	0	0	0.901753	0.329048	0.68643	0.662205	1.22509	0	0	0.721959	0	0	0.51554	0.368499	0	0.406599	0	0	0.860011	0	0.863467	0.403554	0.324557	0.529571	0	0.29721	0	0.425547	0	0	0	0.309891	0	0.258282	0	0.518397	0.133183	1.10936	2.51849	0	0	0
ARHGAP1	0	2.43596	1.76753	0.0192184	1.54399	0	0	0.152815	24.3028	0	0	5.3647	0	0	0	3.87268	1.77906	12.515	0	2.53769	1.54266	1.32415	0	6.55332	0.618734	0	0	11.5523	0.462983	1.66761	0	0	0.403005	0	0	8.48778	0	0	0.231175	0.143109	0	0	1.76721	1.40943	0	0	0	2.0443	1.03988
ARHGAP17	0.143604	0	0	0.241932	0.234407	0.585448	0	0.136888	0	0.102683	0	0	0.175874	0.130773	0	0.423539	0.117918	0.141755	0	0.166789	0.21677	1.11483	0.17502	0.19851	0	0.138285	0.713439	0	0.261992	0.550717	0.194045	0.310871	0.163386	0	0.0942752	0	0	0	0.107158	0.538579	0.181401	0.12606	0.281228	0	0	0.0855142	0	0	0
ARHGAP18	0	0	0	0	0	0	0	19.4769	0	0	0	0	0	0	0	0	31.3134	0	0	0	0	0	0	0	0	23.868	0	0	0	0	0	0	0	0	0	0	0	0	0	0	0	0	0	0	0	0	0	0	0
ARHGAP26	0	0	0	0	0	0	0	0	0	0	0	0	0	0	0	0	0	0	0	0	0	0	0	0	0	0	0	0	0	0	0	0	0	0	0	0	0	0	0	0	0	0	0	0	0	0	0	0	0
ARHGAP4	0.850018	0	2.4824	3.99004	5.60441	4.3964	2.18819	4.49091	0.464266	1.08589	0.436557	7.91516	7.40943	7.34275	0	7.18335	0	3.3715	4.23198	2.69339	0	0.204906	2.85886	3.98594	0.193067	3.19888	4.84725	5.81374	9.89103	1.47676	0	0	3.12779	17.629	0.985779	0	4.14227	8.31859	5.058	2.50806	4.91465	9.95096	5.96425	0	7.81963	9.31633	3.68311	0	4.29164
ARHGDIA	0	0.492929	1.5675	1.62346	0.981837	0	0	2.49086	0	4.7801	0.205237	0.759242	1.58737	0.952071	72.0613	1.84753	23.201	0	2.85547	0	0	0.872486	0.204247	0	0.820936	0	0	0	1.11471	1.93135	0	37.6322	0.274634	0.163222	0	1.47632	0	0.393139	0.39206	0	0	0.240151	3.86942	2.44956	4.57512	0.284857	0.741824	0	18.3346
ARHGDIB	1.81104	0.869425	0	0	0	1.78419	0	0	1.86005	0.957463	0	0	0	0.74603	0	0	0	0	0	0.445447	0	0	1.87817	0	1.40266	0	0	0	0.683361	0.629012	1.54454	0.899438	0	0	3.53453	0	2.86455	0.153285	0	0	0.626307	1.92605	0	1.17672	0	0	8.67853	0	26.3758
ARHGEF10	0	0	0	0	0	0	0	0	0	0.0838347	0.0232469	0	0.0544123	0	0	0	0.0498547	0.0222141	0.0429876	0	0	0.326188	0	0	0.051205	0	0	0	0	0	0	0	0	0	0.390307	0	0	0	0.50778	0.0923281	0	0.0406002	0	0	0	0	0	0	0
ARHGEF10L	0	0	0	0	0	0	0	0	0	0	0.0236045	0	0	0	0	0	0.0506217	0.0225558	0.123811	0	0	0.102628	0	0	0.0519928	0	0.122634	0	0	0	0	0.125371	0	0	0.396312	0	0	0	0.325632	0.0937485	0	0.0412248	0	0	0	0	0	0	0
ARHGEF2	0	0	15.1224	0.0355254	0	12.7073	0	0	0	13.1959	0	0.178893	0.104461	0	8.88142	0	4.36006	0	7.1766	1.6666	12.6255	0	12.2964	0	10.9494	0	8.44281	0	12.4525	0	0	11.3078	0	0	0	0.308389	0	0	0	18.7634	15.3331	14.2892	0	3.75435	0	0	0	0	0
ARID1A	20.0207	0	0	0	0	5.03062	6.61418	17.3742	0	0	0	22.6807	13.7038	32.6094	0	34.0037	0	0	34.8407	0	33.0512	30.5355	44.3305	19.1732	0	27.4882	14.3885	16.4933	0	26.9351	0	23.3899	3.1647	0	0	41.8627	30.9616	0	0	0	0	0	0	0	0	0	0	0	0
ARL2	8.58211	12.2697	15.9931	5.54341	9.74403	9.05807	8.80183	5.91952	11.1591	7.68268	4.26458	8.74546	5.09244	5.82815	6.12456	7.64017	7.87957	5.11222	4.49441	5.52925	7.81702	5.95144	6.87859	8.45659	6.92075	6.52657	5.80741	6.17209	7.8364	5.07271	4.29892	4.2882	6.38801	7.66229	6.28788	7.15038	7.51818	6.52568	4.57569	9.85674	6.07744	7.53376	4.97919	6.24642	37.0418	7.05894	6.79883	7.70461	5.59688
ARMCX3	0	0	0	0	0	0	0	0	0	0	0	0.829275	1.21863	0	0	0	0	0	0.425347	0	0	0	0.999444	0	0	0	0	0	0	0	0	0	0	0	0	0	0	0.0802359	0	0	0	0	0	0	0	0.703883	0	0	0
ARPC2	0	0	2.42915	0	0	0	0	0	0	0	0	0	0	0	0.872625	0	0	0	0	0	0.187495	1.39384	0	0	0.240388	0	0	0	0	0	0.575905	0	0	0	0	0.30424	7.90057	0	0	0.473101	0	16.0479	0.13062	0	0	0	0	0.396191	0
ARSB	0	0	0	0	0	0	0	0	0	0	1.32699	0	0	1.05303	0	0	0	0	0	0	0	0	0	0	0	0	0	0	0	0	0	0	0.499623	0	0	0.836296	0	1.16031	0	0	0	0	0	0	0	0	0	0	0
ASL	8.00022	74.187	180.316	18.6388	26.5905	47.6242	37.1296	0.27581	0.61147	2.20037	0.202441	0.578262	0.696917	0.544466	0.945934	1.06972	0.521087	3.09319	0.457641	11.421	0.597655	0.451954	0.495131	1.77109	0.448883	2.7761	0.444776	0	0.854831	0.480592	0.286377	1.84988	1.42261	2.20323	2.24051	0.978852	0.914979	0.418159	0.645198	2.03603	2.20183	1.88997	0.999787	120.639	127.185	46.9377	103.322	130.817	73.1127
ASPSCR1	0.102337	1.33549	0.884053	0.405086	1.70889	0	0	0.42663	1.66207	0	0.388611	0	0	0.291223	0	0.146349	0	0	0.165086	0.433235	0.409272	0	1.50243	1.00138	0	0.258003	0	0	0	0	0	0	0	0	0.980739	0	0.295666	0	0	0	0	0	0	0.767772	0.866282	0.330938	0.263187	0	0
ATAD1	0	5.0698	0	0.371317	0	0	0	0	0	0	0	0	0	0	0	0	0	0	0	12.7324	0	6.15058	9.5773	0	0	0	0	0	11.4121	0	0	1.99452	12.132	13.6199	9.27612	0	0	0	0.476099	0	9.3447	9.45816	0	4.21003	0	0	0	0	0
ATAD3A	0	0.0582413	0.231932	0.0359585	0	0	0.0635002	0	0.877476	0.283876	0.229348	0.0638037	0	0.105292	0.111197	0.0348586	0	0.0670235	0	0	0	0.121304	0	0.0842396	0.707064	0	0	0.0849288	0.0645193	0	0.102915	0.109539	0	0	0.233158	0	0	0	0.142405	0	0.0733002	0	0.137966	0.067562	0	0	0	0	0
ATAD3B	0	0.0595649	0.237203	0	0	0	0.0649434	0.833355	0.897419	0.173352	0.0415126	0	0	0.107685	0	0.0356508	0	0	0	0	0	0.124061	0	0.0861541	0.723134	0	0	0.086859	0.0659857	0	0.105254	0.112028	0	0	0.135348	0	0	0	0	0	0.0749661	0	0	0.0690975	0	0	0	0	0
ATAT1	0.229632	0	0.24249	0.0956967	0.336274	0	0	0.421919	0	0	0	0	0	0.574544	0.361326	0	0	0.296141	0	0.209648	0	0.292285	0.261188	0.363354	0	0	0	0	0.416401	0.325738	0	0.162685	0	0.838624	0	0.370113	0.531183	0.557762	0	0.551615	0	0.160766	0.789236	0.442306	0	0	0.340816	0	0
ATG9A	0	0	1.43249	0.221253	0	1.13775	0	0	2.08031	0	0	0	0	1.26237	0	0	0.0215423	0	0	0	1.27021	0	1.23342	0	1.11263	0	0.118624	0	1.65238	0	0	0	0	1.05748	2.23616	0	1.46225	0.680904	0	0	0	0.475072	0	1.42464	0	0.713442	1.25931	0	0.0951176
ATIC	0.763308	0.472081	0.440703	3.53771	0.69902	1.02808	0.372401	0	3.84307	0	1.77767	0.403753	0	0	0.15587	0	0.520778	1.27349	3.08155	0.139071	0	0.777767	1.12454	3.69555	1.2012	0.351236	0.837028	0	0.63638	0	0.68299	0.156426	0.0907789	0.349681	0	1.35939	0.506057	0.392192	0.157742	6.58947	6.01489	0.0584702	1.274	0	1.78134	2.40635	0.155663	1.35411	0
ATP1A1	1.23533	0.246084	0.53476	0.145463	0.344549	0.569383	0.162081	0.0707566	3.11007	0.413203	0.135291	0.400553	1.36302	0.102969	1.95874	1.17043	0.70832	1.33687	0.117561	1.48798	1.15276	0.566832	0.243827	1.16045	0.7302	0.365233	1.30586	2.39825	0.199664	0	0.295994	0.0446886	1.98501	0.925241	7.97892	0.390347	0.356571	0.486173	0.748709	1.36389	0.626196	1.79451	0.720388	0.680781	1.296	1.85214	0.0913795	0.0452178	0.213187
ATP5F1A	7.2245	3.59261	6.57667	1.33481	7.92011	20.5695	6.01696	8.23942	10.0619	17.2448	2.51648	4.97674	3.92881	5.17149	12.1919	10.0124	3.20478	5.45017	16.8997	6.54049	3.97596	11.1485	7.00963	6.20447	5.88545	10.6717	7.46082	7.62959	5.16619	5.04507	2.06927	7.26442	1.0582	4.55992	9.93974	5.46925	6.64296	5.1843	2.92052	2.47604	6.42695	5.63776	10.7381	6.69572	7.15518	3.26136	6.49937	3.77765	2.317
ATP5F1B	10.4424	1.50361	2.23228	2.5671	1.8737	1.61918	0.941465	1.29332	7.87472	3.65249	0.0754211	4.09804	2.33206	0.63503	6.87895	5.97103	7.5381	0.219354	1.8671	0.89028	7.60094	7.83702	3.81258	3.27994	8.82528	8.02478	4.20911	3.03227	3.55815	4.54966	2.39825	8.45004	21.2284	5.78464	2.63871	10.9885	2.6737	7.59199	5.42904	15.1489	0.636304	1.49987	2.41467	1.23244	23.9648	4.29481	0	3.04083	1.11615
ATP5F1D	11.7532	4.36642	2.8828	0.0838517	0	2.18413	5.13842	12.2436	7.23727	7.50692	5.03898	7.12963	0	0	4.26755	0	9.68637	0	2.50372	2.57035	21.2105	0	0	0	0	3.27072	2.09864	3.37016	5.94929	1.42308	4.07966	4.91878	10.1905	12.0886	1.06763	0	3.03567	0	1.89094	0.941153	1.80864	2.17425	6.3279	1.22868	3.27491	3.39232	3.48252	0	11.2171
ATP5MF	0	0	0	0	7.33141	0	0	0	0	0	0	0	0	0	0	0	0	0	0	6.91978	0	0	0	0	0	0	0	3.16235	0	0	0	0	0	0	0	0	0	0	0	0.69039	0	0	0	0	0	0	0	0	0
ATP5PF	0	0	0	0	0	0.810068	0	0	1.04453	0	0	1.35198	0	0	0	0	0	0	0	4.23816	0	0	0	0	0	0	0	0	0	0	0	0.880855	0	0	3.28582	0	0	0	0	0	0	0	0	0	0	1.74222	2.80299	5.9207	11.2068
ATP6AP1	0	0	0.64566	10.7547	0.490532	5.06801	0.577275	0.187315	0.407608	0	0	0	0	0	0	0	0	0.348888	0	0.682169	0	0	0.480191	0	0	2.18409	0	0	0	0.357088	0	0.401369	6.75064	0	0.912766	0.4791	0	0	0	1.0253	0	1.15636	1.0494	0	0	0.164588	0	2.66293	12.0768
ATP6V1A	0.437445	0.106625	4.75494	0.670235	3.35917	10.5313	0.133412	0	2.23401	0.896726	4.16809	0.77209	0	0	0.970466	0.293768	0	1.59678	0	3.50846	0	0	0	0	1.67271	7.43243	0.113336	0	2.788	4.32349	0	2.51978	7.33543	3.70871	0	4.03993	0	0	0.929907	11.1871	0	0	0	0	0	0	0	0	0
ATP6V1B2	0.231226	0.196014	0	0.329701	2.60858	1.40136	0	0.139032	0	0	0	1.01755	0	0	0	0	0.0843912	0	0.0747134	0.769265	0.111939	0	0	2.26613	1.90257	0	0	0	3.73718	0.262797	0	0	1.14267	0.274776	0	0	0	0.0932483	0	0.0163283	0	0	0.595682	0.0574682	1.00379	0.0807024	0.248645	0	0
ATP6V1E1	0	0	0.616781	0	0	0	0	0.545854	0	0.931882	0	0	0	0	0	0	0.60507	0	0	0	0	0	0	0	0	1.35384	0	0	0	0.46548	0	0	0	0.305596	0	0	0	0	0	0	1.14715	0	0	0	0	0	0.522063	0.444122	0
ATRN	4.19728	3.4627	3.116	2.07985	2.33581	5.33907	31.1892	2.94056	4.84333	19.565	3.26673	6.70781	43.1846	4.56518	4.44568	3.80036	1.49502	3.0194	2.04605	3.26509	3.65259	5.09105	4.07177	4.27254	3.23362	2.25814	2.95667	3.54343	28.3917	2.68142	1.94993	2.37828	2.04068	2.32628	7.93602	1.41344	3.95937	9.48472	1.88581	3.8739	3.07055	2.36172	1.98842	2.85058	3.05894	6.04683	1.534	2.53259	2.84891
ATXN10	6.96269	8.80798	0	2.00983	2.12914	2.71106	2.92861	0	11.6364	2.60055	1.46543	1.76256	2.47282	2.35607	27.6125	0	10.1693	4.05619	15.2679	1.82742	10.9118	3.4002	3.12695	3.16842	21.668	5.76545	0	2.13122	4.55851	0.668109	5.82782	14.3528	2.74468	6.10261	2.81348	19.3921	3.68773	3.96204	2.7544	3.95263	0	3.33389	5.14788	13.6538	4.37442	0	3.81827	4.02708	3.10592
AZGP1	139.349	51.718	34.6777	42.873	50.8036	114.274	46.1248	92.1145	64.8982	110.645	51.171	62.3534	102.527	69.9371	91.3045	118.942	78.9259	49.9846	97.8814	65.1989	81.4238	69.8274	115.018	44.7795	92.977	96.0373	49.8416	77.7037	80.9252	84.6107	67.717	36.9927	62.2179	134.968	94.8944	61.5129	108.267	52.2861	95.2158	126.587	52.5804	98.2409	70.9965	75.5052	61.6799	40.1166	110.373	69.3559	41.5357
AZU1	4.25437	1.45365	2.16379	1.44762	2.63526	3.14279	8.24116	1.53001	0.51596	0	0	2.69598	1.36295	1.2608	6.10714	9.25952	2.4602	0.699515	7.46272	4.73415	0.685745	0.178191	0	0	3.33938	0	0.280188	0	6.52438	2.03778	4.35768	0	1.26029	0	0	0	6.23976	0	3.15883	0.606216	0.105477	0.666434	0	2.27493	6.55509	2.246	1.06975	0.28378	0
B2M	4.52419	1.70211	8.32526	2.56092	2.04992	1.08077	6.89041	2.60409	2.41034	1.2647	0.844657	1.77414	3.68926	1.36911	2.73469	2.18886	14.8134	2.0504	1.28023	2.71988	2.76846	1.13204	2.01411	2.51259	1.60633	1.09528	4.55731	2.10075	2.20493	1.63752	3.15751	2.08586	0.464313	3.37535	2.49686	2.73747	2.6866	3.18886	1.58619	6.98885	0.956375	2.63282	1.12342	4.22034	2.18317	3.04508	1.95972	3.43619	1.38993
BABAM1	0	0	0	0	0	0	0	0	0	0.0849688	0	0	0	0	0	0	0	0	0	0	0	0.201015	0	1.76309	0	0	0	0	0	0	0	0	0.845049	0	0	0	0	0	0	0	0	0	0	0	0	0	0	0	0
BABAM2	0	0	0	0	0	1.77503	0	0	2.69688	13.9888	0	0	1.71641	0	0	0	0	0	0	6.3386	0	0	0	0	0	0	0	0	0	0	0	0	0	0	0	11.9974	0	0	0	0	2.20708	0	0	0	0	0	0	0	0
BAX	0	2.15783	0	0	1.04624	0.919694	0.751781	0	0	2.85892	0	4.11717	0	0	0	0	4.85504	0	0	0	0	0	3.05876	0	0	0.585505	0	0	0	0	0	0	0	0	0	0.724817	0	0	0	0	0	0	0	0	0	0	0	0	0
BAZ1A	0	0	0	0	0	0	0	0	0	0	0	0.600766	0	0	0	0	0	0	0	0	0	0	0	0	0	0	0	0	0	0	0	0	0	0	0	0	0.0310205	0	0	0	0	0	0	0	0	0	0	0	0
BCAP31	2.08476	13.598	0	20.3758	20.4372	6.77562	37.6563	18.8208	43.6036	0	0	3.38121	2.01151	36.9866	43.7036	17.8054	2.49162	32.9238	16.2876	1.8123	24.1989	15.1413	24.9712	3.35807	41.522	24.0587	1.64774	15.723	11.0737	1.59767	20.4304	13.9491	25.315	0	31.5195	21.6737	0	0	17.6634	43.1422	18.8048	0	19.236	29.1386	0	17.9178	21.7613	0	6.25717
BCAT2	0	0	1.63141	5.41508	4.37455	0	0	0	0	0	1.0191	0	0	0.487327	0	0	0.778177	0	0.313956	0	0	0	0	0	0	0	0	0	0	0	0	1.26718	0	1.27934	0	0	0	0	0	0	0	0	0.0561106	0	0	4.22233	1.1376	0.759005	0.377939
BCHE	28.7122	4.63857	4.7281	4.77297	2.70096	4.83712	3.07906	2.45242	5.93083	10.9721	1.3196	1.73292	1.78613	2.30713	2.26423	3.98136	1.98876	2.55841	2.54409	2.20407	6.17325	3.93191	3.04654	1.99656	1.5994	3.82453	2.25407	2.5576	3.73249	1.77824	0.941902	5.3296	2.11643	1.08282	5.30747	1.08317	3.39654	1.27844	2.8506	5.14184	3.71077	2.8455	1.78427	3.34945	4.4375	10.8382	1.60568	2.37708	2.40772
BCS1L	0	5.64348	3.18927	2.41202	0.223498	0	0	7.16341	0	0	0	0	0	0	0	0	19.2986	0	6.23405	0	0	3.133	0	0.0526594	8.6864	0	0	2.75429	0	0	0	0	4.71094	0	0.0500178	0	0	0	0.157337	5.46856	2.88934	0	0	0	0	1.75687	3.55212	0	1.30095
BGN	0	0	26.3966	0.585247	0	0	0	26.6514	28.2785	0	0	33.564	25.4736	0	12.9123	23.2333	7.57268	30.2189	0	33.1252	2.92667	0	28.304	21.7828	0	29.7907	0	32.0405	28.3379	17.8561	12.6038	22.3283	0	31.1362	0.53891	13.4728	23.8568	0.296715	16.1544	0	25.1889	0.698785	0	0	23.6582	15.9669	0	0	0
BICDL2	1.61216	1.41859	0	0.882497	0	1.17341	0	1.21207	24.0424	0.801845	0	0.865435	0	0.713296	0.520055	0	0	0	0	0	0	0	0	0	0.706994	18.4769	1.00842	0	0.828496	0	0	0	0	0	0	0	0.61274	0	0.529804	0	0	0	1.42402	0.678865	0.092952	1.12472	0	0	0.0716677
BID	2.75846	0	0	0	0	0	0	4.25159	0	0	0.508548	1.95144	2.92001	6.32602	2.30153	0	0	4.60914	0	0	0	0	2.92304	7.40956	6.43981	1.61857	2.16906	0	0	0.149965	0	0	0	0	0	2.72469	1.59209	0	0	0	1.11794	0	0	0	0	0.188885	0	0	0
BIN2	0	0	0	0	0	0	0	0	0	0	0	0	0	0	0	0	0	0	0	0	0	0	0	0	0	0	0	0	0	0	0	0	0	0	0	0	0	0	0	0	0	0	0	0	0	0	0	1.90456	0
BLMH	20.989	0	0.301015	0.468288	2.7273	0.848969	1.09125	1.47236	1.5298	9.43687	3.66672	15.5684	0	4.96425	9.96223	5.33277	0.367891	0	0	0	6.07949	3.77762	0	0.150631	6.35184	0	4.04938	4.05688	0	2.87003	4.27019	0	3.29087	11.3863	13.5994	0	9.70984	4.92292	5.02333	3.86096	8.85706	5.18391	6.40656	2.57465	7.96465	0.201401	0.888943	2.16782	1.22437
BLOC1S4	1.09439	0	0	0	5.15534	0	2.09926	0	2.06371	0	1.41736	3.41983	0	0	0	0.289125	1.376	1.34181	1.92623	0.917478	1.40958	2.49946	0	0	3.26788	0	0	0	0	4.37535	0	0	0	0	0	0.943311	0	0	1.4859	0	1.51316	0	1.82407	6.23796	0	0.761051	0	0	0
BLVRA	0	0	0	0.0661373	1.56931	0	0.263991	4.425	0	12.7737	0	0	0	0	1.32929	0	0	0.141222	12.8547	0	0	0	0	0	0.0920062	0.297058	0	0.329785	9.57639	0	0	1.01825	0	0	15.5321	0	0	0.248491	0	6.19444	0	0	0	0.394019	0	5.2689	0.0524518	0	0
BLVRB	4.19053	11.0601	2.50227	17.0655	13.9475	13.6715	6.86208	3.52118	9.49312	1.89214	3.13064	3.90288	3.44623	4.68865	1.90011	3.11799	0.734993	9.03232	0.653879	4.73439	4.77091	2.96777	7.50832	1.61679	3.01264	2.7584	3.81105	0	1.14189	7.91053	5.25574	7.03657	4.24455	9.09985	1.91024	7.53314	1.78567	6.90115	6.79467	1.47414	6.68605	4.23372	2.17647	7.73615	5.21409	32.6961	28.7945	9.23326	23.8865
BPGM	1.60207	0	1.20079	1.5415	1.14713	0	0	0.127664	0.654156	0.361117	0.313377	16.349	0	0	0	0	1.87478	0	0	0.146064	1.35221	0.427808	0.260155	0	0	0.523422	0	0.949609	0.170684	0	0	13.635	0	1.05905	0.0912855	0.143651	0	0	0	0.152913	2.91585	0.205732	3.16651	1.01865	0.46678	6.13146	0.119879	0.477	2.1189
BPI	0.454728	0	0	0.387039	0	0	0	0	0	0.429568	0.5344	0	4.34891	0	0.393882	0.521277	0	0	0.50895	0	0	0	0	0	0	0	0	4.8294	0	0.613912	0	0	0.619565	0	0	0	0	0	0	0	0	0	1.7364	0	0.195343	0	0	0	0
BRI3BP	0	0	0	0	0	0	0	0	0	0	0	0	0	0	0	0	0	0	0	0	0	0	0	0	0	0	0	0	0	0	0	0	0	0	0	0	0	0	0	0	0	0	0	0	0	0	0	0	0
BST1	0	0	0	0	0	0.453848	0	0	0.257793	0.29053	0	0	0	0.450229	0	0	0	0.38557	0.183361	0.688644	0	0	0.612578	0	0	0	0	0	0	0.289937	0	0	0.568704	0	0.301469	0	0.249809	0	0	0	0	0	0.331337	0	1.00605	0.638711	0	0	0.5258
BTD	27.0664	61.3373	40.4367	5.74045	31.2812	18.7949	26.884	36.1423	21.2721	48.6051	44.1911	25.9463	44.4129	27.22	35.9992	18.1559	2.61205	37.8655	23.8831	33.608	24.5312	43.4081	43.9278	28.3663	25.4057	26.549	27.9623	34.9219	41.2636	27.3564	68.7239	33.2887	30.9296	23.1053	36.9132	30.2912	43.2239	29.5419	39.8999	27.3663	24.7329	18.8763	20.8297	34.4346	25.0142	4.45924	39.9295	70.9504	47.5678
BUB1B	30.7846	0	10.5187	0	18.3004	64.8728	9.96483	0	0	10.2509	9.2782	0	11.7268	9.18096	27.5617	0	8.79478	0	0	0	0	7.36125	0	4.18299	8.30609	0	0	15.024	12.4421	22.5688	0	6.61036	34.5204	12.3183	14.1659	11.0545	6.46441	12.4196	0	46.4254	0	7.62748	7.38617	41.3019	26.5621	1.81552	7.23721	7.40655	8.70149
BUB3	0	0	0	0	0	0	0	0	0.549329	0	0	0	0	0	0	0	0	0	0	0	0	0	0	0	0	0.186675	0	0	0.501998	0	0	0	0	0	0	0	0	0.0223991	0	0	0.226667	0	0	0	0	0.28633	0	0	0
C1GALT1	0	0	0	0	0	0	0	0	0	0	0	0	0	0	0	0	0	0	0	0	0	0	0	0	0	0	0	0	0	0	0	0	0	0	0	0	0	0	0	0	0	0	0	0	0	0	0	0	0
C1QA	109.467	34.478	39.6639	31.2066	46.5769	115.614	59.1394	41.1821	122.785	134.09	46.2849	115.199	47.0471	101.4	148.15	93.3976	53.9937	59.918	122.767	74.4066	72.343	97.9379	71.601	87.1188	110.793	67.264	91.2587	63.7616	93.8105	25.7372	31.6241	25.6024	37.9903	52.1454	114.45	28.6385	69.5784	44.7106	82.9948	157.142	53.5371	106.523	56.8664	58.8871	48.7432	19.3765	57.8119	76.9694	44.8144
C1QB	70.1308	42.0499	61.223	27.5575	95.8644	90.684	30.474	117.315	93.7813	78.142	69.947	56.7693	31.552	48.5459	141.88	58.4002	116.741	83.4127	113.209	42.37	87.9486	34.9678	63.646	31.7519	91.6737	47.2864	44.913	62.9067	66.5809	50.6744	73.7833	88.529	72.4629	80.8879	138.177	116.219	66.0406	88.4085	67.831	67.5937	63.0599	90.8311	61.8993	23.9734	47.5895	23.8092	94.2148	40.6552	26.6499
C1QC	54.3406	40.2578	56.0553	35.9172	32.5762	32.0856	29.9475	33.097	51.4834	39.9899	21.6833	48.7877	31.1848	33.3149	63.0185	24.6255	31.6582	31.3093	43.8454	40.0667	38.5929	33.2648	31.8975	31.1478	41.1026	36.2503	36.0113	37.6222	31.9667	30.0412	34.6195	30.9011	33.8442	54.0396	42.9606	60.0559	47.2762	40.3358	37.3711	27.5399	32.1282	22.1506	34.2807	36.2946	34.7138	15.4043	50.8099	54.6926	32.1609
C1R	19.197	29.4363	27.8165	30.5314	21.5703	14.6355	35.9843	56.9394	40.1328	22.6319	16.9596	18.8083	20.2665	15.9046	25.6104	17.4428	64.7322	36.9724	15.9086	18.4505	18.8496	16.0557	19.5357	24.2432	31.2484	25.8377	16.974	21.3544	15.732	10.9237	18.3367	41.6168	14.8233	24.7767	15.8442	16.5791	12.5655	16.2887	18.7113	21.7764	15.0073	13.7992	20.866	17.3432	20.258	18.9564	17.431	17.9603	11.511
C1RL	9.14953	9.75184	11.7066	4.62681	8.84305	6.42929	4.67183	7.52631	7.53168	8.64129	5.93768	5.33217	4.29324	7.02555	3.41113	4.0491	5.9578	5.87306	5.49726	5.57459	3.41921	9.32834	7.29796	4.54082	9.40633	6.53315	4.09479	5.07814	3.38369	2.50251	6.6619	6.66526	4.49353	4.27164	4.78563	12.5859	7.55073	5.51379	4.19224	4.68427	6.04425	3.66719	6.67039	6.93222	7.52557	3.64147	7.18156	7.31304	4.87416
C1S	33.5566	34.0175	34.5514	24.2556	32.3026	25.6335	25.0621	22.0081	33.4763	30.8932	19.0126	34.4698	27.4079	22.5197	32.4466	31.3028	23.3397	25.5626	22.0688	30.1757	24.3764	32.2551	28.082	31.8827	31.2673	34.0161	25.4901	32.5571	28.3175	16.8078	29.5475	18.6629	29.1017	39.0715	27.4195	23.2569	28.254	26.8901	24.2735	60.4259	25.0344	30.1245	28.7294	48.8149	33.9445	21.8486	28.2992	20.9784	18.5034
C1orf198	0	0	0	0	0	0	0	0	0	0	0	0	0	0	0	0	0	0	0	0	0.0438076	0	0	0	0	0.447231	0	0	0	0.918547	0	0	0	0	0	0	0	0	1.1565	0.688642	0.923308	0	0	0	0	0	0	0.206952	0
C2	26.082	18.0437	19.1813	10.9223	16.0309	26.5796	11.0318	15.53	17.5162	28.7052	9.77334	13.6628	16.3292	15.8671	10.4363	11.0551	14.2636	15.5857	17.0996	16.6491	11.9327	14.4823	10.6589	15.1411	11.5586	15.4309	14.0951	12.2139	12.0372	8.59505	11.0851	8.80725	10.6534	15.496	15.445	10.8113	10.3037	15.4525	10.6686	18.1856	16.4188	12.9384	10.6225	12.0232	7.92466	22.1804	19.1716	11.6668	90.0026
C20orf27	0	0	0	0	0	0	0	0	0	2.3411	5.40343	0	0	0	1.20542	0	0	2.8461	0	0	0	0	3.32072	0	2.753	1.41909	0	0	0	0	0	0	0	11.9824	3.12241	4.15562	0	0	1.82827	0	2.85859	0	4.45885	0	2.02022	0	0	0	1.77188
C2CD5	0	0	0	0.201668	0	0	0	0	0	1.76298	0.376068	0	0	0	0	0	0	0	0	0	0	0	0	0	0	0	0	0	0	0	0	0	0	0	0	0	0	0	0	0	0	0	1.4061	0	0	0	0	0	0
C3	1124.32	845.891	805.978	625.037	669.73	651.291	726.756	767.331	842.358	751.788	514.401	965.351	750.653	631.434	585.753	661.42	584.717	740.273	474.287	734.147	758.656	815.456	826.771	736.609	677.068	851.611	611.834	775.057	704.91	458.389	656.37	581.591	596.189	1050.98	891.985	736.383	669.811	677.141	611.257	929.826	757.639	803.442	758.102	588.003	568.926	586.354	496.326	749.653	462.718
C3orf38	0	0	0	0	0	0	0	0	0	0	0	0	0	0	0	0	0.340923	0	0	0	0	0	0	0	0	0	0	0	0	0	0	0	0	0	0	0	0	0	0	0	0	0.500183	0	0	0	0	0	0	0
C4A	220.511	127.331	147.201	59.1151	94.4979	136.645	168.224	154.651	304.673	132.269	91.5921	137.586	194.391	99.0679	69.6133	143.06	205.667	157.821	111.173	123.32	130.615	82.3632	113.55	116.364	123.394	244.924	105.981	156.475	119.771	104.055	143.919	102.713	134.746	183.021	105.457	119.836	118.389	123.455	113.824	199.699	95.7061	163.02	115.315	95.1086	122.352	96.7076	108.553	123.318	74.2084
C4B	221.931	130.294	155.528	60.3661	95.2467	137.938	170.688	154.325	295.091	137.022	95.362	135.435	188.358	94.3841	69.5316	139.526	197.362	153.253	113.36	121.914	128.842	81.7149	110.922	116.669	118.448	245.275	107.85	151.987	120.545	104.848	138.957	103.906	135.057	187.125	105.931	122.11	124.021	124.139	110.043	200.93	94.9854	164.306	111.121	96.8248	126.583	99.1304	108.962	124.887	75.0463
C4BPA	86.6432	42.4624	65.3934	32.233	68.7791	50.4277	49.6914	49.5285	50.1607	72.2522	68.2387	80.9465	70.3794	39.1145	41.4001	52.8897	54.6691	54.8492	40.3211	66.6957	56.3018	54.4729	58.7634	76.4725	62.0032	59.965	47.7637	65.4249	50.5867	43.2085	63.1114	55.7427	44.7941	97.5268	55.6394	83.6155	65.3523	45.9408	49.8785	94.6028	64.9375	45.7856	58.836	35.39	59.7905	31.6936	52.9021	56.6313	26.8071
C4BPB	9.12668	5.56423	8.8063	0.4614	1.38942	0.822156	33.6392	2.83177	2.01153	3.93177	4.24884	7.24105	10.1942	8.99395	5.65237	3.28836	6.87835	4.23491	4.4549	3.33818	4.36675	11.7606	3.4885	3.30588	4.05381	7.37635	3.8259	3.67788	2.69149	8.7277	2.29101	2.74494	2.66696	5.93527	2.56858	15.5614	4.07781	3.50709	5.13754	6.84909	11.73	2.33434	5.99431	7.36216	3.8475	7.28229	3.76352	10.0863	1.06108
C5	50.8465	37.0464	34.6826	26.9113	60.3373	35.0354	42.8279	27.2146	46.021	43.1784	27.6441	36.7437	39.9608	32.4652	21.221	57.1294	55.555	32.821	30.0029	32.3016	33.1104	32.156	38.0521	50.4258	39.8971	47.2826	31.3772	44.6949	38.8757	35.0798	27.1452	33.7534	32.0395	32.4258	33.8498	38.4174	28.4124	39.1193	31.0624	49.7308	29.7465	36.7269	53.6741	48.3051	26.8682	51.4054	32.0257	36.8751	16.1159
C6	25.5458	15.3573	18.2825	10.5749	14.986	20.1275	21.4666	24.3689	17.1374	17.0352	12.6457	13.1582	13.9442	11.9516	17.7284	15.8525	32.1499	20.5869	8.16044	14.2771	18.2503	16.5278	16.924	16.0221	14.0152	13.8599	12.927	22.0275	19.1455	17.6254	15.349	29.8648	16.6853	17.2433	13.6976	12.3265	15.0996	14.8261	17.5418	21.6333	13.2944	22.7166	19.2683	24.8759	10.829	11.7264	13.2768	11.2588	11.3327
C7	42.0519	11.8887	14.5686	24.002	17.2464	15.7566	33.314	29.3941	26.1448	42.7825	21.6462	48.0445	16.2294	33.7807	26.7355	29.6297	17.7435	25.5149	27.2161	18.9532	19.9338	16.2814	23.0903	27.4679	18.1807	32.4268	26.482	12.8927	33.2377	30.2076	27.0498	19.1283	14.1285	43.1154	38.9923	40.9583	13.3326	40.2237	31.1539	21.302	21.0441	28.6628	19.4493	25.1359	26.9639	22.6992	21.5771	42.4115	43.1473
C8A	328.311	969.609	928.99	460.421	702.726	528.652	834.548	863.737	547.836	976.772	1205.32	704.554	835.2	352.164	545.581	387.632	417.809	1002.56	678.298	711.142	682.576	755.063	809.585	385.537	835.472	914.643	1049.3	695.123	661.479	1141.96	485.51	1096.29	827.599	844.508	737.593	1189.32	717.012	465.443	523.015	373.9	842.456	510.315	662.387	810.671	551.669	346.167	708.011	748.705	458.489
C8B	49.2639	32.6355	46.0094	17.651	32.9556	34.2997	27.3174	21.6415	37.6817	40.3835	22.1841	49.464	27.5047	26.1971	20.7126	32.0349	25.2861	41.9137	26.8536	37.3574	34.7701	35.4942	32.6605	33.28	32.878	31.8847	25.5849	32.4562	28.7102	20.2968	29.9673	16.9122	26.1173	37.75	37.9887	29.0971	33.5883	32.6443	25.5241	34.4436	30.1933	29.4421	30.6286	30.9622	30.1999	27.409	22.9272	20.8385	17.117
C8G	38.8542	31.232	48.8534	18.8734	30.1683	27.04	18.1644	20.7206	19.926	34.8918	14.2202	26.7957	20.438	15.1333	33.3079	21.8325	12.2362	17.5456	15.6844	21.6124	24.6182	19.8314	21.5608	25.7864	24.0434	24.132	20.5213	37.3093	23.5994	13.2759	18.4357	18.6185	59.8574	27.6281	29.5509	24.2989	20.9929	16.6724	16.9158	25.5648	22.7252	20.057	22.4583	21.6624	29.3839	15.3529	18.2868	22.3036	16.6089
C8orf82	0	0.431296	0	0	0.547567	0	0.56346	0.677689	0	0	0.330246	0.451373	0.480739	0.825013	0	0	0	0.163242	0.295652	0	0	0	0.648268	0	0	0	0.644958	0	0	1.99239	0.623977	0.29608	0	0	0	0	0	0.559593	0	0	0	0	0	0	0	0	0	0	0
C9	56.7187	76.8067	56.3799	27.9976	76.5102	51.3828	60.5298	66.1918	66.3368	47.8635	45.434	59.5281	71.3835	27.5847	11.7015	49.9555	56.4573	79.6029	34.1822	54.9014	36.9951	43.0129	43.0271	87.8542	42.7889	59.1086	42.1575	85.8925	76.5669	33.8292	55.6968	59.7578	50.1899	76.4316	28.5073	48.3551	54.1772	74.0781	48.8144	66.268	68.9103	70.3662	64.1512	52.3969	49.6038	34.2953	54.9011	32.7108	23.9308
CA1	15.9623	54.7917	104.079	145.895	76.7307	64.9838	15.4329	7.66292	303.855	405.659	12.3832	14.5902	11.2587	137.899	30.2759	36.3661	10.5593	14.9163	20.788	5.3745	34.3613	27.008	23.5378	8.39669	5.44822	32.874	15.7642	19.5047	244.042	240.937	2.81144	10.5758	119.705	5.96597	29.102	6.25798	11.4838	20.3929	3.31018	14.7206	19.6386	1.94091	29.0374	18.8289	18.5145	295.799	25.3131	27.309	115.798
CA2	62.8849	74.0833	6.05697	14.1798	14.657	20.585	395.864	3.52549	26.7634	7.10642	0	3.30347	5.95023	4.00694	221.699	129.635	4.06111	4.35272	113.468	7.34409	8.15924	12.1204	1.75204	3.25106	47.078	271.277	1.44522	0.392275	5.99079	5.3657	689.924	4.38505	5.07379	102.535	7.06341	27.6036	5.27564	4.82374	4.56414	4.15195	5.13477	12.0632	2.24438	14.4735	21.5974	26.8813	6.25589	11.693	10.6005
CA8	0	0	0	0	0	0	0	0	0	0	0	0	0	0	0	0	0	0	0	0	0	0	0	0	0	0	0	0	0	0	0	0	0	0	0	0	0	0	0	0	0	0	0	0	0	0	0	0	0
CABP7	0	0	0	0	0	0	0	0	0	0	0	0	0	0	0	0	0	0	0	0	0	0	0	0	0	0	0	0	0	0	0	0	0	0	0	0	0	0	0	0	0	0	0	0	0	0	0	0	0
CACNA2D1	0.0905596	0.473503	0.54926	1.4797	0.414711	0.291939	0.710137	2.28223	0.433166	0	0.14379	0.702473	0.717859	0.786574	0	0	0.481525	1.00349	0	1.12596	0.681408	0.659102	0.0785167	0.240285	0.837305	1.56369	0.586597	0.968519	0.255346	0	0.646049	1.21066	1.30667	0.127636	2.73288	0	2.42153	1.74661	0	0.491307	0.835606	0.704083	1.36723	5.10483	4.34799	1.66149	0	0	1.14326
CADM4	67.5451	16.3535	0	0	31.5775	1.00349	19.842	0.336392	48.3308	38.063	0	52.8977	0	0	36.3583	0	93.557	0	40.939	27.4535	41.3217	0	12.343	0	0	23.2024	0	34.8784	52.3594	16.577	0	0	0	45.0843	0	0	21.6482	0	26.436	0	30.588	38.3299	21.4014	25.9994	9.66333	14.1108	39.2055	28.1556	0
CALD1	6.62154	0.624937	0	10.2956	0.459576	27.2599	4.05706	0.138782	20.8503	0.302756	37.0517	40.2388	0	0	2.14815	69.2856	0	22.9279	0	1.37986	12.2022	0	0	11.9572	0.650659	41.6388	25.1433	93.9422	5.74757	9.8114	7.8754	26.511	2.10792	23.5568	2.16732	0	0.153255	0.305606	19.0045	0	17.0768	29.4736	9.53725	0.623234	0.0766928	0.301686	0.319467	0	0.594582
CALHM5	13.4856	0	0	0	3.47265	0	5.18707	9.90689	0	0	5.26801	11.4598	7.37508	0	8.8359	10.9816	2.46986	5.64702	0	7.15645	11.604	5.63149	14.2542	12.3967	5.52872	8.21442	8.38863	5.0808	9.36611	7.32503	5.67256	2.74682	13.0499	0	11.6413	4.75418	0	0	9.1164	14.2708	0	8.21735	0	7.42135	8.56631	3.1318	11.5342	4.03419	7.20236
CALM1	0.386426	0.583489	2.00583	0.586483	0.165648	0.464878	1.42481	0.184982	1.73446	0.388416	0.438919	0.45854	1.15462	0	0.597386	1.40461	0.904625	1.28136	1.61444	0.86823	0.161115	0	0.575581	1.71822	0.455424	0	0	0.432292	5.18811	0.588038	0	7.47858	1.79226	0	1.10425	1.17064	0.376209	0.53628	0	2.01872	0	1.973	0.396421	1.05985	2.04511	0.892244	0.266867	0.321054	1.15705
CALM2	0.386426	0.583489	2.00583	0.586483	0.165648	0.464878	1.42481	0.184982	1.73446	0.388416	0.438919	0.45854	1.15462	0	0.597386	1.40461	0.904625	1.28136	1.61444	0.86823	0.161115	0	0.575581	1.71822	0.455424	0	0	0.432292	5.18811	0.588038	0	7.47858	1.79226	0	1.10425	1.17064	0.376209	0.53628	0	2.01872	0	1.973	0.396421	1.05985	2.04511	0.892244	0.266867	0.321054	1.15705
CALM3	0.386426	0.583489	2.00583	0.586483	0.165648	0.464878	1.42481	0.184982	1.73446	0.388416	0.438919	0.45854	1.15462	0	0.597386	1.40461	0.904625	1.28136	1.61444	0.86823	0.161115	0	0.575581	1.71822	0.455424	0	0	0.432292	5.18811	0.588038	0	7.47858	1.79226	0	1.10425	1.17064	0.376209	0.53628	0	2.01872	0	1.973	0.396421	1.05985	2.04511	0.892244	0.266867	0.321054	1.15705
CALR	5.9947	17.5892	4.02999	2.5418	5.79796	7.04628	20.1391	20.5477	9.72806	2.15991	8.47161	6.26902	0.77921	12.6103	21.1896	3.21067	5.06395	19.5904	20.135	4.84322	11.1829	11.7901	21.81	36.6937	14.4302	10.5494	1.54707	21.9426	25.3732	21.2537	24.1261	12.366	31.0911	39.1794	11.4301	3.6081	9.2777	5.42752	0.0690159	16.1214	13.5985	9.56976	5.75376	8.35007	14.9826	0.433618	17.4326	8.01264	3.61533
CAMK1	0.358459	0	0.17385	0	0	0	0	0	0	0	0.811494	0	0	0	0	0.876032	0	0.242961	0	0	0	1.69726	0	0	0	0	0.314629	0	0	0.384471	0	0	0	0	0	0	0	0	0	0	0	0.275712	0	0	0.401313	0	0	0	0.950053
CAMP	0.290487	0.12666	0.0480339	0	0	0.122607	0	0	0	0.437192	0	0	0.410757	0.0683557	0.162898	0	0	0	0.156896	0	0.0372308	0.10679	0.339591	0.0663141	0.0930274	0.188566	0	0.0707736	0.088223	0	0.140717	0.296003	0	0	0.444925	0	0.0906988	0.258397	0.0408377	1.42109	0	0.195301	0	0	0	0.250251	0.0594363	0.160947	0.0441805
CAND1	0.126072	0	0	0.0536641	0.0104661	4.10862	0.103017	0.627757	0	0.320848	0.49874	0.0334034	0	0.14791	3.30837	0.14993	0	24.5106	0.0710168	2.80284	0.0643801	8.67478	0.124894	0	2.23989	7.944	0.0920435	1.02084	2.1202	0.341679	0	0	0.392699	0.0588096	0.206812	0	0.158967	0.923368	0.271183	1.74603	0.900833	2.56788	1.73497	0.970265	0.346953	0.10685	0.0267074	0.152535	0.0785943
CAP1	0.321528	0.226003	0.382406	0.121249	0	0.66674	0	0.585514	2.08444	0.0910556	0.658993	0	1.21472	0.144418	0.0623963	0.0524961	26.0618	0.171498	0	0.523588	0.336934	0	0.229323	0.031931	62.8108	1.21125	44.3861	0.664201	3.84487	0.075586	2.75987	0.228055	0.497293	6.16845	4.55864	0.168565	0.187773	0.133563	17.5828	4.3493	0.21919	0.279587	2.55784	0.272343	0.150597	2.57513	0.414606	0.481339	0.10439
CAPG	5.27273	2.00199	2.48713	1.14625	6.70747	2.59743	1.75233	4.6108	6.33856	6.74371	2.43046	0	2.54684	3.93969	3.56053	2.70373	1.062	2.56977	4.08484	2.38683	0.995545	3.05686	2.14342	2.53266	2.75108	4.59012	5.97412	7.63158	5.14925	3.04455	2.35554	3.58795	5.69362	6.08221	5.39571	5.8373	4.20425	4.52883	0	3.28116	2.79886	1.79351	3.33755	5.8426	1.04952	1.09189	0.34927	1.42521	3.38543
CAPN1	0	0.183308	0.561024	0.868837	13.7995	4.79944	1.20122	1.67816	0	0.118498	0.105495	0.722933	3.09054	0	3.08634	0	1.29404	0.901212	0	0.127814	0.0497862	2.28386	0.322323	1.60971	0	0.52612	0.693657	0.176999	5.81627	0.187186	2.88642	0.304041	0.727803	3.74276	2.41197	3.41812	1.6861	2.33451	0.181301	0.350572	3.14549	2.82865	2.37001	2.94104	0.283034	0.489725	2.35315	3.54137	0.278919
CAPS	0	0	0	0	20.9294	5.79511	0	0.648212	0	0	1.25272	1.69607	0	0	1.4932	0	4.42254	0	2.06347	0	0	0	11.0391	28.7133	0	0	2.06165	0	0	0	0	0.963096	0	0	0	0	0.613544	0.632565	2.23026	0	1.43909	1.96707	0	1.46817	38.8559	0	0	0	0
CARNMT1	0	0	0	0	0	0	0	0	0	0	0	0	0	0	0	0	0	0	0	0	0	0	0	0	0	0	0	0	0	0	0	0	0	0	0	0	0	0	0	0	0	0	0	0	0	0	0	0	0
CARS1	2.6637	0	0	0	0	0	0	0.987989	0.762116	2.22246	1.06171	0	0	2.21744	0.121128	0.130738	0	0	0.915589	2.08763	1.0172	1.86232	0	1.26439	0	2.7752	1.60533	1.36544	0.997882	1.31061	1.42051	0	0	2.70862	3.48249	0	0	1.03547	0	2.04132	1.14215	0	2.42223	0.472671	0	0	0.0827218	0	0
CASP14	1.08909	0.364363	0.937242	0	0	0	0.28619	0	0	0	0.716792	0	0.297961	0	0.0564167	0	0	0	0.493502	0	0	0	0.163114	0.505752	0.111647	0	0	0.300846	0	0	0	0	0	0.511132	0	0.362318	0	0	0.271282	1.4602	0	0	0	0.205893	2.0147	0	0	0	0.14463
CAT	10.979	6.08509	5.63111	15.8939	4.42476	4.72921	4.61439	5.50195	8.61156	2.39755	3.77002	6.56164	11.5782	5.27157	0	4.25491	8.7806	7.95813	3.37273	3.14104	7.38451	8.23929	5.94578	6.5664	3.34513	8.86741	2.02996	5.17938	3.07471	4.0605	4.09386	4.24339	2.35925	9.26501	5.05986	3.67414	4.07804	4.11297	3.94412	6.18874	4.57776	7.57281	4.51891	9.20698	5.27155	22.05	4.67443	1.7611	11.8831
CAVIN2	0	0	0	0	0.0313862	0	0	0	0	0.93296	0.111714	0	0.247121	0.675925	0.492969	0	0.424014	0	0	0	0	0	0.0545904	0	0	0	0	0	0	0	0	0.455727	0	0	0	0.0865352	0.332494	0.249309	0.013811	0.548425	0	0	0	0	0	0	0	0.631441	0.0249867
CBR1	1.45969	0.264018	11.5547	0.255433	5.62463	0	3.50877	0	0	0	2.10649	0	0	0	0	0	3.919	0	0.475299	0.757962	0	11.1509	0	3.70656	0	0	5.76303	0	0	0	0.151755	0.430617	2.81043	0.106237	0	0	0	0	11.6578	0.65202	0.413562	0	0	6.24055	0	1.19833	0	0	0.104078
CBR3	5.0854	0.226301	0	65.2301	0.332099	0	1.50615	0	0	3.97534	0.724474	4.42598	1.11606	0.192589	2.24043	0.927221	1.79231	0	0	0	2.19969	60.3988	0.487718	2.06716	1.49048	1.27672	0	0	0	0.86661	0	1.43422	7.21056	2.08616	4.35501	0	57.7714	0.489009	1.54909	0.171317	0.935774	4.56971	0	41.6343	60.725	0.143694	0	0	0
CCDC126	0.634276	0	0	0.230509	0	0	0	0	0.525687	0.546966	0	0	0.360224	0.431938	0.429524	0	0	0	0.337168	0	0.311722	0.44444	0.791945	0.409355	0.590409	0.267633	0	0	0.285828	0	0.439187	0.357282	0.405627	0.341164	0.369291	0	0.597876	0.366235	0.279015	0.572699	0	0.304199	0	0	0	0	0.647192	0.589412	0.52756
CCDC127	0	0	0	0	0	0	0	3.72	0	0	0	0	0	0	0	0	0	0	0	0	0	0	0	0	0	0	0	0	0	0	0	0	0	0	0	0	0	0	0	0	0	0	0	0	0	0	0	0	0
CCDC22	1.04519	0.424337	0	0.0623169	0.232125	0.21546	0.481716	1.51297	1.44956	0	0.843292	0.752703	0.921748	0.581217	0	0.41711	0	0.339006	0.368928	0	0.380809	0.418953	0.730272	0.106363	0.399649	0.840804	0.239369	0.480098	0	0.206586	0.481374	0	0	0.495434	0.832537	0.729956	1.64463	0.583371	0.204389	0.0599402	0.199284	0	0.292625	0	0.873791	0.52191	0	0	0
CCDC47	0	0	0	0	0	0	0	0	0	0	0	0	0	0	0.324115	0.280531	0	0	0	0	0.44114	0	0	0	0	0	0	0	0	0	0	0	0	0	0	2.48425	0	0	0	0	0	0	0	0.446971	0	0	0	0	0
CCDC6	0.0930964	0	0	0.362351	0	0	0	0	0	0.232501	0.0503943	0.182742	0	0.136635	0.0840673	1.29268	0	0	0	0	0	3.19695	0	0	0	2.24464	0	0	1.34807	0	0	0	0	0.190726	3.95464	0.230886	0	0	0	0	0.526978	0	0	0	1.37241	0	0.353306	26.3041	8.34218
CCT3	1.28852	0.0546979	0	0.162096	0.228004	0	0.31327	0.366359	0	0.98214	0	0	0.340086	0.540162	0.223677	1.17825	0	0.245455	0	0.41907	0	0.438422	0	1.111	865.568	0.389683	0	19.8262	0	0.608357	4.98301	1.22405	17.3458	2.70893	0.600898	0.807099	3.00093	0.650962	0.384164	24.0589	0	0	0	0	0	0	0	0.244547	0
CCT6A	0.0269851	0.219201	0.177202	0	0.040209	0.158705	0	10.4213	0	0	0	0.471436	0	0	1.93432	0	0.220447	0	0.60059	0	0	0	0	0	0	0	0	0	0.623814	0	0	0	0.581509	11.4866	0	0.723525	0.38308	9.26233	0	0	0	0	0	1.12839	10.5793	0.049894	0.906082	0.386887	0.31935
CD109	2.89159	7.13423	2.82435	7.27902	10.3155	5.51617	4.20973	6.18877	16.1409	0.0181798	4.96198	4.70203	2.23991	3.34537	1.7254	8.23654	5.12264	1.12983	7.3772	7.31334	7.72415	6.87199	4.42118	0	1.86842	0	5.09157	7.22755	1.83647	6.21559	0	9.43374	8.26108	7.59407	9.69191	7.46038	6.1851	6.18247	4.89337	0.361734	8.47804	5.7898	10.8431	6.19892	7.16611	3.76803	4.52894	4.87775	0
CD14	56.4076	6.29861	58.8311	8.4494	8.32487	561.596	12.4652	26.8535	13.3819	14.8848	5.7408	10.012	36.967	8.17367	9.27609	8.7819	176.064	11.3229	9.71863	15.1448	10.1246	505.279	12.2576	6.47617	11.6024	16.1076	53.0786	16.7058	670.724	6.70826	341.28	332.354	196.294	18.5169	8.22913	10.0806	47.1744	19.2343	10.7515	15.6647	7.45589	13.8379	12.4244	7.11387	47.9179	3.70772	5.48086	5.63008	2.97453
CD163	3.64523	0.253988	0.810845	0.927234	0	1.07354	2.8193	2.18101	3.43344	3.08709	2.04144	2.22497	2.53648	3.63603	5.10967	1.30498	2.21422	3.02087	2.60387	2.1947	8.05424	4.00964	3.66248	3.76066	3.40184	4.36952	2.4928	1.14597	4.28326	0.793888	4.83466	1.74217	2.03645	10.2099	2.95952	0.0845534	1.77069	4.00416	4.78556	0.109339	3.39966	2.37743	2.94161	1.7758	1.91871	1.35601	1.30866	0	1.01889
CD2AP	0	0	0	0	0	1.91788	0	0	0	0	0	0	0	0.725	0	0	0	0	0	1.29847	0	0	0	0	0	0	0	0	0	0	0	0	0	0	0	0	0	0	0	0	0	0	0	0	0.513596	1.20152	0	0	0
CD44	0.0936598	0	0.147077	0.67171	1.57394	0.494759	0.344004	1.39855	0	0.0813075	0	0.369782	0.466994	0.661156	11.7435	0.803313	0.849823	0.944227	0	0.882012	6.31047	0.889816	0.779827	1.0182	17.4009	9.88467	0.546338	0.806483	1.29095	0.593824	0.607349	0.294519	0.734665	0.75652	0.777888	0.486286	4.4919	1.36524	0.712246	0.74153	0.744906	0.4772	0.820113	0.457347	0.525742	0.318201	0	0	9.77855
CD5L	6.39511	16.3782	16.5797	2.8435	9.13714	3.59824	5.41344	5.75342	13.9452	21.3099	7.34349	18.3615	3.11483	8.21145	9.36996	4.05128	7.1356	9.54853	20.0604	6.68872	7.73993	4.68897	12.725	6.96444	5.88007	5.49506	8.78086	10.0966	13.6566	6.27655	1.92989	16.8602	3.92668	7.97232	21.9176	10.6567	19.1557	9.33954	13.4152	4.06175	9.19536	15.2711	13.4543	15.2319	8.54978	4.36494	11.8869	27.8149	5.17101
CD81	0.87121	0	0	0	0	0	0	0	0	0	0	0.84731	0	0	0	0	0	0	0	0	0	0	0.362971	0	0.840877	0	0	0	0	0	0	0	0.335257	0	0	1.08392	0	0	0	0	0	0	0	0	0	0	0	0	0
CD9	0	0	0	0	4.24428	0	0	0	0.268296	0	0.556535	0	0	0	0	0.315882	0.136426	0	0.389905	0	0.424981	1.25969	0.546552	0.357948	0	0	0	0	0	0	1.82392	0	0	0	0.444738	0	0	0	0.322228	0	0	0	0.501007	3.10067	0	0.273325	0	0	0
CD93	0	0	0	0	0	0	0	0.0482007	0	0	0	0	0.0552171	0.11118	0.0349032	0.0403732	0	0	0	0	0	0	0.0458718	0	0	0	0	0	0	0	0.169204	0	0	0.11832	0.0549246	0.0723939	0	0.0999026	0.0414313	0	0	0	0.0409029	0	0	0	0	0	0
CDA	0	0	0	0	2.29487	0	0	0	0	0	0	0	0	0	0	0	0	0	0	0	0	0	0	0	0	0	0	0	0	0	0	0	0	0	0	0	0	0	0	0	0	0	0	0	0	0	0	0	0
CDC37	0	0	25.7603	0.425037	122.647	242.469	39.6959	0	0	38.0523	0	8.66514	0	1.65403	4.08342	39.6436	0	25.1164	0	2.51913	35.8871	1.72301	0.599384	32.8057	0	28.6533	0	29.6125	0	10.1378	13.3353	28.4515	48.5499	0	9.90972	0	2.08324	22.9066	32.8991	37.0567	23.1871	0	25.9262	35.3398	0	0	179.523	192.832	0
CDC42BPB	0.0573787	0	0	0.0635172	0.0649857	0.171803	0.0809593	0.131242	0	0	0	0	0	1.33451	0	0.221797	0	0	0	0	0	0.208566	0.175603	0	2.7004	0.269501	0	0	0.181592	0	0	0	0	0	1.11502	2.27247	0.0524386	0	0	0.086305	0	0.13229	0	0.323324	0	0.0168847	0	0	0
CDC5L	2.09418	3.2951	4.66431	7.62716	7.87379	1.2757	4.97093	2.90445	1.85183	0	10.7346	3.06985	5.43841	4.64448	6.24345	2.59572	5.77166	5.57791	1.37841	6.10692	2.58068	2.75963	5.83546	5.8594	0.157005	6.76363	5.89114	3.29628	5.11263	2.45993	8.17111	2.67388	3.57761	2.66033	7.90793	12.6392	5.18186	3.33627	0	4.46405	7.9909	4.7389	5.57601	4.77668	21.3763	3.09577	5.26112	7.78486	5.77349
CDH1	0	1.3504	0.55968	0.120578	0	0.169025	0.468776	5.1288	1.29296	1.30031	1.26648	3.6424	17.1918	8.35632	4.52899	0	1.27486	0.189478	9.39716	0	0.292191	0	5.33944	7.42869	9.02177	19.9583	3.84244	6.80112	0.629815	0	2.11424	5.99894	1.68192	0.850887	0	8.39836	3.91436	0.205122	0.11301	7.88683	0.429478	2.14241	13.3856	0.16787	0.0722028	0	29.7535	30.6196	0.337087
CDH2	0	1.41095	7.02247	3.13099	5.35891	0.299042	0.188275	0.889208	2.95699	1.88516	2.09902	4.37483	1.72559	0.431755	3.29279	0.654126	1.51742	11.9773	3.16233	2.09939	0.296998	2.10753	1.71161	3.05634	0.137883	1.40482	1.14381	2.1476	0.779056	0	0.86706	10.9723	1.74397	0	0.336371	10.7615	7.63019	2.84505	0.59182	4.13929	6.18354	0.360598	2.96311	1.7253	0	2.69701	0	1.94487	1.88337
CDH5	0.847787	0.755039	4.08697	1.33103	0.822724	1.08387	0.579828	0.255298	0.432017	1.3093	1.60065	1.94279	168.277	2.37071	1.82828	2.21233	1.54693	1.55356	3.12322	1.99304	1.76159	0.78059	1.13853	1.54323	1.03464	1.62346	1.59704	2.21418	1.82008	1.93003	1.95655	1.2594	2.19252	2.56091	0.726693	0.215612	0.45467	52.764	1.24931	1.40397	1.41517	1.18145	2.05433	2.61185	0.675047	0.354631	1.33952	1.99838	0.848004
CDH6	0	0	0	0.123637	0	0	0	0	0	0.944467	0.26906	0	0	0.267565	0	0	0	0	0	0	0	0	0.416063	0	1.40605	0	0	0	0	0	0	0	0	0	0	0.352313	0	0.0491202	0.878365	0	0	0	0	0	0.212404	0	0	0	0.258023
CDHR2	0.28169	0.463843	6.48051	1.45068	1.05012	1.7333	1.60727	0.864099	0	1.86945	0	0.111931	4.67772	0.39687	11.2724	1.79484	0.376556	0.264198	0.0359653	0.0401098	0.562829	1.52613	0.655635	0.633101	0.0243788	0.844965	0.263583	0.168304	0.186922	0.237842	1.85405	0.784582	0.957529	0.453018	0.909611	0.0610653	0.181325	0.902378	4.73779	0.446961	0.377359	0.651852	0.672273	2.61161	1.11523	1.85661	2.32618	1.66288	0.0442916
CDHR5	0	0	0	0	0	0	0	0	0	0	0	0	0	0	0	0	0	0	0	0	0	0	0.479319	0	0	0	0	0	0	0	0	0	0.164502	0	0	0	0	0	0	0	0	0	0	0	0	0	0	3.56303	0
CDS2	0	0	1.49855	0	0	0	0	0.764232	0	0	0	0	0	0	0	0	0	0	0	0	0	0	0	0	0	0	0.687373	0	0	1.45143	0	0	1.04938	1.43143	1.14729	1.62534	0	0	0	1.12014	0	0	0.980577	0	0	1.2955	0	0	0
CEACAM1	8.2472	0	2.26405	2.80398	1.3645	0	2.05752	0	0	0	1.25991	0	2.65806	4.13554	0.0976521	2.48737	0	0	1.00618	0	2.07455	0	1.78192	1.16606	0	0	0	0	5.78898	0	0	0	0.5164	0	0	0	0	2.17281	0	1.08919	0	0	0	0.595031	1.76653	1.37382	0	0	1.22418
CEACAM8	17.5045	5.46264	8.6554	3.32618	10.6002	37.0703	2.67958	10.0994	10.3716	5.51171	0	14.7156	13.9265	8.00794	15.2306	15.4532	9.73702	9.47845	4.21117	11.4287	13.9107	2.68883	6.56192	16.4575	6.53262	7.55187	8.86788	9.11314	4.96595	22.7458	9.68707	6.43959	14.8989	18.7234	7.48264	4.52709	6.14903	2.2713	19.3364	38.3509	20.0805	18.1811	6.31361	24.1364	8.64597	3.89596	8.94694	7.376	8.7109
CEL	3.99335	0.830536	1.01465	9.12988	1.71673	0	0	0.318765	0.705711	0.625216	1.37957	0	0.453042	0.48515	5.97961	12.0041	74.1769	16.5173	0.680446	0	19.1619	0.352116	1.2898	0.377128	0.693841	21.6067	0	10.7594	11.2399	0	0.761942	0.758437	0.522208	0.731908	0.955436	0.170758	0.0944938	0.585099	0.358792	0.599341	0.37841	0	0	16.6403	1.10259	17.7968	2.15797	0.329024	0.517184
CELA2A	0	0.273492	0	0	2.49356	93.7545	22.6809	0	10.8232	0.844252	0	0.343483	0	0	0	0	7.16584	0	0	0	35.1817	11.5696	0	0	7.78286	10.5265	5.11377	0	0	5.01141	0	13.0816	22.9192	0	0	0	0	0	0	0	0	0	0	11.6816	34.9961	3.85647	0	62.7303	0
CEMIP2	0	0	0.821771	0.05729	0	0.594761	0	0	0	0	0	0	0	0	0	0	0	0	2.16531	0.0546996	0	0	0.432479	0	0	0	0	0	0	0	0.279307	0	0.539813	0	0	0	0	0	0	0	0	0	0	0	0	0.0252189	0	0	0.287293
CEP170	0.92507	0.17844	0.183336	0.0234563	0.884435	2.06926	1.65704	0.146441	0	0	0.0963271	0	0	0	0	0.599405	0	0.453994	0	0.279191	0	0	0	0.643017	0	0	0	0.433774	0	0.304116	0.555446	0.100715	0	0.67493	0	0.386576	0	0.277522	0	0	0	0	0	0.130336	0.1476	0	0	0.250112	0.149146
CERS2	0	0	0	0	0	0	0	0	0	0	0	0	0	0	0	0	0	0	0	0	0	0	0	0	0	0	0	0	0	0	0	0	0	0	0	0	0	0	0	0	0	0	0	0	0	0	0	0	0
CETN2	0	0	0	0	0	0	0	0	0	0	0	0	0	0	0	0	0	0	0	0	0	0.468286	0	0.479424	0	0	0	0	0	0	0	0	0	0	0	0	0	0	0	0	0	0	0	0	1.89796	0	0	0	0
CETP	2.75378	1.45674	4.60382	0.085404	1.11748	1.0996	0	0	0	1.57522	0	0.144455	0.0600664	0.116966	0	0	0.0803763	0.137578	0.13425	0.158233	0	1.48153	0.432868	0.154906	0	0.139926	0.317192	0.119222	0.206411	0.251279	0.213576	0.108137	0.173606	1.40694	0.433928	0.584462	0.508567	0.232364	0	1.09379	0.15525	0.914959	0.113454	4.89472	4.17762	0.681503	0.533979	4.85684	1.17378
CFB	218.174	128.388	156.902	82.0043	192.084	658.678	185.573	157.401	130.639	239.695	132.829	140.798	198.654	163.287	430.199	281.486	218.314	169.51	96.3866	179.692	147.792	203.723	124.372	207.978	123.887	163.488	106.618	220.919	283.981	181.578	138.311	135.519	292.74	162.168	283.873	169.388	108.145	241.623	102.014	314.628	190.095	156.405	144.749	236.85	117.119	158.515	141.142	121.981	125.94
CFD	5.32427	3.79981	2.72087	1.43273	3.43405	1.40054	2.34952	1.90162	2.99826	0.910536	0.877986	4.27197	1.9099	3.60818	8.69955	1.43298	1.01955	1.2154	1.84228	21.3814	5.16906	1.45884	2.47175	1.63067	1.38931	10.0391	5.58722	3.20029	12.9772	4.89504	5.81294	1.7993	6.75227	4.75366	19.7889	2.99795	4.35518	14.7443	4.89308	6.73197	10.7388	4.51885	2.79119	1.564	12.8231	2.22383	2.74699	3.13279	1.01179
CFH	61.4414	71.1694	68.3428	41.8431	57.9635	72.4129	71.2461	58.8306	88.6493	67.6907	43.4845	63.1605	60.2018	51.4598	76.3014	85.9475	47.382	64.5589	62.7853	83.5169	69.4943	60.9812	92.7391	70.7253	75.737	76.0993	72.7735	60.5049	70.5247	69.8028	44.4237	47.5527	49.186	69.8592	48.9938	73.7446	61.0492	47.7708	43.1871	70.793	64.4451	52.3438	52.2042	61.4635	73.2404	47.7075	48.9705	59.0465	48.7399
CFHR1	25.7687	24.4075	24.0571	9.76893	14.6366	17.3146	17.8416	14.3887	23.4933	24.2772	17.3743	23.9511	17.5175	17.5525	17.2362	18.7921	12.0656	15.7074	14.6202	18.4683	20.572	19.9606	21.4158	21.053	23.6904	22.7244	18.5617	22.6004	20.4601	15.204	17.5375	14.8248	17.7228	22.7516	20.126	25.9832	16.0309	20.5573	17.0738	23.597	20.3524	20.4532	15.3736	19.3008	21.9921	10.8873	15.0652	17.5231	12.9901
CFHR2	3.35878	9.51429	5.8713	1.26347	2.14193	3.38837	2.27873	2.23273	5.59052	3.57199	2.39792	3.28826	3.26426	5.16026	6.1686	3.96341	4.0621	3.63511	5.5112	5.69737	4.20948	3.93018	5.49116	4.37307	5.61688	7.80551	4.32602	4.17499	4.40514	3.56436	3.06542	2.87832	4.4937	6.88493	4.52999	4.54102	2.47611	4.35769	6.31141	3.91242	5.16567	4.67445	3.05001	7.49761	6.16937	1.4892	1.6998	1.06801	1.10761
CFHR3	102.205	13.9648	12.8858	7.15475	11.0282	11.0586	13.4641	11.0051	17.6016	14.4529	10.171	6.80545	14.5146	7.48125	8.52869	11.4787	9.86723	14.7577	8.98577	14.1594	14.3465	12.9803	13.0491	13.0829	10.3824	19.2879	14.4731	13.0468	9.2195	6.82853	8.59255	9.56818	8.56863	23.4657	6.54045	11.3115	9.64949	8.52318	10.3772	9.33617	9.83099	40.8861	13.9722	5.60554	10.2585	9.91797	22.0304	17.9088	10.9797
CFHR4	66.2919	2.04995	2.1448	0.268897	1.16749	1.01732	1.5212	0.721676	1.6548	2.31553	1.29439	0.936979	2.2835	0.921942	0.796103	1.14278	1.81545	0.735303	1.12113	2.76759	1.16745	1.34611	1.33961	1.4035	1.49388	1.9945	3.7675	1.75598	0.739881	2.4173	0.579345	3.69614	1.03249	3.35734	0.445697	0.247785	0.600918	0.980361	1.63243	0.520732	0.479849	25.6842	5.7991	0.250814	2.91299	1.23895	5.85754	0.952909	1.15762
CFHR5	0	0.181825	0.168364	0.0754488	0.267689	0.181119	0.0982226	1.01533	0.202133	0	0.289102	0.110291	0.878135	0	1.14108	0	0.298669	0.487652	0.0972478	0.194344	0.0409339	0.355783	0.0946508	0.381435	0.738553	0.107108	0	0.531032	0.103466	0.155784	0.169665	0.344188	0.208755	0.442946	0	0.101914	0.072811	0.119903	0.352938	0.148432	0.575066	0.449447	0.19967	0.454412	0.107526	0	0.297291	0	0
CFI	23.895	15.1538	15.9763	14.6197	18.3382	22.0073	17.8632	17.3567	16.5137	18.2737	15.3306	21.6022	12.7134	13.4369	11.3947	13.3434	18.6585	20.9317	11.6163	24.5566	21.0391	17.8248	19.9243	31.1422	18.274	15.9943	13.5209	24.2784	11.3044	12.4388	14.97	36.7172	31.2332	20.261	13.5348	13.3832	9.65918	38.3437	18.908	29.6351	18.3549	29.0843	13.4666	16.9698	14.9945	10.3576	12.4112	14.5073	13.0935
CFL1	0.287863	2.60796	0.60167	3.45338	0.216379	5.2938	0.102166	0.823301	1.43707	16.6216	3.74992	0	4.95712	0	0.647611	0.729121	1.53684	5.35146	0	0.41174	11.6303	0	0.512434	0.75217	0	1.60188	0	0.497238	0	1.81028	0.0601903	2.24317	0.0487489	0	0	4.73458	0.125034	0	6.8629	2.18096	0.0750308	1.09666	0.350275	0	0.13141	3.8762	0	0.346092	2.16836
CFP	0.847646	0	0.5267	0.32904	0	0.52472	0.085582	0.165496	0	0	0	0	0	0	0.87804	0.352556	0	0.450558	0.627242	0	0.835267	0.486387	0.267193	0	0	0	0	0	0.0994833	0.679804	0	0.0512005	0	0	0	0	0	0	0.363272	0.353	0.213069	0	0	0	0	0	0	0.752321	0
CFTR	0	0	0.333297	0	0	0	0	0	0	0	0.0739262	0.692091	0.264104	0.589237	0	0.379209	0	0	0	0	0.383746	0	0	0	0	0	0	0	0	0.325212	0.384515	0	0	0	0.785459	0	0	0	0.338007	0	0	0	0.759005	0	0	0	0.31534	0.747477	0
CHAMP1	0	0	0.284689	0	0	0	0	0	0	0	0	0	0.0961436	0	0	0.160271	0	0.160199	0	0	0	0	0	0	0.449229	0	0	0	0	0	0	0.371345	0	0	0	0	0	0	0	0	0	0	0	0	0	0	0	0	0.0391632
CHD4	0.167171	0.0913384	0.081345	0	2.10502	0	0.0396425	0.0114452	0.734649	0.634561	0.00766042	0	0.0174588	0	0.0510191	0	0	0.0701617	0	0.248204	0	0.680898	0	0.123415	0.321932	0.252928	1.13138	0	0.252687	0.10769	0.0377468	0	0.0876271	0.628177	0.236466	0.154756	0.392508	0	0.125014	0.145419	1.2009	0	0.187335	1.70892	0	0	0.378656	0	0.00898392
CHERP	0	0	0	0	0	0	0	0	0	0	0.133539	0	0	0.483365	0	0	0	0	0	0	0.0635485	0	0	0	0.0380394	0	0	0	0	0	0	0	0.258126	0	0	0.12306	0	0	0	0.417854	0	0	0	0.727145	0.264519	0	0	0	0
CHGB	0.262975	0	0	0.0544925	0	0	0	0	0	0	0	0	0	0.142648	0.21032	0	0.0264623	0	0	0	0	0.55883	0	0.208006	0	0	0.684806	0	0	0	0	0	0	0.777033	0	0	0	0	0.0262862	0	0	0.105073	0	0	0	0	0.0297818	0	0
CHI3L1	2.14873	0.992344	1.07021	0.811874	2.07625	0.658667	2.89945	0.216673	0.595824	11.63	1.2322	7.24539	3.8762	2.59758	0	10.7169	1.05782	2.489	13.4918	2.87431	0.453148	0	2.06651	3.17918	0	1.92753	5.82731	2.47885	0.0867444	2.49668	6.21324	1.47546	2.03998	0	0.480107	8.13277	8.43462	2.48461	1.10419	1.84733	3.16957	0	0.258679	0.635339	9.88254	0.80251	1.42395	1.33856	1.43389
CHID1	3.24956	0.721243	0	0.350422	1.10001	1.79858	0	0.470692	1.67094	1.86363	0.115946	1.44676	0.689677	1.22485	1.43823	2.05412	0	0.356029	2.0208	0	1.90606	2.38739	0	1.84878	1.68759	1.42733	1.61283	1.01609	2.66393	1.04675	0.453744	0.476364	1.53673	0	2.33127	0.304493	1.23143	0.406575	1.11496	2.63891	1.25974	1.43698	0	1.26317	1.10898	0.3415	0.822208	1.42387	0.602529
CHIT1	0	5.7052	0	0	0.44604	0	0	0	0.258499	0.336274	4.22933	0.443255	2.3742	0	0	0.366383	0.187191	0.174189	6.23405	1.73707	0	0.644009	0	4.27324	0.850032	0	1.09206	0.659599	1.42626	0	0	2.36424	8.26489	0.20635	0	0	0	0	0	0	0.53584	1.66836	2.69199	0.927518	7.06099	0	0	0	1.07403
CHL1	26.8488	37.2267	76.8977	22.3723	18.3595	24.0456	16.3407	16.3308	40.535	24.3135	16.3626	11.7544	19.9395	18.1468	16.9209	15.2548	12.8565	37.5927	16.6265	14.4161	20.9827	19.2149	49.2251	18.9029	23.3299	30.4017	18.4883	28.0316	18.4007	12.3764	9.17841	26.4175	19.214	32.3218	18.4256	27.9005	20.7996	26.7028	30.1148	39.0477	25.4227	17.3193	23.0574	18.2531	22.8432	31.0431	30.2904	61.4878	29.0398
CHM	0	0	0	3.73278	0	0	0	0	0	0	0	0	0	0	0	0	0	0	3.62556	2.72848	0	0	4.75187	0	3.97613	0	0	0	0	0	0	0	0	0	4.27799	0	0	0	0	0	0	0	0	0	0	0	0	0	0
CHML	0	0	0	0	0	0	0	0	0	0	0	0	0	0	0	0	0	0	0	0	0	0	0	0	0	0	0	0	0	0	0	0	0	0	0	0	0	0	0	0	0	0	0	0	0	0	0	0	0
CHMP4A	0	0	2.01511	6.24699	5.09153	12.6336	0	0	14.7619	0	3.69407	12.4329	6.31093	7.2551	18.3522	25.1079	10.5472	9.11673	9.64431	7.18858	17.0141	6.61658	0.537939	12.1178	0	1.60533	0	0	0	0	11.0086	4.25902	23.4867	0	12.4055	0	5.77768	0	13.6548	18.6576	17.7945	14.0081	3.95407	26.461	15.0824	3.40315	8.98155	5.3202	4.36615
CHTOP	3.11821	0	1.57518	1.51983	0	3.81224	1.11896	1.35881	0.934621	0	0.796966	4.96626	2.87828	0	6.95504	0	1.674	0.8133	0	1.9694	3.03964	0	0	0	1.14336	2.4692	0	1.75077	2.70897	0	1.83575	1.91584	2.19452	1.04484	0	0.882476	2.27623	0.731809	0	0	2.33429	1.58309	2.61699	1.55513	0	0.617259	0	1.85143	0
CIRBP	0	0	0	59.177	0	2.36645	0	0	0	0	0	0	29.7351	0	0	0	0	3.3236	0	132.209	0	0	159.638	0	0	0	0.371041	0.962894	0	0	0	0	1.15125	0	0.825921	0	0	0	0	0	0.41306	0	0.35777	0	0	0	0	0	0
CKAP5	1.33321	0	0.0605482	0	0	0	0	0.0184609	0.102031	0	0.0197738	0.0470321	0.0128681	0.114448	0	0.0777465	0.709716	0	0.0289132	0	0.0575789	0	0.0743112	0.0459418	0	0	0	0	0.0873357	0	0	0	0.335336	0.0376391	0	0	0.0184842	0	0.0512127	0.62583	0.134647	0.0349508	1.65225	0	0	0	0	0.115583	0
CKMT1A	9.29739	0	0	0	0	0	1.20608	0.612391	2.77897	11.3105	0.787758	1.04576	0	0	0.127149	0	0	0.757694	4.8776	0	0.230596	0	1.31525	0	0	5.78737	0	0	0	0.747693	0.310732	0.167868	0	6.14396	0	0	5.25584	0	0	0	0	0	0.0748893	0	1.5068	0	0	0	0
CKMT2	9.65498	0	0	0	0	0	0	0	2.88585	9.35162	0.664154	0	0	0	0	0	0	0	5.0652	0	0	0	0	0	0	6.00996	0	0	0	0	0	0.174325	0	5.34246	0	0	4.56697	0	0	0	0	0	0	0	2.68403	0	0	0	0
CLEC3B	19.5486	11.3591	12.1616	8.6743	8.0719	13.3042	9.32561	9.14047	20.18	15.7783	7.56481	21.2258	12.2758	17.6327	19.5713	14.9361	7.45388	6.65274	13.6118	13.5351	16.6569	14.0768	17.5944	15.6865	14.8526	8.19677	14.8004	7.8565	12.9918	7.92237	7.90755	6.76889	7.21812	12.8975	15.2399	8.89935	18.6418	11.7795	9.00084	21.2421	9.83647	9.14451	9.95633	13.3126	9.56236	4.81037	8.9275	6.2823	7.49423
CLIC1	0.404315	0	0	4.54872	0	0	0	0.923395	3.52827	0	8.51959	0	0.571027	0	0	0	0.210391	0	0	0	0	1.3095	0	0	0	0	1.20121	2.07036	0.515281	0	0	0	1.50835	0	0.273832	0.361225	1.09911	0.387028	0	0.336301	0.746727	1.4942	0	0	0	0.490531	0	0	0
CLIC4	0	1.01324	0	0	0.472839	0	0	0	0	0.497092	0	0	0	0	0	0.570315	0.352619	0.406059	0	0	0	0	0.222621	0	0	0	0.298646	0	0	0	3.12551	2.34494	0	0	0	0	0	0	0	0	0	0.100858	0	0	0	0	0	0.587625	0
CLIC6	0	0	0	0	0	0	0	0	0	1.68794	0	0	0	0	0	0	0	0	0	0	0	0	0	0	0	0	0	0.24476	0	0	0	2.81094	0	0.525316	0	0	0	0	0	3.2008	1.36601	0	0	0	0	0	0	0	0.855752
CLMN	0	0	0	0	0.0677725	0	0	0.342026	0	0	0.845765	0	0	0	0	0	0.236771	0	0	0	0	0	0	0	0.0594912	0.618393	0	0.0988038	0	0	0.0912265	0.910239	0.230753	0	0	0	0.16238	0.0381436	0	0	0	0	0.420742	0	0	0	0.539235	0.525889	0
CLTC	1.36326	2.61113	0.367009	0.265079	6.72117	1.51923	0.620546	0.896066	1.15895	0.619169	0.329093	5.24615	0.687057	2.22463	0.733575	1.00581	0.687341	8.54579	1.51065	1.45301	0.494273	0.982879	0.580786	1.09705	0.127262	0.834372	1.05742	1.68777	2.14994	1.90805	4.4391	0.0946517	1.91077	0.236857	0	11.1488	0.511673	0.586107	0.345965	0.726728	0.590274	2.20499	0.0191815	0.359109	0.613774	12.1475	0.215751	0.980544	4.19968
CLTCL1	0.928502	0	0	0.00928203	0.710763	0.571029	0.182323	0.597945	0.811802	0.606661	0.15691	0.504695	0.278238	0.526499	0.718755	0.658018	0.196171	0.308875	0.600529	0.758015	0.392235	0.894199	0.449513	0.443351	0	0.60819	0.489975	0.511599	0.609376	0.569113	0.182536	0	0.35407	0.0809343	0	0.0135974	0.501336	0.411517	0.338975	0.536322	0.350724	0.592489	0.018794	0.211067	0.0746218	0	0	0	0
CLU	490.898	241.018	305.237	218.458	202.534	291.115	217.049	245.485	297.807	316.92	178.981	297.866	201.675	284.835	310.218	257.747	141.998	211.062	244.35	280.968	320.986	274.759	409.781	264.437	433.102	220.323	226.217	281.72	373.744	201.872	176.116	203.849	421.477	298.774	386.595	347.754	401.634	347.156	243.949	368.445	297.056	230.133	208.227	282.27	208.261	169.483	164.504	291.072	99.0275
CMTR1	0	0	0	0	0.486705	1.15264	0	0	2.78048	3.33583	0	2.55092	0.634219	3.9545	0	0.494598	0	0	0	0	0.258413	3.13296	3.50803	0	0	1.83137	0	2.6998	0.458056	2.84612	0.076427	0	0.534728	0	2.66494	0	3.52115	0	2.04864	0	0	0	0	3.89446	0	0	1.78366	2.09413	0
CNDP1	10.8417	17.9019	14.2217	4.35024	5.28089	13.0026	7.14593	2.63049	9.71806	14.3596	5.6637	0.861666	3.32381	4.97331	4.74682	3.47183	5.86289	4.05668	5.35594	5.19097	6.60684	5.11076	11.7391	4.73234	12.8408	7.99798	2.81574	5.29939	0.968988	0.678306	3.10788	10.7935	8.94496	6.46615	10.9065	7.49209	10.7447	3.14542	9.80864	11.5102	5.45014	5.58805	5.41653	6.99884	9.59706	6.69294	8.75837	13.9289	9.54955
CNN2	38.767	0	10.1107	5.77274	18.4016	61.8449	11.3861	22.1156	0	12.4721	0	25.7801	6.71634	0	110.767	55.1601	18.5078	0	1.95047	18.2704	26.0259	3.93335	0	42.4911	17.3557	14.7282	17.4618	17.5304	17.483	14.7505	0	0	40.2866	27.9629	16.2282	7.29831	10.7238	11.5821	14.3115	22.5042	36.1772	16.4729	13.4717	51.6683	10.1545	3.02617	3.42114	0	12.7216
CNN3	16.4668	0.338711	0	9.00967	0.101869	12.3372	0.316686	0	0.950752	11.1946	0.556391	11.7893	2.52929	0	16.7753	0	7.54236	0.13002	11.2628	16.7083	0	35.7638	0	10.6132	25.949	0	10.6417	17.7267	0.349581	13.2988	0.451037	0.844083	6.87346	0.502424	0	0	11.6151	0.182875	0	8.75632	0.575019	1.42926	0.922138	11.1991	30.3533	15.7561	0	0	0
CNOT1	0	0	0	0	0	0	0	0.165191	0	0	0	0	0	0.200469	0	0	0.288469	0	0	0	0	0	0	0.0157668	0.0262856	0	0	0	0	0	0	0	0	0	0	0	0	0	0	0	0	0	0	0	0.167453	0	0	0.805927	0
CNOT10	0	0	0	0	0	0	0	0	0	0	0	1.57804	0	0	0	0	0	0	0	0	0	0	0	0	0	0	0	0	0	0	0	0	0	0	0.974073	0	0	0	0	0	0	0	0	0	0	0	0.13559	0	0.111992
CNTN1	0	1.73904	2.02066	0.0782647	0.996971	1.32908	2.46226	0.42025	2.15307	0	0	0.309128	0.444935	0.933863	0.608603	0.70867	0	0.444225	0.523105	0.210821	0.518664	0.160916	0.0406401	1.17435	0.398697	0.644414	0.283446	1.17713	0.130603	0.150345	1.09743	1.2372	0.238564	0.628482	0.0984951	0.378469	0.0226915	0.867698	0.0288506	0.190301	2.40322	0.32171	0.678495	0.547039	0.694743	0.435609	0.111319	0.535427	0.27475
CNTROB	0	0	0	0	0	0.508513	0	0	0	0	0	0	0	0	0	0	0	0	0	0	0	0	0	0.218816	0	0	0	0	0	0	0	0	0.765058	0	0.461833	0	0	0	0.557211	0	0.753946	0.743368	0	0.310899	0	0	0	0	0
COG2	5.21375	4.29755	0	2.10448	3.84102	3.1625	0	5.10114	0	0	4.78416	6.79575	0.758529	7.9534	0	0	0	4.44956	0	0	0	0	4.36031	0	0	0.066129	3.75652	0	0.988762	0	0	0	0	0	5.95061	3.39105	0	5.98264	0	0.302729	0	0.952136	0	0.0579884	0	1.88161	0	0.242903	3.6649
COG3	0	0.361075	0.255561	0	0.233298	0	3.3134	0	0	0.257194	0	0	0	0	1.35066	0	0	0	0	0	0	0	0	0	0.208975	0	0	0	0	0.133663	0	0	0	0	0.36377	1.71472	0	0	0.193153	0	0	0	0.0921673	0.153288	5.30153	0.1111	0	0	0.438678
COL11A1	0	0	0	0.0717692	0	0	0	0	0	0	0	0	0	0	7.80679	3.63152	0	0	0	0	2.42314	0	0	0	0	0	0	0	0	0	0	0	0	0	0	0	0	0	0	0.150253	0	0	0	0	0	0	0	0	0
COL11A2	0	0	0	0	0	0	0	0	0	0	0	0	0	0	8.03417	8.41632	0	0	0	0	2.49372	0	0	0	0	0	9.01808	0	0	0	0	0	0	0	0	0	0	0	0	0	0	0	0	0	0	0	0	0	0
COL12A1	3.3687	3.91792	3.98013	56.2097	2.17237	5.82157	6.51531	1.80254	4.47636	0.349172	0.955486	1.08656	1.35938	1.48451	2.31954	5.09944	2.09636	2.3265	4.26367	4.44616	5.22285	4.93097	1.99592	2.9414	6.18707	4.92924	2.17333	2.91365	5.27772	5.49629	1.98551	0.22944	4.25477	1.32513	1.89677	1.16989	1.09962	1.39168	2.89644	5.7604	3.97027	2.49127	4.97114	2.73926	1.99607	4.34222	5.71432	9.66228	3.46669
COL14A1	0.0653003	1.22087	0.137867	0.61906	1.55666	1.57513	1.45874	3.31472	5.80751	0.635508	0.402758	0.141095	0.263159	0.804923	3.593	0.270419	1.18566	0.971326	0.260061	0	0.509966	0.33332	2.10214	1.28885	0.0243518	0.0748765	0	0	0.140101	0.169793	0.326593	1.70377	1.05862	1.43327	1.61533	1.13218	0.15054	0.514231	0.68945	0.453116	1.74744	0.679796	1.58358	2.78365	0.323801	0.452888	0.0618209	0.138008	0.185627
COL15A1	3.80545	0.0701564	0	0	0	2.5675	0	0.181428	0	0	0	0	0	0	0	0	0.267468	0	0.942789	0.115862	0	0	0	0.203382	0	0.410885	0	0	0.204413	2.24085	3.87217	0	0	0.147267	0	0.54998	0	0.13999	0.0687044	0	0	0	0	0.463829	0	0	0.080696	0	0
COL18A1	0.0849091	0.266779	0.563231	0	0	0	0.251129	0.0819776	0.0242867	0.148391	0	0	0.409495	0	0.212334	0.179565	0.0299324	0.138875	0.349168	0	0	0	0.278753	0.182658	0	0	0.193215	0	0	0.281083	0.0153137	0	0.272536	0.0846968	0.540369	0	0	0.0333206	0	0.643163	0.160102	0.483087	0.0266251	0	0.0429417	0.0755359	0	1.64792	0.037929
COL1A2	0	1.06291	0.0498533	0.0320114	0	1.37488	0	0	0	0	0	0.0510584	0.169731	0	0.249814	0	0.0469803	0	0.0814423	1.85067	0.321885	0	0	0	0.113453	0.178887	0.15613	0	0.018916	0	0.092999	0.0642927	0.464566	0.638107	0	0.0177515	0	0.422453	0.112366	0	1.1648	0.105654	0.125208	0.31661	0.0302965	0.803494	0.0201285	0.15165	0.114159
COL5A1	0	0	0	0.187694	0	0.272371	0	0	0	0	0.365677	0.352811	0.565109	0	0	0	0	0.152683	0.172675	0	0.520694	0.205141	0.0976928	0.745977	0	0.416552	0.555635	0.83292	0.716032	1.70124	0	0.118793	1.10433	0	0.0854982	0	0.0671131	0.159638	0.250091	0	0	0.154033	0	0	0.673299	0.141956	0	0	0
COL5A3	0.0505967	47.5053	0	26.9608	20.2289	0.759744	0	15.4409	6.14315	27.1586	16.6294	0	21.3697	20.6486	14.0128	20.3719	0	29.3401	17.3764	22.355	0	21.0794	29.6133	0	22.2301	31.6629	17.3042	0	19.1707	17.3554	7.60303	21.2296	19.7961	34.1626	17.6619	30.9934	23.5132	0	15.6016	0.358461	0	17.4225	25.2135	0	0	37.5426	29.1492	43.2664	25.4038
COL6A1	4.29441	2.90913	2.32506	8.15415	32.5552	0.528957	20.2571	0.35326	2.29095	1.78858	1.43553	25.5533	2.41296	4.33053	7.11879	2.41352	2.39163	0.640442	0	0.827508	15.2832	0.417739	28.2759	0.586306	1.74363	3.19531	0.308079	1.93891	1.36018	0.891208	1.1941	1.30946	2.11605	0.079863	0.36222	0.311219	1.62973	3.19101	0.457228	0.981696	0.27401	0.679566	0.822616	1.83013	1.32633	0.411717	0.532228	3.20564	0.471751
COL6A2	2.52113	0.548646	0.613847	0.208183	0.217044	0	0.62536	0.34749	4.83778	5.05587	1.28399	0	0.451048	0.405575	0	0.521491	0	0.594356	0.767201	0.167394	0.0541592	0.904508	5.7257	0.770141	1.44867	2.85809	1.81902	4.79406	0.270758	1.05295	0	0	0.546645	0.17042	0.068858	0.899539	0.0292398	1.28487	0.178076	1.13879	0.288675	1.38288	0.245637	0	0.739665	0	2.30846	0.154596	0.0418875
COL6A3	3.78487	4.1668	8.95449	3.88746	5.32018	9.319	3.77243	6.20709	2.50823	8.01565	2.82035	3.54881	3.98425	2.30651	4.02491	4.91872	3.19968	4.70425	3.98979	2.10452	2.88078	3.45409	7.95769	3.52786	3.3315	4.27391	6.2559	6.748	5.53873	4.07839	2.04167	2.89945	11.5755	4.78637	1.53774	2.98537	2.77849	8.78566	3.04984	7.38465	1.73453	3.55046	1.99414	3.47704	3.82551	5.7603	10.6919	4.57949	6.53218
COLEC11	0	0.641514	8.85577	0.830992	0	0.51411	1.45998	0	0.516075	0	0	0.461534	0	0.549009	0.878298	0	0	0	0.696477	0	0	0	0.228218	0	0	0.381973	0.196751	0	0.358136	0	0.446865	0	0.142678	0	0.355256	0	0.631598	0.508312	0	0	0	0	0.29531	0.264986	0.676612	0	0.31803	0.745382	0
COMMD8	2.11828	0	0	0	0	0	0	0	0	0	0	0	0	0	1.88328	0	0	2.26759	0	0	0	0	0	0	0	0	3.06315	0	3.1789	0	0	0	0	0.20009	0	0.976	0	0.16086	0	0	0	0	0	0	0	0	0	0	0.185284
COMP	1.07476	0.654994	0.906078	0.460893	0.434492	0.429222	3.3624	0.379765	0.92568	0.701909	0.7322	0.831136	0.9066	1.07323	1.57228	0.251192	0.73439	0.710568	0.736124	1.20548	0.77629	0.704634	1.23783	1.07125	3.83424	0.423505	0.885213	0.29007	0.890069	0.670501	0.48637	0.542446	0.224862	0.49025	0.216608	0.639958	1.01359	1.46842	0.737769	0.652916	0.447581	0.894706	1.52359	0	0.957371	0.292635	0	0.665475	1.09657
COPB1	3.50846	2.79479	0.104832	0.0354238	0.206697	0.460555	0.635747	1.11403	0.185355	0.0931391	0	1.07977	0.0587696	0.0338656	2.94753	0.708429	0	0	0.0897258	0	0	0.291286	0.0481019	0.0353503	0	0.0571699	3.86263	0	0.176953	0	0	0.347033	0	2.22563	0	0	0.197049	0.105322	0.0694624	0	1.5251	0.128267	0.0691028	0	0.771565	0.751595	0.617112	0	0.511659
COPB2	0.668084	0	0	0.156693	0	0	0.162872	4.35805	5.41714	0	1.16171	0	1.46167	0.536979	1.40911	1.73318	0.779414	0	0	1.54677	0	0	0	0.0633766	0	0	0.728019	0	1.84811	0	0	0	1.93234	1.63523	0.0513892	0	0	0.595449	0.654217	2.36005	1.68504	0.16895	2.35113	0	0	1.55084	0.525109	0.442122	0.165147
COPG1	0.191413	0.89457	0.779152	5.23701	0.632537	0.496908	0.0809535	1.10097	0	0	1.73301	0.134837	1.46939	0.317193	0	0	0	0.524629	0.164297	0	3.98795	0.178413	1.42707	0.266461	9.36009	9.66356	0.444799	0.745023	0	0.0437986	0	0	0.377274	0	0.371776	7.2042	0	0.322424	0	8.86654	0.491642	0.30403	0.0966331	0	4.40038	0.959166	0.232988	0	4.90248
COPS2	0	0.24423	0	0	1.59025	0	3.4684	3.02362	0	0	0.615992	0	0.791105	0	0	0	0	0	0.056071	0	0	0	0	0	0	0	0	0	0	0	0	0	0	0	0	0	0	0	0	0	0	0	0	0	0	2.5392	23.3138	29.0924	11.8089
COPS8	0	0	0	0	0	0	0	0	0	0	0	0	0	0	0	0	0	0	0	0	0	0	0	0	0	0	0	0	0	0	0	0.299545	0.246747	0	0	0	9.10497	0	2.6093	0	0	0	0	29.9597	0	0	43.2302	0	0
CORO7	0.347006	1.01516	0	0	0.200759	1.62504	0	0	0	2.85347	0.0768826	1.06008	0	0.829049	0.468551	0.890863	0.443426	0.966306	1.91309	0.666878	0	2.04488	2.58014	0.155529	0	1.17955	1.14307	1.82618	0.221616	0.13055	0	1.09047	2.67726	1.32285	2.89744	1.20639	1.95739	0.660926	0.992318	0.2035	2.4629	0	0.919915	3.80025	0.581062	0.118295	0.764645	0.937885	1.13325
COX5A	0	0	36.6226	0	0	1.07633	0.943876	0	0.482894	0	0	0.751535	4.58057	0	0	8.79108	0	0	0.244669	0	0	8.31305	3.36837	3.10229	0.362078	0	0	0	0	0	1.57931	6.85882	10.0139	1.70511	0.554438	0.47079	0	0.224202	0	0	0	0	0	0	0	0.194464	0	18.6663	0
CP	469.107	240.326	284.867	178.372	358.223	348.066	317.092	300.775	325.781	296.839	251.467	338.59	400.711	314.188	139.203	210.861	405.515	350.093	235.168	430.167	257.678	322.036	353.236	354.208	324.631	344.639	239.903	373.811	308.918	198.72	379.857	275.711	280.458	482.63	319.172	284.277	390.83	375.64	195.777	269.664	313.801	481.613	289.322	319.347	255.79	131.196	162.284	217.547	154.201
CPA1	0.567464	0	0	0	0	0	0	0	0	0	0.422334	0.0816782	0.0725521	0	0	0.112026	0	0.67898	0	0.0591825	0	0	0	0	0	0.0631026	0.126965	0	0.0981289	0	0	0.0360818	0	0	0	0.496659	0	0	0.0276695	0.0992284	0.0739334	0.122567	0	0	4.25519	0	0.0658397	0.132898	0.0425792
CPB1	0.467641	2.48847	0.564664	0.65641	0.71401	0.454325	0.626299	8.78655	0	0.52106	1.24893	0.722073	0.86442	0.537576	5.74682	1.82168	15.7793	3.19739	5.02016	0.67018	0.476693	0.457554	0.592976	0	0.334712	0.584573	1.08286	0.480819	0.437037	0.22609	0	3.01805	0.329204	2.26484	0.338017	14.2938	0.397511	6.28885	0.552929	0.365832	0.752352	0.686234	0.614185	0.411682	0.29628	1.8856	0	0.438142	0.856941
CPB2	52.643	53.8544	64.1026	66.0831	20.4509	14.0815	50.7195	23.918	34.1062	207.51	34.5854	17.1504	20.0351	69.3001	118.523	17.6746	32.8092	95.8593	19.5514	99.6288	93.1719	134.129	21.002	77.9115	108.561	80.6622	101.305	25.8806	27.7778	90.5582	22.1431	52.822	26.6458	59.868	128.455	97.8496	37.5093	14.0808	152.356	90.1497	88.5826	50.6748	9.87743	49.0316	5.95726	32.7441	60.3502	81.4467	84.211
CPM	0.119815	1.97693	2.41954	1.54274	0.651268	2.89898	2.3413	3.92034	15.2265	1.44064	0.726381	0	1.48853	0	2.61999	6.10653	6.41857	0	13.4161	0.665901	3.35429	2.00153	0	0.0719497	2.48024	0.575193	0.970738	1.344	0.205636	1.58001	1.19007	0	2.77308	0	1.66701	0	0.089777	0	2.69894	2.03406	6.39789	0	0.264668	0	1.11351	0	0.191135	0	0
CPN1	9.42867	13.7027	36.5231	99.9974	11.5224	45.1266	1.89397	18.2984	16.4796	7.10505	11.8667	4.05172	6.68635	8.3732	10.9181	5.05012	53.4954	13.0775	11.8982	9.93766	25.9393	47.5273	23.9583	16.779	14.0087	4.88562	2.85148	8.32817	13.7725	3.36721	4.38004	12.7817	9.1948	8.54478	3.96881	5.27925	5.25156	1.97662	4.84183	13.8144	13.398	9.34808	11.0198	5.10922	112.167	8.14855	4.6187	5.65937	7.53853
CPN2	40.8136	15.8991	22.9889	30.1976	29.3063	30.659	9.80335	17.2883	17.2477	30.0204	13.1061	12.4427	18.035	20.2822	13.9299	14.4241	15.7799	16.8541	22.768	21.2289	19.3892	13.2522	21.5657	20.1088	21.8717	11.7492	12.2464	20.3006	20.8197	9.41109	10.7936	13.0927	15.9958	20.2907	26.2971	13.4732	18.9352	9.69994	18.9589	32.6323	21.8342	18.0481	19.325	17.4009	23.4506	9.29214	13.4501	16.3214	14.3725
CPS1	0.65678	0	0	0.0372299	17.2957	21.5571	0	0.217987	0.339135	0	0.0669788	0.250659	0.238299	0	0	0	0	0.0469267	8.5603	0	0.148466	0	0.618029	0	12.0564	0	0	0	0	0	1.59805	2.77557	4.90057	0	0	0	64.576	0.131336	39.3546	0	0	0	0	13.0031	1.8431	0.0841231	1.49961	0	0
CPSF2	9.52742	0	0	0	0	0.582981	0	0	0	0	0	0	0.324373	0	0	1.41064	0	0	0	0	2.04907	0	0	0	0	0	0	0	0	0	0	0	0	0	1.19066	0	0	0	0	0	0	0	0	0	0	0	0	0	0.0630096
CPT1A	1.24525	0.886569	0	0	1.46774	1.01751	0	0.156786	1.23843	0	0.919057	0	0.90873	0	1.55862	0.361497	0	0	0.420881	2.96979	1.31409	1.75031	0.194972	3.66739	0.531688	0	0.592797	1.04334	0.330305	0.534087	1.02272	3.03403	1.97704	0	0	0	0	0	1.41124	1.28722	1.04558	1.61002	0.427951	1.01397	0	0.49657	0.777056	0	0
CPT2	0	0	0	0	0	0.331434	0	3.36548	0	0	0.290993	0	0	0	0	0	0	0.128157	0.175378	1.4471	0.0773064	0	0	0	0	0	0	0	0.165523	0.27001	0	0.143782	0	0	0	0.0594093	0	0.160349	0	0.645166	0	0	0.0739927	0.26595	0	0.0635725	1.42893	0	0
CRAT	0	0.270638	0	0.474829	0	0	0.482139	0	0	0	0	0	0.104223	0	0	0	0	0	0	0	0	0.112252	0	0	0	0	0	0	0	0	0	0.104442	0	0	0	0	0	0	0	0	0	0	0	1.20749	0	0	0	0.0942519	0
CRELD2	0	0	0	0	0	0	0	0	0	0	0	0	0	0	0	0	0	0	0	0	0	0	0	0	0	0	0	0	0	0	0	0	0	0	0	0	0	0	0	0	0	0	0	0	0	0	0	0	0
CRNKL1	0	0	0	0	0	0	0	0	0	0	0	2.2636	0	0	0	0	0	0	0	1.36254	0	0	0	0	0	1.85971	0	0	0	0	0	0.613563	0	0	0	0	0	0	0	0.119007	0	0	0.541807	0.0696914	0	0.428506	1.21271	0	0
CRP	2.36605	17.4673	1.17511	5.98828	107.867	4.83906	15.0912	62.5335	38.6832	1.68526	43.4605	24.2607	244.024	8.07936	0.41024	2.46289	110.428	163.76	0	18.553	5.19376	13.3298	2.13087	33.078	0	33.9628	3.6461	90.8176	30.8853	1.55418	107.281	10.2774	8.22287	71.3281	1.06455	15.0028	5.14993	53.9613	21.1383	20.9492	41.0963	47.7154	31.7265	31.799	55.9472	16.8879	7.41681	1.04018	6.18126
CRTAC1	3.22577	2.16934	0.382632	1.88551	14.0064	3.16748	0.982137	4.14631	0.697862	2.85842	0.225099	0.336059	10.8265	15.6119	4.01629	4.22096	0.991423	0.885516	3.50446	5.10252	1.28313	16.5112	1.44405	10.3726	21.3522	2.23728	4.87723	7.8952	2.22051	8.72084	1.43994	4.30831	1.53427	4.57345	2.77397	5.03892	0.541775	1.0777	3.4811	3.96408	5.78767	11.0995	21.2011	0.351632	0.645369	7.69009	1.99043	0.253883	1.7618
CRYL1	0	0	0	0.875511	0	0	0	0	0.210366	1.67462	0	0	1.95081	1.36311	1.21808	0	1.56343	0	0	0	1.32072	5.2727	0	1.2036	2.12011	0	1.81927	1.0224	0.909299	2.05315	0	0	2.1451	1.58077	2.28055	0	2.03064	0	0	2.33161	1.01215	1.31716	1.37374	12.6424	0	0.646479	0	1.60729	1.01948
CS	17.1736	28.1555	33.7873	35.3603	27.9008	0	44.2386	58.5254	0.164107	7.6915	29.2312	56.2248	110.836	10.1169	0	59.8461	69.405	85.7646	10.3124	59.6813	23.3658	9.82037	6.29871	87.198	46.9332	60.2858	52.8098	140.588	78.0873	25.113	21.377	24.13	12.5519	24.0879	25.7332	0	13.8103	29.6263	28.5907	99.478	0.997969	82.095	32.6655	41.8515	42.6415	10.1621	31.7981	9.014	10.4944
CSE1L	4.91077	1.76681	6.87061	4.89481	0.147647	0.863052	1.26674	5.59078	0	0	0.0433778	0	0.947819	4.66229	4.06921	3.97112	0	0	2.81245	1.68608	0.239378	5.74436	1.16552	0.408171	0	7.9887	5.67195	5.26896	5.31064	6.00785	1.26647	0	4.13137	6.00255	5.07506	5.34772	0	0.15155	0.271222	0.305143	3.55256	1.39254	3.50418	1.41618	1.47137	3.49298	1.45247	0.806123	0.363794
CSF1	0	0	0.189509	0.153931	0	0.671206	0	0.147087	0	0.148257	0	0	0.0409749	0	0	0	0	0	0	0	0	0	0	0	0	0	0	0	0	0	0	0	0	0	0	0	0	0	0	0	0	0	0	0	0	0	0	0	0
CSF1R	0.393707	0.223774	12.7365	0.0700067	0.130953	0.198848	0	0	0	0.230797	0	0.107578	0.429334	0.530262	0.491037	0	0.153037	0.276056	0.341854	0	0.0728362	0	0.306636	0.546435	0.116452	0.225505	0	0	1.37957	0.131404	0.27879	0.0932562	0	0.696788	0.0973732	0	0.0828803	0.416676	0	1.19228	0.0341358	0.27362	0.223315	0.72876	0.405987	0.158786	0.478336	0.49046	0.0722031
CSN1S1	19.548	1.29737	1.40683	0.841495	2.11301	5.28919	1.4881	0.225518	7.8229	7.49215	0.930878	5.44714	2.98584	16.8306	7.54468	14.9706	3.47938	0.622942	9.77953	10.3793	7.39893	10.3838	9.61157	6.40037	6.13181	10.2596	0.280823	4.05689	7.94445	3.00496	3.29009	2.62291	3.74828	3.80743	7.41805	1.27929	5.84611	7.0642	3.02959	7.33226	5.17182	5.60685	2.05352	1.87532	6.87811	3.66752	2.08256	2.46206	6.67438
CSN3	13.7104	2.94772	4.3973	1.28679	20.0355	10.2805	0	69.7961	78.7439	0	24.3501	18.0397	23.4891	0	2.54389	15.9835	0	31.1694	0	10.5977	4.95426	0	0	10.8778	84.0184	8.68821	9.49103	28.4039	0.508906	0	4.9033	0	0	0.453378	18.9135	44.0633	7.2947	0	36.5034	0	0	5.10732	9.18582	0	0	1.1201	0	0	0
CSNK2A1	0.686234	9.59139	0.756131	3.80921	7.39075	0	11.9539	0.556428	0.532497	0	0	5.62807	0.319665	1.29764	8.42483	10.2431	7.07541	0.733838	0	15.4475	10.2344	3.53581	0	0	6.19162	8.49371	6.07939	7.31405	0.884108	24.1282	3.78151	17.0104	5.59721	6.19746	8.5947	0.754359	6.22279	0	1.78788	0.437614	9.77915	16.873	14.5702	12.1774	5.62899	1.01823	3.58713	0	4.28768
CSNK2A3	0.629048	0	0.69312	0	0	0	0	0.510059	0.488122	0	0	0.590966	0.293026	0	0	0	0.51435	0.672685	0	0	0.385263	1.91571	0	0	0	0	0.1706	0.369014	0.276735	0.39564	0.722126	0.25639	0	0.386137	0	0.691496	0.448011	0	0	0.401146	0	0.722404	0	0.315504	0	0.063279	0	0	0
CSPG4	0	0.689601	0.110036	0.576981	1.88435	0.0230365	1.08805	0.0270265	1.89963	0.0731243	1.84814	0.214835	1.76833	0.0631736	0.622464	0.211115	6.58233	0.250797	0	1.76822	1.34809	2.00838	1.70116	1.6682	1.31399	1.5133	0.945617	1.76497	2.26397	0.177984	0.165933	1.34044	1.85504	1.89041	0.0554463	0.497748	0.658597	2.55005	1.45032	2.45945	2.3493	1.31858	1.7326	0.122949	1.00186	0.0173978	0.732867	0.0335587	1.16677
CST3	10.1349	4.84422	6.6411	5.83874	5.86935	3.65563	4.27863	5.1044	6.78284	9.63251	3.02093	4.36419	6.18199	3.4445	8.66582	4.42807	6.42816	5.38826	6.60355	3.57619	2.78699	9.41951	3.77487	3.15809	10.0322	3.83511	3.63138	3.25053	3.83832	5.42253	2.81784	4.56042	6.80848	3.97888	3.13324	4.44114	3.90733	7.09555	3.91327	6.23483	3.56557	5.59214	1.61955	3.33325	3.5872	5.52124	7.98353	7.40809	6.25197
CSTF2	0.780929	0	0	0.313533	0.348895	0	0	7.66154	0	0	5.10767	6.12605	11.6883	7.24568	4.65249	0	6.47461	9.86061	5.43971	0	0	6.93081	7.21348	0.420294	7.17722	6.9241	6.19154	0	0.635377	0	0	0	0	7.20082	1.10915	8.86152	0.49881	3.96896	0	0	0	0	0	0	0	0	0	0	0
CSTF2T	0.638942	0	0	0.256527	0.28546	0	0	6.26853	0	0	4.179	5.01222	9.56316	5.92828	3.80658	0	5.29741	8.06777	4.45067	0	0	5.67066	5.90194	0.343877	5.87227	5.66517	5.06581	0	0.519854	0	0	0	0	5.89158	0.907487	7.25034	0.408117	3.24733	0	0	0	0	0	0	0	0	0	0	0
CTNNA1	0.97772	4.53428	6.02042	0.48323	7.31336	0	0	0.44093	1.29182	0.461384	1.71959	0	0.102834	0	8.92939	6.38669	0	0.725638	0.079717	0	0	1.1328	6.66692	0	0.471648	5.33963	0	0	4.84712	0.678291	0.353391	1.15772	0	5.02674	0.632416	2.60477	0.902019	0.590916	0	9.04942	1.21122	0.330962	0.346467	1.03257	0	0.101069	3.20443	0.187729	0.573459
CTNNA2	0.637959	0	0	0.46685	0.178218	0.354718	0	0	1.06671	0.445744	0	0	0	0	1.04786	0	0	0.70104	0	0	0	0.601341	0.734733	0	0.191382	0	0	0	0.421358	0	0.341411	1.11848	0	0	0	0	0.438621	0	0	1.38632	1.17016	0.319743	0.334722	0.997563	0	0	1.56349	0	0.55402
CTNND1	0.787611	0	0	0	0.08489	3.52398	0	0	0	0.823004	0.034676	0.43484	0.503426	0.862062	0.103847	0.749725	0	0	0	0.875664	0.764251	0.44016	0.382502	1.58196	0.279962	0.051056	0.614652	0	0	0	0.0287212	0	0	0	0	0.0098951	3.57322	0	0.230092	0.118804	0.235517	0.162281	0	0	0.179892	0	1.35581	0	0
CTSA	0	0	0	0	0	0	0	0	0	0	0	0	0	0	0	0	0	0	0	0	0	0	0	0	0	0	0	0	0.490455	0	0	0	0	0	0	245.742	0	0.431647	0	0	0	0	0	0	0	0	0	0	0.255856
CTSB	12.1924	0.508647	1.44861	0.764039	1.16387	0	33.0344	62.9178	45.3916	1.93377	0	0.827504	14.2519	16.5725	21.7236	9.86546	59.854	26.7592	30.5283	16.9271	22.1892	6.58158	19.9523	32.0914	33.9163	28.7812	1.22989	15.7366	19.7313	5.87496	27.6432	97.8312	16.2473	21.4451	10.0611	37.4128	15.0828	7.09801	17.836	19.4865	31.5137	34.8892	30.0629	12.6816	5.83262	10.186	0.27274	0	6.98537
CTSC	0	0	0	0	0	0	0	1.40157	0	0	0	0.26448	0	0	0	0	0.458771	0	0	0	0	0.128302	0	0	0	0	0	0	0	0	0	0	0	0	0.033146	0	0	0	0	0	265.855	0	0	0	0	0.0298425	0.0840423	0	0
CTSD	0.628825	0.838687	0.777325	1.69227	0.0808479	1.989	0.909645	2.46125	0.198456	1.12533	0.262501	1.34279	1.57454	2.76489	2.88589	0.352564	0.595975	0.12746	0.351967	2.57869	1.70015	2.60221	1.84014	0.043757	1.95324	2.10799	0.685202	1.27381	1.37593	0.570434	2.4124	6.90802	0.262558	3.64834	1.77707	1.41362	2.01293	1.74757	1.25491	0.286519	2.32188	0.262859	0.3113	0.371412	0.86686	2.09284	2.95745	1.28426	1.74253
CTSG	13.7245	0	0	0	0.52315	18.1275	0.237702	17.8163	30.5129	20.9112	0.443982	30.4628	15.4616	0	0	0	3.84498	0	14.7207	4.62362	6.22556	1.09802	0	7.01104	0	4.91658	4.93432	3.96773	1.04937	0.897757	4.73506	10.0372	17.0414	3.01437	3.11384	2.77913	0	9.57071	0	5.43479	2.72092	8.69206	36.5402	4.32537	2.41648	0.0444217	0.532007	0	26.2293
CTSL	25.0196	8.5951	14.9673	2.13897	15.544	1.2149	12.4232	17.3948	26.1036	9.35142	7.18662	36.9899	27.5761	6.34639	2.62039	33.8309	11.2822	21.7365	5.62279	19.1369	18.4239	9.72316	6.66501	30.4701	13.548	14.728	18.5683	11.1945	26.3391	21.1624	11.9613	13.3368	35.6519	5.4148	20.9811	14.8106	9.15141	15.6231	24.5261	62.0718	41.916	33.2323	21.3529	49.6921	1.94933	3.40394	11.7516	0	0.185681
CTSS	0	1.66459	0	0.412074	0	0.504207	1.3088	0.600596	0	0	0	0	0	0.238273	0.150644	0	0	0.40512	0	0	0.893361	0	0	0	0	0	0	0	0	0	0.393567	0.117876	1.98391	0.915573	0	0	0	0	0	1.27341	0	0.453701	0	0.263802	0	0	0	0	0
CTTN	0.0442029	0	0	0.0682602	2.1431	2.31854	1.08328	0.106739	0	0	0.378367	0.232885	0	0.268581	0	0	0	0	0.0367944	0	0	0	0	0	0.788659	0	0	0	0.0912862	0	0.153147	1.75101	2.53911	0.484619	0	2.9354	0.731774	0.569797	0	0.0421383	0.30287	0.113347	0.160976	0.304554	1.01728	0	1.18072	0.144103	0.169129
CUBN	0.0369223	0	0	0	0.390412	0	0.454124	0	0	0	0	0	0	0	0	0	0	0	0	0.129987	0.194545	0	0	0	0	0	0.100602	0	0	0	0	0	0	0.799415	0	0	0	0	0	0.373195	0.00893902	0	0	0.302776	0.059449	0	0.58973	0	0
CUL2	0	0	0	0	0	0	0	1.02951	2.75116	0	2.63936	0.669606	0	3.15756	0	2.38965	1.30077	2.99238	2.07774	0	3.92558	2.30315	4.56406	2.13261	0	2.47564	3.58705	0	2.64763	2.95977	0	0	0.11327	3.18721	0	0	0	4.10098	0	0	3.79403	2.21933	0	2.00967	0	0.570838	0.105464	0	0
CUL4A	7.07529	0.581585	0.906991	1.75588	1.55316	1.03762	1.6105	0	5.08125	6.17981	0	5.15779	1.18474	3.74409	5.51073	3.88579	1.07635	0.925094	2.90547	3.22402	3.62321	0	3.28057	3.70766	4.11169	3.85259	3.93268	3.3301	3.08257	3.04033	0	1.12306	4.19448	0	5.64466	3.23594	3.94358	0	3.18636	0	2.82596	0	2.31804	1.52681	1.84901	1.41328	1.49303	0	1.1508
CUL4B	10.0804	0.455133	0.795362	1.37957	1.70105	1.32775	1.41229	0	5.9453	6.34199	0	4.52298	1.38908	4.8128	6.70378	4.63384	0.943873	0.680407	2.83562	4.15757	3.17728	0	4.19268	4.56169	5.16765	4.47276	3.7182	2.14918	2.70317	3.51327	0	0.98484	5.96762	0	6.70238	2.6183	4.54373	0.275257	3.32027	2.158	3.21727	0	1.97087	1.33889	2.20813	1.23934	1.8244	0.284016	1.00916
CXXC1	0	0	0	0	0	0	0	0	0	0	0	0	0	0	0	0	0	0.469073	0	0	0	0	0	0	0	0	0	0	0	0	0	0	0	0	0	0	0	0	0	0	0	0	0	0	0	0	0	0	0
CYB5R2	8.29345	0	0	0	0	15.4556	0	0	0	0	0	0	0	6.89188	0	0	8.69786	0	0	0	0	0	0	0	0	0	5.76299	13.3846	16.2851	4.82138	0	5.26555	0	3.3891	0	0	0	0	5.21519	19.3873	0	0	0	0	0	0	0	0	0
CYB5R3	1.21544	0	0	4.44109	1.82052	13.9846	0	0.178075	1.74954	0	0	2.19408	0.297957	4.51647	3.86447	0.0660959	2.44878	1.35189	0.362703	0.117447	0	3.34316	0	0	0	10.5134	0.579121	0	0	0	0.628193	1.0982	0	7.98023	2.75405	25.8188	2.69557	0	3.10605	0	0	0	0.828069	0	2.34519	0	2.29368	0.664082	0
CYC1	0	0	0	0	0	0	0	0	0	0	0	0	0	0	0	0	0	0	0	0	0	0	0	0	0.569074	0	0	0	0	0	0	0	0	0	0	0	0	0	0	0	0.922084	0	0	0	0.545113	0	0	1.54621	0
CYP4V2	0	0	0	0	0	0	0	0	0	0	0	0	0	0	0	0	0	0	0	0	0	0	0	0	0	0	0	0	0	0	0	0	0	0	0	0	0	0	0	0	0	0	0	0	0	0	0	0	0
CYP51A1	2.16473	0.889077	1.15308	0.800891	1.08585	2.02445	1.03786	1.10689	1.50958	1.92068	1.49553	1.71014	2.14035	2.56924	1.53279	1.29388	0.314323	1.2926	1.30767	2.1901	2.16382	0	2.05631	2.05694	1.31574	2.83482	2.94846	0	1.53881	3.28718	1.82863	1.85551	1.39426	2.39711	2.20879	0	1.49979	1.69817	1.84524	2.54107	1.35215	1.86652	1.5325	1.7942	0	0.484562	0.876208	0	0
CYRIB	0	0	2.26991	0.0444247	0	0	0	3.03864	0	0.0404747	0	0.12374	0	0	0.500114	0.260404	0	0	3.89485	0.118821	0	1.72701	0.271712	0	0	0	0	0.364029	0	0	0	0	0.132486	0	0.247092	0	0	0	0.102062	3.48269	0.186824	0	1.95455	0.208785	0	0	0	0	0
DAG1	0.336731	0	0	0.521786	0	2.0125	0	0	0	0	0.700618	0	0.983753	0	0	0	0.127687	0.597819	0	0.038114	0	0	0.219401	0	0	0	0	1.41781	0.419887	0	0	0.148671	0	0.127149	0	0.261113	0.149948	0.297625	0.18942	0	0	0	0	0	0	0.137019	0.0930505	0.0406393	0
DARS1	0.231858	3.17077	0.169901	0	1.57131	0	0	0	0	6.1153	3.48175	0.208622	0	0.204158	10.2287	0	0	0.501539	7.39687	0	0	0	4.92426	0.283359	1.09737	0	0	4.59194	0	0	10.4422	0	4.11847	0	0.534249	0	7.18825	0	0	0	0	8.69055	0	37.671	53.9976	0.178916	3.25804	2.59698	0.580797
DBH	4.64751	0.303844	0.909982	1.15242	0.329193	3.39807	0	0.119115	0.732062	0.1624	0.664693	0	0.818464	0.118533	0	0.246315	5.26519	0.0737423	0.236409	0.0668783	2.71501	0.278654	0	0	0	0.110995	0.429688	3.55642	3.17715	0	0	0.13855	0.188199	0	0	1.2898	0.640524	0	0	1.01247	1.38022	2.03837	0	0	0.913786	0	0.340274	0.712046	0.34692
DBI	6.35281	0	2.4736	3.41684	0	5.24271	0	3.53721	0	0	3.03774	1.06283	0.377169	0	2.12158	0.816629	0	0.43815	3.73943	0	3.53514	11.9014	2.68815	0.802228	1.13216	0	0.858844	0	0	0	1.45618	0	4.27278	0.982921	0	3.25047	0	2.09465	0	4.35488	6.04093	0	0	9.53754	2.92638	1.18982	0	0	0
DCBLD2	0	0	0	0	0	0	0	0	0	0	0	0	0	0	0	0	0	0	0	0	0	0	0	0	0	0	0	0	0	0	0	0	0	0	0	0	0	0	0	0	0	0	0	0	0	0	0	0	0
DCD	1.11504	11.3057	1.29704	1.81071	1.27845	0.628519	1.15152	0.276446	4.21149	1.59437	2.31764	0.822819	1.16882	0.17705	10.9586	1.06935	1.1499	0	4.71216	1.57962	0	0	0.670252	0.896701	1.08714	1.36329	0.371368	1.52835	0.887695	0	0.719298	3.10845	1.86695	1.26885	0.577739	0.762884	1.70725	0	0.999759	3.21118	3.60776	5.83008	0.71521	2.63929	1.21991	0.735619	0.653327	0.751602	0.832883
DCPS	0.471367	0.0960634	0.121735	0	0	0	0	0	0	0.170161	0.701567	0.0560441	0	0.071469	0.282429	0.185248	0.330855	0	0	0	0.167154	0.0787061	0	0	0	0	0	0	0.229689	0	0	0	0.201862	0	0	0	0	0	0.353396	0.347839	0.267597	0	0	0	0	0.0467395	0	0.224299	0.0623218
DCTN2	0	0	0	0	0	0.691001	0	0	0	0.702568	1.24287	0	0	0	0.325474	0	0	0	0.164971	0.28946	0.200793	0	0	0	0	0	0	0	0	0	0	0.168486	0.64732	0	0	1.15914	0	0	0.330218	0	0	0	0	0	0	0.133172	0	0	0
DCTPP1	0	1.44534	1.1628	0	0	5.2734	4.91918	0	16.9417	0	3.83974	0	0	0	17.7772	0	0	6.57424	0	0	0	0	0	0	14.3547	0	0	0	0	0	3.86476	7.22147	0	0	0	0	0	5.89193	0	8.79581	6.1683	10.1659	7.37816	8.29354	3.33823	0	5.24562	5.31789	0
DDAH1	13.213	14.004	0	0	5.18977	12.045	0	1.84716	7.95017	0	0	0	6.20691	8.72936	0	10.5698	11.416	0	0.226401	4.97792	0	5.61719	0	9.3129	0	19.5647	0	13.5649	3.11888	6.7575	0	0	1.11944	0	0	0	0	0	0.367036	9.91592	0	0	1.20377	8.19301	0	0.422662	0	1.33102	3.25024
DDAH2	5.59264	0	0	0	0	0	0	0	0	0	4.90973	0	0	0	0	0	1.64483	0.798796	0.50872	0	0	0	0	0	0	0	0	0.791413	0	0.354075	0	0.28248	0.732845	0	0	0	0.219946	2.52395	0	0	0	0	0	0	0	0	11.1428	7.54609	0
DDB1	5.5034	0.610624	0	0	0	0.410718	2.98666	0	0	0	0.638958	0.341036	0	0.660824	0.266267	0.112086	0	0.373849	3.69692	2.12592	0	2.72477	0.482856	4.65673	0.278209	0	0.0855117	3.4132	0	6.99234	0	0	0	0.383235	0.414886	0.277614	0.430521	0.948786	0.211611	1.42785	0.0743109	1.26899	0.394178	1.74922	0.487789	0.950582	0	0.0482701	0.0807955
DDI2	2.607	0	0	0.0485107	0.482602	0.885506	0.779365	0.137013	0.634008	0	0.464804	0	0	0	1.02522	0	0	0	0	0	0.479549	1.18307	21.3497	0.5469	0	0.458335	0.477518	0	0.116553	0	0	0	0.651674	0	3.14122	0	0	0.727148	0	0	0.31653	0	0	0	0	0.687224	0	0	0.158954
DDR1	14.9453	0	2.28264	2.46044	0	0	0	101.615	0	0	2.89197	3.99649	0	11.2276	0	4.40662	0.0808263	0	0	7.62531	0	0	0	0	0	0	0	0	0	0	4.00272	0	0	0	12.7127	0	0	4.6904	0	0	8.70784	0.30258	0.0771061	5.97632	0	5.05212	0	0	1.62742
DDT	0	1.57668	0	0.38846	0	0	0	0	0	0	0	0	0	0	0	0	0	0	0	0	0	0	0	0	0	0	0	0.192329	0	0	0	0	0	0	0	0	0	0	0	0	0	0	0	0	0	1.58075	0	0	0.782262
DDX1	3.37611	0	0.0368294	0	0	19.0652	0	0	0.890036	0	0	0	0.469825	0.807566	0	0	0.370997	14.9935	0.684961	0.13398	0.898811	0	0	3.41823	0.595502	0.991409	0.756797	0	0	0.292262	0	0.471294	0.810233	0.0708518	30.6918	0.109644	1.06002	0	0.314587	1.4214	16.648	0.526529	0	1.35124	0	1.15395	0.0845058	0.801814	0.31207
DDX17	1.9271	0.124477	0.0820347	0.565213	0.175982	0.362337	0	0.210545	0.0649638	0.159371	0	1.26139	0.0533303	1.08923	0.157072	0	0	0	0.570475	0.365281	2.47392	0	0.319099	0.0961102	0.199246	0.0892714	0	0.0129499	0.191263	0.375472	0.430225	0.213016	0.259363	0	1.32695	0.199405	1.33314	0.0549811	0.563894	0.189765	1.29299	0	0.680473	0.0981703	0.486636	0.214203	0.531098	0.555922	0.332284
DDX21	0	0	0	0	0	0	0	0	0	0	0	0.791222	0	1.17648	0	2.09882	0	0	0	0	0.928706	0	0	0	0	0.286397	0	0	0	0	0	0	0	0	0	0	0.177719	0	0	0	0	0	0	0.40018	0.152363	0	0	0	0
DDX3X	0.0549389	0	0.272163	0	0.0665931	0	0	0.0161341	0	0	0	0.786994	0.18704	3.78163	0.531721	10.3933	0.271037	0.549217	0.140759	0.420148	4.61199	5.99227	5.81937	0	0.36803	0.34984	0	0.750143	0.690072	0	0	1.1704	0	6.93798	0.829026	0.205016	0.510747	0.692008	0	0.850651	0.983715	0.715278	1.24192	1.69363	0.636079	0.630594	0	1.14364	0
DDX3Y	0	0	0.0783058	0	0.0635661	0	0	0	0	1.07632	0	1.74761	0	3.60974	0.159316	9.9209	0	0.524252	0	0.40105	4.40235	5.71989	5.55486	0	0.02915	0.333939	0	1.22644	0.658705	0	0	0.115502	0	6.62262	0.791343	0	0	0.660553	0.192754	0.811985	0.636939	0.682765	0.840438	1.32906	0.607167	0.601931	0	1.09166	0
DDX46	1.47702	1.21735	1.5411	0.813048	2.5408	2.08177	0.969595	24.7832	1.36764	1.95796	3.74746	4.10612	2.66955	4.81834	1.52434	1.60549	0	0.990768	1.73303	0.995705	0	0	1.47981	3.66119	0	0.918661	2.72438	0.817943	1.1366	0.500752	1.49327	1.6973	1.79691	6.28131	1.98336	2.35791	1.97941	4.53915	2.02453	1.07791	3.45326	1.33219	2.30633	0.783918	1.86662	0.551343	0	0	1.72503
DDX52	2.68134	0	0	0	0	0	0	0	0	0	0	0.578998	0	0	0	0	0	0	0	0	0	0	0	0	0	0	0	0	0	0	0	0	0	0	0	0	0	0	0	0	0	0	0	0	0	0	0	0	0
DDX60	0.424532	0	0.590584	0	1.43308	0.0807466	0	0	0	0	0	1.20545	0.454843	0	0	0	0.660129	0	0	0.308437	0	0.114504	0	0	0.226084	0	0.144924	0	0	0	0	0	0.0758282	0	0.070599	0	0	0	0.230395	0	0	0.366883	0	0	0	0	0	0	0.563277
DECR1	55.2725	3.48946	2.91302	44.6862	16.8565	232.404	8.75587	160.584	10.6609	220.259	95.6486	5.93129	118.111	2.51083	10.3048	3.10267	0.223589	1.336	4.43843	104.334	233.825	4.71642	4.61266	163.15	208.948	189.601	13.5682	57.2595	8.1369	136.908	15.8383	111.745	70.0151	4.0855	11.2329	6.88335	3.85473	2.46985	3.04621	115.133	3.75978	69.3176	129.998	2.61297	18.6195	2.16373	161.471	120.401	41.47
DENND4C	0	0	0.0205547	0	0	0	0	0	0.394415	0.108865	0.153073	0	0	0	0	0.0695199	0.184224	0	0	0	0	0	0	0	0.329821	0	0	0	0.127153	0	0	0	0	0	0	0.0429133	0	0.0328391	0	0	0	0	0	0	0	0	0	0	0
DEPTOR	2.57185	0	0	0.376556	0	0	0	0	0	0	0	0.248456	0	0	0	0	0	0	0	0	0	0	0	0	0	0	0	0	0	0	0	0	0	0	0	0	0	0	0	0.201586	0	1.86622	0	0	0	0	0	0	0.386033
DFFA	0	0	0	0	0	0	0	0	0	0	0	0.0543143	0.0375408	0.260299	0.150731	0	0	0	0	0	0.700632	0.106091	0	0	0	0	0	0	0	0.208214	0.0603677	0	0	0	0.158006	0	0	0	0.272478	93.1686	0	0	0	0	0	0	0	0	0
DGKA	0.989398	0	1.92901	0	0	1.77572	0	0.161149	0	0	0.828531	0	1.2347	0	0	0	0	0	0	0.226086	0	0	0	0.0359907	1.57356	0	0	0	0	1.59021	0	0	1.30163	0	0	0.0784036	0.755591	0	0.782993	0.636078	0	3.10379	0	0	0	0	0	0	0
DGKB	0	0	0	0	0	0	0	0	0	0	0	0	0	0	0	0	0	0	0	0	0	0	0	0	0	0	0	0	0	0	0	0	0	0	0	0	0	0	0	0	0	0	0	0	0	0	0	0	0
DHX38	0.983131	0	0	0	0	0	0	0.0494515	0	0	0	0	0	0	0	0	0	0	0	0	0	0	0	0	0	0	0	0	0	0	0	0	0	0	0	0.0427443	0	0	0	0	0	0	0	0	0	0	0	0	0
DHX9	4.00857	0.143939	1.05619	0.069955	1.30693	0	0	0	0.274728	0	0.971843	0	0.436779	0.116797	0.108788	0.0813307	0.494458	0	0.110616	0	0.405832	1.73464	0	0.0336805	4.35555	1.70545	0.132655	0.0556225	0	0.256783	0.463597	0.532455	0.372765	0.0776445	0	0	0.451799	0.301311	0	2.86585	0.101328	0.621267	0.156718	0.440906	0.845708	0.255326	3.03228	2.69225	1.75384
DIABLO	19.6917	0	0	0	10.0011	0	0	0	13.7337	17.4186	0	18.2223	0	17.9659	18.1066	23.7078	12.5576	10.0945	14.4746	0	10.5069	22.199	11.3951	20.7048	17.7017	13.0431	20.3406	13.5236	14.6698	13.9907	20.5811	7.72115	20.9228	31.2524	35.3822	5.35539	24.7931	0.138715	11.3601	37.4331	20.5339	24.0325	21.8242	15.8966	0	0	10.4567	0	0
DIAPH1	0.126637	0.113275	0	0	0	0	0	0	0.0975411	0.0822733	0	0.720464	0.163301	0.113069	0.605588	0	0.259324	0.0727061	0.0857787	0.0804873	0.137862	1.0147	0	1.34879	0	0.143727	0.060808	0	0.191254	0.213954	0.242437	0.0703632	0.117852	0.689385	0.306478	0	0	0.25724	0.710787	0.246688	0.178506	0	0.125504	0.0938013	0	0.0125115	0	0.341691	0
DICER1	0	0	0	0.0306061	0	0	0	0	0	0.100701	0	0	0	0	0	0	0	0	0	0	0	0.167023	0	0	0	0	0	0	0	0	0	0	0	0	0.0835347	0	0	0	0	0	0	0	0	0.483114	0	0	0	0	0
DKC1	150.168	0	0	0.106097	0	0	240.003	204.329	185.602	0	0	0	415.258	472.112	0	0	0	214.528	0	0	161.791	0	0	159.683	0	0	0	0	0	0	0	0	0	324.483	0	0	0	0	450.501	0	0	0	0	0	0	0	0	0	0
DKK3	0	0	0	0	0	0	0	0	0	0	1.88255	0	1.00543	1.22188	3.06584	0	0.373884	0	0.358554	0	0	0	0	0	0	0	0.193162	1.33927	0	0	0	0	2.09438	0	0.179079	1.1607	1.09959	2.25226	0	0	2.11084	0.402707	0	1.88476	0	1.01045	0	0	1.18495
DLD	0	0	0.794901	0	5.46839	0.889881	1.43256	0	1.79195	0	3.70018	4.27074	0	0.743569	0.560995	1.04468	0	0.411043	0.479182	0	0.95338	1.82594	0	3.24133	0	0.479322	0.173562	0.436882	0.457376	25.8069	0.74286	0.234439	0	0	0	0	1.77208	0	0.377696	1.6289	0	0.113682	0	0	0.829135	0.373369	0	0.310567	0
DLST	0	0	37.5945	0	0	0	0.381899	3.72881	0	0	0.102528	0	0	6.24451	0	0	0	32.2223	0	0.120467	0	13.9689	0	23.6191	0	0	0	0	32.0972	0	0	0	22.3128	0	15.1241	0	0	0	0	0	0	0	16.7078	0.392471	0.479557	0	0	0	0
DMTN	0	0	0	0.250638	0	0	0	0.436874	0.710169	0	0	0	0	0	0	0.434215	0.409921	0.341658	0.224059	2.87733	0	0	0.381792	0	0	0	0.37846	0.636683	0.192373	0	0	0.253328	0	0	0	0	0	0	0	0.386386	0	0	0	0	0	0.798085	0	0	0
DNAJC10	0.291395	0	0.320837	2.64502	0	0	0	1.00952	0.473409	0	0	0	2.63739	0	0	0	0	0	0	0	0	0	0	3.47379	1.50883	0	0	0	5.75199	2.36972	0	2.10933	0	0	3.71542	0	0	0	0.28798	0	0	0	0	0.890417	0	0.175365	0	0	0
DNAJC9	0	0	0	0	0.526883	0	0	0.163003	0	0	1.0477	0.523988	0	1.03079	0	0	0	1.44552	0	0.953243	0	0	0.938171	0	0	0.260245	1.25028	0	0.879411	2.30934	0.78415	0.728155	0	0	0	0.505587	0	1.15044	0.509611	0.466389	0	0	0.31414	0	0	0.132565	0	0	0
DNM1	0.0484808	0	2.12205	0	0	0.0567656	0	0	0.0263127	0	0	0	0.00917643	0	0	0	0	0.0302277	0	0	0	0	0	0	0	0	0	0	0.313787	0	0.023425	0	0.0505085	0	0	0	0	0.0425488	0.067202	0.322521	0	0.0257814	0	0.0762927	0	0.0621042	0	0	0.47375
DNM1L	0	0	0	0	0	0	0	0	0.170933	0	0	0	0.0923557	0	0.146387	0	0	0	0	0	0	0	0	0	0	0	0	0	0.161007	0.115929	0	0	0	0	0	0.109134	0	0	0.126563	0.257659	0.287141	0	0	0	0	0	0	0	0.139076
DNM2	0.0484808	0	0	0	0.259748	13.6133	0	0	0.0263127	0.0747393	0	0	1.24411	0	0	0	0	0.752405	0.308165	0	0	0	0.395116	0	1.07768	0	0.117163	0	0	0.390507	0.023425	0	0.0505085	0	0	0	0	0	0.067202	0.460254	2.98567	2.28011	0.0477721	0.0762927	0	13.7214	0	2.94815	0.459853
DNM3	0	0	0	0	0	0	0	0	0	0.522228	0	0	0.0090209	0	0	0	0	0.0297153	0.302942	0	0	0	0	0	0	0	0	0	0.308469	0	0.023028	0	0.495212	0	0	0	0	0.0418277	0.066063	0.0214024	0	0.0253445	0	0.0749996	0	0	0	2.89818	0.0136617
DNPH1	0	0	0	0.369897	2.51348	5.50835	1.10048	0	0	0.933963	0	0	0	1.31362	0	6.04363	2.93154	0	4.09511	0	9.66349	1.71862	0	0	0	0	104.173	0	1.56824	3.2178	0.810642	2.25322	0	0	2.79358	1.75588	0	0.695273	2.06059	0	1.28548	1.24895	0	3.36054	0	0.723058	0	0	0.699741
DOCK7	0	0	0	0	1.04765	12.0078	0	0	1.19503	0.022609	0	0.184786	0.917215	0.137468	0.0256745	0	1.03213	0	0.880715	0	0.290021	0.469284	2.46873	0	0.107786	0	0	0	0.163273	0.924438	0.562818	0	0.993891	0	0.989001	0	0.580372	0.630159	0	0	0	0	0.337036	0.672195	1.74395	4.37129	0	0	0
DOCK9	0	0	0	0	0	0	0	0.142302	0	0	0	0	0	0	0	0	0	0	0	0	0	3.61989	0	0	0	0	0	0	0	0	0	0	5.13796	0	0	0	0	0	0	2.80918	0	0	0	0	0	0	0	0	0
DOP1B	0	0	0	0	0	0	0	0	0	0	0	0	0	0	0	0	0	0	0	0	0	0	0	0	0	0	0	0	0	0	0.236684	0	0	0	0	0.238124	0	0	0	0	0.701784	0	0	0	0	0	0	0.938314	0
DPEP1	0	0	9.32711	0	0	0	0	0	1.82451	0	0.147729	0	1.58194	0	0	3.49862	0	0	0.611143	0	0	0	0	0	0	0	0	0	0	0	0	0	0	0	0	0	0	0	0	0	0	2.34028	0	0	0	0.034854	4.79062	0.273668	0
DPH5	2.52075	0.350837	0	0	0	0	0.886026	0	0	62.7017	0	0	0	0	0	0	0	0	0	0	0	0	0	0	0	0	0	0	0	0	0	0	0	0	0	0	0	0	0	0	0	0	0	0	0.504961	0.753786	0	0	0.381287
DPP3	1.90006	0	1.60156	0.440897	0.458048	0.128741	0.572411	0.460042	0.950556	0.115332	0.522348	0.912979	0.168494	0	0	10.8498	0.102121	0.0482012	0.0758142	3.67188	0.730126	4.35877	0.0933396	3.56217	0.769222	1.30951	0.721161	6.22314	1.46188	0.0253376	0.0486102	0	0.630902	0.952208	1.03616	0	0	10.0861	0.419505	2.92769	0.387353	0.090476	0.0111646	0.449307	1.75135	1.31006	0.061167	0	0.197909
DPP9	0	0	0	0	0	0	0	0.108688	0	0	0	0.284449	0	0	0	0.134611	0	0.3328	0	0	0	0	0.839676	0	0	0	0	0.150501	0	0.359319	0	0	0	0.558153	0.334466	0	0	0	0	0	0	0	0	0	0	0	0	0	0
DPT	0	0	0	0	0	0	0	0	0	0	0	1.52141	0	0	0	1.56452	0	0	0	0	0	1.51772	0	0	0	1.06195	0	0	0	0	0	0	0	0	0.642807	0	0	0	0	3.20927	0	0	0	0	0	0	0	0.782144	0
DPYSL2	0.844129	0	0.696565	5.18417	0	6.50831	8.72507	8.31616	1.97862	1.04949	2.04021	1.25557	4.73886	2.06431	1.15085	0	0.337411	5.04725	2.13211	4.39908	2.07944	4.72426	2.96885	1.09933	1.41687	2.26669	2.68109	4.21789	1.05834	2.9845	1.93912	3.44573	0.642985	1.86774	3.54647	4.17773	1.93409	1.18538	3.29294	1.90672	2.71007	3.08305	1.0275	0.285302	2.0238	0.412036	7.5701	5.85143	0.654806
DPYSL5	0	0	0	0	0	0	0	0	0	0	0.438945	0	0	0	0	0	0	0	0	0	0	0	0	0	0	0	0	0	0	0	0	0	0	0	0	0	0	0	0	0	0	0	0	0	0	0	0	0	0
DRG1	8.45697	0	0	0	0	0	0	0	0	0	10.3901	5.38246	0.354555	12.3851	10.3265	6.06125	1.95443	0	0	0	12.7284	14.1811	16.2548	5.70289	12.1815	5.12282	0	0.322319	11.7733	12.5574	20.3859	0	5.71011	16.2788	0	1.90389	0	4.74409	0	2.06366	6.06239	12.3659	5.78707	0	4.89106	0	0.386584	1.71199	0
DRG2	0	2.87381	0.941209	0	0	0	16.8744	0	1.5256	0	0.910986	0	0	0	0	21.5376	0	0	0	0	0	0	0	0	1.85936	0	0	0	0	0.960905	0	0	0	0	0	0.193628	0	0	0	1.24144	0	0	0	0	0	0	0	0	6.12367
DSC1	0.684193	1.02347	1.15331	0.429997	0	0.156957	0	0	1.30461	0.399768	0.119911	1.26496	0	0	0.636924	0.449453	0.0854823	0.339795	3.08543	0	0.0258435	0.152295	0	0.647963	0.799507	0	0.746141	1.62714	1.00799	0	0.713246	0.134682	0.475497	0	4.88583	0	0.153331	0.066503	0.193343	0.263883	1.44291	1.53158	0	0.282428	0.0731453	0.713483	1.29519	4.187	0.731161
DSG1	64.8209	10.1133	21.906	53.9377	1.44324	57.9362	5.52355	189.271	0.738547	16.1925	73.6087	0.25816	0.195396	16.5257	1.94534	0.238965	0	0.593397	69.6678	0.703998	102.444	73.1456	0.411895	0.501037	36.088	0.0326632	0.415996	0.420129	0.583319	0.232368	5.96368	0.203001	1.43529	18.8044	77.345	41.351	0.405756	73.2201	16.881	54.9655	0.253128	0.710427	0.571878	2.74332	75.804	1.37329	2.0466	0.676351	0
DSP	2.73513	2.72512	0.508992	1.28656	2.73618	1.55378	1.20381	1.6663	1.34692	6.50242	0.624731	1.70199	0.608517	5.53856	0.430454	1.31847	0.644902	0.817791	1.40889	2.03234	0.47807	1.253	4.1937	1.37093	3.73906	3.71641	4.54526	0.368358	1.13475	2.41145	3.80476	0.803195	1.82678	3.20763	1.76417	0.713775	1.28271	2.10965	0.325185	0.921947	2.7531	2.35038	2.04904	1.24521	1.70955	1.51099	0.516901	1.53072	0.695459
DST	0	0.0658317	0.0377183	0.044912	0.0535083	0.0681618	0.0638492	0.0635502	0.133287	0	0	0	0	0	0	0.0114089	0.0345549	0.054139	0	0.065289	0.0144863	0.0293547	0	0.0215461	0.001882	0.0320247	0	0	0.155455	0.315086	0.124289	0.115447	0.225808	0.254024	0.0348291	0.0513848	0.0371589	0.169884	0.0762569	0	0	0.103972	0	0	0.108197	0	0	0	0.0603568
DTX3L	0.636717	0	0	0	0	0.599354	4.32456	0.314106	1.19358	0.822188	0.189894	0	0	0.456859	0	4.4674	0	0	0.408608	0.0601893	0.53427	0	0.342627	0	0.297607	0.467316	0.557373	0.436022	0.996145	0.283232	0.200323	0	0.448236	0	0.466054	0.441527	0	0.429484	0.680995	0	0.794843	0.37679	0.274577	0.117022	0.421823	0.150192	0.0489637	0	0.0676204
DTYMK	0	0	0	189.139	0	0	0	0	197.585	268.959	198.203	0	177.898	0	0	0	124.69	0	0	230.289	256.173	0	410.425	189.076	1.98247	233.122	176.089	248.044	230.187	0	159.361	0	168.118	256.559	0	244.233	0	0	137.254	0	151.471	0	0	0	237.834	0	0	0	0
DYNC1H1	1.331	0.8607	0.0896365	0.0869427	0.149516	0.014992	0.950737	0.315888	0.12882	0.886155	1.06771	0.920918	1.17519	1.17256	0.421194	0.135653	0.44066	0.142441	0.253052	0.0967897	0.320886	0.236328	0.646329	0.630618	0.57261	1.01804	0.272249	1.55049	0.361685	0.219033	0.415156	0.930467	0.143265	1.4504	0.205999	0.36914	0.0403999	0.120612	0.0902759	0.838838	0.165889	1.52481	1.39335	2.16345	0.657697	0.0910813	0.155522	0.365862	0.275354
DYNC1I2	1.26775	0.380699	0	0.270973	0	0.86708	0.453721	0	0	2.0164	0	0.423007	1.03409	1.24034	1.24793	1.93196	52.6116	0	0	1.25589	1.20922	1.65284	7.22074	1.54946	1.09522	0	1.07859	0.350672	1.84393	0	0	0	1.04603	0.847295	1.49371	0	0.757352	1.06125	0.593506	0	1.44041	1.20421	0.517423	0.0966164	1.93297	0	0	0.743939	0
DYNLRB1	0	0	0	0	0	0	0	0	0	0	0	0	0	0	0	0	1.11408	0.907171	0.463874	0	0	0	0	0	0	0	0	0	0	0	0	0	1.1427	0	0	0.83533	0	0	0	0	0	0	0	0	0.515997	0	0	0	0
EARS2	0	0	0	0.439568	0	0.196564	0	0	0	0	0	0	0	0	0	0	0	0	0	0	0	0	0	0	0	0	0	0	0	0	0	0	0	0	0	0.675452	0	0.0348193	0	1.83616	0	0	0	0	0	0	0	0	0
EBNA1BP2	0	0	0	0	0	0	0	0	0	0	0	0	0	0	0	0	0	0	0	0	0	0	0	0	0	0	0	0	0	0	0	0	0	0	0	0	0	0	0	0	0	0	0	0	0	0	0	0	0
ECE1	0	0	0	0	0	0	0	0	0	0	0.206743	0	0	0	0.519601	0	0	0	0	0	0	0	0.61167	0	0.129213	0.224479	0	0	0	0.605782	0	0	0.418494	0	0	1.15264	0	0	0	1.84265	0	0	0.193058	0	0	0	0	0	0
ECHDC3	0	0.919589	0	0.0951702	0	0	0	0	0	0	0	0	0.158323	0	0	0	0	0	1.05425	0.888929	0	0	0	0	0	0	0	0	0	0	0	0	0	0	0	0	0	0	0	0	0	0	0	0	0	0.264197	0	0	0
ECM1	4.64697	7.45135	11.7204	3.22099	4.82315	6.99679	4.46431	14.2814	10.7973	2.42535	3.39584	4.49259	3.93425	3.79294	27.3538	5.43156	7.89559	4.32562	7.6241	3.9797	7.74354	6.25011	6.5395	7.98976	19.4887	5.67076	3.16206	4.26839	5.63281	2.07875	2.10309	11.3012	12.939	11.4119	4.9794	10.7412	3.96432	3.10459	3.8538	4.23008	4.70251	6.24752	9.37734	9.67783	4.68056	6.77222	3.75985	4.25612	2.37961
ECPAS	0	0	2.44287	0.0561109	0.347322	0.299802	0	1.34415	0	0	0	0	0	0.250918	0	0.28154	0.26183	0	0.00711479	0	0	0	0	0	1.41811	0	0.0613262	0.159011	0.101698	9.46091	0.718976	0.131236	0.0251064	0	0	0.549226	0.346868	0.0664009	0	0.665257	0.142931	0	0.107657	0	0	0	0	0	0.0285897
EDC4	0.232549	0	0	0.0335595	0.622145	0	0	0	0.296958	0	0	0.203347	0.149733	0	0	0	0.0247282	0	0.0123442	0	0	0.28199	0	0.0295291	0	0	0	0	0.050138	0	0	0	0	0	0.396432	0	0	0	0	0	0.191745	0	0	0	0.170514	0	0	0.198304	0.230367
EEF1A1	8.50902	1.40261	3.26755	0.56856	21.1227	10.6665	13.2656	7.65436	10.3266	2.35954	5.98176	10.3562	13.3326	2.67881	5.45477	5.46006	9.06095	19.4638	7.12887	4.97448	5.21012	4.49989	0	5.08561	3.14732	11.7966	3.10782	9.81227	9.88982	2.90546	7.85566	5.09664	2.63077	9.53081	2.70553	5.90677	8.82697	0	3.14175	8.34668	6.319	11.1093	8.54345	10.0864	11.8863	1.32659	10.3695	8.26844	12.5155
EEF1A1P5	8.50902	1.40261	3.26755	0.56856	21.1227	10.6665	13.2656	7.65436	10.3266	2.35954	5.98176	10.3562	13.3326	2.67881	5.45477	5.46006	9.06095	19.4638	7.02264	4.97448	5.21012	4.49989	0	5.08561	3.03264	11.7966	3.10782	9.81227	9.88982	2.90546	7.85566	5.09664	2.63077	9.53081	2.70553	5.90677	8.82697	0	3.14175	8.34668	6.319	11.1093	8.54345	10.0864	11.8863	1.32659	10.3695	8.26844	12.5155
EEF1A2	4.98236	0.775203	1.33053	0.211295	0.499182	2.08882	1.11924	7.45398	19.0555	0	0	0.217803	2.44652	2.67881	2.04019	4.22521	6.63015	0	2.31443	9.88749	9.42394	1.47372	0	6.50072	2.633	3.37251	8.60872	16.7398	20.5682	2.49955	0	0	1.69714	4.40171	2.70553	3.35122	2.25751	0	0	3.7952	13.693	22.8623	7.82205	5.42597	2.73066	0.182496	10.2105	6.6502	2.36573
EEF1AKNMT	0.128725	0.304796	0.209514	0	0	0	0	0	0	0	0	0	0.902533	0	1.19373	0.114269	0	1.30789	0	0	0.409159	0	1.16696	1.0535	0	0	0	0.460168	1.34122	0	0.212877	0	0.420913	0	0	0	0	0.141745	0	0	0	0.405633	0	0	0	0	0	0.2039	0
EEF1D	12.0619	1.10645	0	11.4366	0	6.94875	20.9155	30.7408	12.9487	34.2747	36.3976	41.0463	14.9764	35.8117	14.1057	14.0588	4.13806	20.8585	27.0384	5.09594	13.0298	11.332	26.1739	21.7538	11.2653	6.32976	21.531	18.4447	19.9765	7.26929	33.2516	26.2045	25.4081	29.6936	26.791	38.0281	46.9827	62.9611	22.8215	8.90914	26.791	8.00223	22.3481	25.0373	12.192	9.64991	0	53.4075	13.1891
EEF1E1	0	0	0	0	0	0	0	0	0	0	0	0	0	0	0	0	0	0	0	0	0	0	0	0	0	0	0	0	0	0	0	0	0	0	0.80983	0	0	0	0	0	0	0.352586	0	0	0	0	0	0	0
EEF1G	3.11316	0	0	0	0	0	13.4481	0	0	0	5.04068	0	0.342209	0	0.760687	0.533169	0.117775	0.620527	0	0	17.879	0	11.4068	0	0	0	0.113341	0	0	0	0.414116	0.849419	0	0	0	0	0	0	0	0	0	0	0	0	0	0	0.0443155	0.871387	1.32763
EEF2	0.970131	12.809	0.524645	0.224186	0	12.4473	0.243648	6.13182	0	15.2699	8.25942	0.551808	0.24471	8.83459	0.291526	10.6656	3.09014	0.28902	0	11.3599	11.0454	8.55822	12.0274	0	16.2998	1.08274	0.168603	0	8.60655	7.72306	0	1.09577	15.7589	0.502197	0	7.52979	15.1245	0.51852	0.208741	13.0112	9.07061	15.8188	12.0967	9.00833	0	8.59958	6.03173	6.97764	0.0380658
EFEMP1	4.06009	4.28847	5.71452	1.57117	6.66036	5.02808	9.12648	2.49267	6.24952	3.8712	4.93539	7.20735	4.34165	3.75331	3.60487	8.12737	5.98373	3.31524	4.02724	7.8558	8.11888	4.31992	5.57916	4.00662	5.02335	2.05941	3.44837	5.54431	4.88019	5.17531	4.57659	5.00513	3.13613	5.33701	1.68469	4.0721	3.76258	4.60755	5.07696	6.11193	6.23067	7.81744	4.44949	4.53921	2.26311	2.73845	1.89668	1.73141	1.47457
EFTUD2	2.21025	1.11276	1.05543	0.0316026	5.12786	0.32372	0.0776514	1.12696	0.967639	2.23862	0	2.86963	1.32457	2.48978	0.849024	1.02763	0.172834	2.6592	0.890396	1.91803	2.24603	0	3.41765	1.33941	2.36581	1.75201	0.650633	2.545	0	0.979686	0	0.862717	1.95962	1.10021	2.75669	1.03806	1.5917	1.16749	0	0.210174	1.63893	0.0632903	0	0.0435969	0	0	1.44651	0.962908	0.330233
EHD2	0.153623	0.0581281	0	0	0.461417	0	0.146315	0	0	0.970489	0	0.239402	0.358106	0.304533	0.0496398	0.0914051	0	0	0	0.259339	0.106667	0	0	0.0339783	0.151057	0.203881	0	0	0	1.7489	0	0.24548	0	0.146122	0	0	0.590241	0	0	0	0	0.956863	1.70204	0.443787	0.383134	0.101245	0	0	0
EIF3A	0.22099	0.0285787	2.95799	1.30563	0.480612	0.085398	0.116737	0.329972	0.101616	0.233564	0	0.245845	0.0342718	0.155323	0	0.142181	4.84683	0.37576	0.356824	0.265269	0.661753	0.0870125	0.100426	0.340493	0.0625553	0.111729	0.139979	0.293221	0.414928	0.445534	0.671508	0.116102	0.791299	0.423002	0.169812	0.0473127	0.0771599	0.133621	0.17582	0.0155929	1.30021	0.804105	0.141196	0.294324	0	0.197918	0.0595198	0	0.0813652
EIF3B	0.477405	0	0	0	4.95864	0	0	0	0	0	0	0	1.47492	0.36747	0.822866	0	0	0.225506	0	0	0	0.0613875	5.04635	3.41619	0.321031	1.02236	5.00087	0	0	0	0	0.786746	0	0	0	0.848042	0.0937164	0	0	0.0506736	0	0	0	0.129309	0	0	0	0	0
EIF3C	0	0	0	0	0.0183061	0.0910242	6.16166	0	0	0	0	0	0	0	0	0	0	0	0	0	0	0	0	0.633198	0	0	0	0	0	0	0	0.0247976	0	0	0	0.0460482	0	0	0.0377937	0	0	0	0	0.0326258	0	0	0	0	0.0309842
EIF3CL	0	0	0	0	0.0183061	0.0910242	6.16166	0	0	0	0	0	0	0	0	0	0	0	0	0	0	0	0	0.633198	0	0	0	0	0	0	0	0.0247976	0	0	0	0.0460482	0	0	0.0377937	0	0	0	0	0.0326258	0	0	0	0	0.0309842
EIF3E	0	0	0	1.40679	0	0	0	0	0.523371	0.767194	0.48422	0	0	0	0	0	0	0	0	0	0	0	0	0	0	1.4943	0	0	1.24773	0.18166	0	0	0	0	0	0	0	0.978529	1.20898	0	0	0	0	3.82421	0	1.7511	0	0	0
EIF3H	0	0	0.412418	0.23616	1.10044	1.31301	0.423747	0.574763	0	0	0	0	0	0	0	0	0	0	0.488066	0	0	0	0	0.595446	0	0	0	0.120319	0	0	0.13624	0	0.337214	0	0.281322	0	0	0	0.246815	0.356229	0	0.515762	0.710576	0.190555	0.46435	0.392622	0	0.897371	0.570082
EIF3J	2.16285	3.68854	2.67924	3.84208	2.57997	0	0	0	1.99928	2.34576	0	3.32154	4.85672	1.73725	1.41576	0	7.98705	0	1.9231	0	2.85074	0	1.86594	1.87072	1.83681	1.53943	0	2.91447	1.2273	1.52771	0	3.41143	0	3.46785	0	0	1.44386	3.63943	3.19137	1.94801	3.4275	1.21249	0	2.56053	0	2.48883	0.528616	0.621943	0
EIF3L	0	0	1.04076	0.658313	0	0.393533	0	0	0	0	0	0	0	1.01078	1.34952	0	0	0	0	2.07269	0	0	0	0	0.980926	0.544155	0.790506	0	34.3681	0	52.3088	0	0	0	0.747279	0.638645	19.4498	0	0	2.3497	0	0.594442	0	0	0	4.21314	0	0.359011	0
EIF4A1	0.55471	2.53817	3.80785	1.80191	3.23507	3.14773	0.501314	1.97223	2.21158	0.284096	1.17412	1.09702	2.76244	1.41072	3.23052	2.30324	1.62629	2.58699	1.79508	1.20148	1.31549	0.998556	0.952981	1.04839	2.76528	1.21956	1.02813	1.49384	1.08302	1.13443	0.993587	5.10523	1.4158	2.15128	0	3.45303	1.28995	0.593379	1.66764	1.74468	1.97188	1.86767	0.914956	4.03254	6.40357	1.91426	6.41298	6.10633	2.29207
EIF4A2	13.0442	0	0.084905	7.32976	22.5477	20.493	22.3526	49.4888	40.2514	16.0557	11.5587	21.668	26.9983	16.5117	31.4557	19.3412	71.1325	38.8232	39.0974	22.0522	24.7105	0.415532	0.990101	8.55664	29.1238	15.2538	0.204874	6.10699	16.2522	11.3974	0.797727	36.2126	13.7136	1.29251	15.1052	0.429471	0.765903	0.650532	1.96079	1.58111	20.1102	24.4893	1.09606	2.42815	18.9306	20.0961	6.56731	8.52432	5.01375
EIF4A3	0.831679	0	0.960511	0	0	0	0	0	0	0	0	1.39123	1.54217	0	4.56576	2.92223	2.66242	1.13572	0.490235	0.338869	0	0	6.29227	0	2.95421	0	0.25915	2.37752	0	0.63212	0	0.289679	1.62639	1.0014	1.52687	0.74007	0.128447	0.998994	0.244206	1.97838	1.3649	0	0.479917	0.268948	0.923759	0	0	0	0.51494
EIF4B	1.17132	0	0	0	0.59708	4.19555	0	0	0.724674	0.331888	2.03573	1.00663	0	0	2.27066	0	0.445552	1.37791	0	0.402374	1.19261	0.791682	0	0	0	0.539124	0.48433	0	1.36067	0	3.98946	1.14738	0	0	0.336664	0	0.371298	0.981818	0	0.0581289	0	0	0	0	0.0760459	0	0	0	0
EIF4E2	0	0	0	0	0	0	0	0	0	0	0	0	0	0	0	0	0	0	0	0	0	0	0	0	0	0	0	0	0	0	0	0	0	0	0	0	0	0	22.7374	0	0	0	0.340139	0	0	0	0	0	0
EIF4ENIF1	0	0	0	1.17835	0	0	0	0	0	0	0	0	0	0	1.01417	0	0	0	0	0	0	0	2.44286	1.56144	0	3.70055	1.06393	0	0	0	3.51543	0	0	0	0	0	0	0	0	0	0	0	0	0	0	0	0	0	0
EIF4G1	0.110867	0.247701	0.0307886	0.610681	0.621556	0.45443	1.02394	0.496489	0.819588	0	0.0522503	0	0	0.273386	0.630695	0	0.755819	0.235108	0.377075	0.442272	0.0984561	0.104462	0	0	0.116772	0.383022	0	0	0.0715705	0.293935	0.193735	0	0	0.331139	0.11007	0.626964	0	0.125357	0	0.0265272	0	0	0.0775051	0.107046	0	0.396123	0	0	0
EIF4G2	0	0.107935	0	0.111074	0.64673	0	0.235303	0.150276	0.0323716	0	0.124058	0	0.411092	0.0981222	0	0.648648	0	0	1.38978	0	0	0	0	0.609345	0.553575	0	0	0	0.538595	2.6328	0	0	0.701316	0	0	0.248971	0	0.16414	0	0.313652	0	0.445846	0.0521149	0	0	0	0	0.156172	0.0726767
EIF5	0	1.70616	2.07654	0	0	0.460072	0	0	0	0	0	0	0	0.175655	0	0	0	0	0	0	0	0	0	0	0	0	0	0	0	0	0	0	0	0.10084	0.22563	0	0	0	0	0	0	0	0	0	0.0922517	0	0.254341	0.745056	0.561359
EIF5A	0	0	14.6226	1.96557	0	3.56415	0.151824	0	0	0.755161	0	0	0	4.77241	0	4.7727	1.78553	1.54128	1.59155	0	0	0.433555	5.18845	0	4.49609	0	0	0	0	3.40139	1.1496	0	0	8.55924	0.526819	0	5.80077	0	0	4.26671	4.3963	4.25829	0	0	0	2.3046	0	14.0396	1.65722
ELOC	103.552	7.3072	36.4474	35.5278	0	0	72.4188	7.70964	50.9526	28.6064	0	0	48.827	0	75.1677	70.2982	0	32.7678	19.9574	37.1628	190.796	0	0	90.5839	30.253	31.7384	43.5179	0	49.1566	25.5462	14.3107	33.5306	45.8539	7.55244	0	51.1014	33.0059	76.9272	55.2233	160.382	239.839	66.7285	56.6149	88.2209	225.417	52.8661	0	23.2808	2.32077
ELP1	2.59444	0.144116	0	0.359334	1.80476	1.66241	0	0	2.18994	1.58799	1.46262	0	1.33785	0	0	0	0	0	1.13659	0	0	2.57086	0.988761	1.38961	0	3.91066	1.61923	0.985051	1.53719	0	0	0.569875	0.910402	2.26509	0	0	0.0663636	0	1.7953	2.99777	1.16281	0	0	0.982459	0	0	0	0	1.3932
EMC1	0.518113	0.121131	0	0	0.286859	0.301726	0	0	0.293113	0.805958	0.49841	0.321002	0	0.354756	0.132856	0.208455	0	0	0.384664	0	0.15276	0.334345	0.249436	0.514744	0.289868	0.21448	0.651802	0.239152	0.16817	0.171305	0	0.160476	0.352504	0	0.509668	0	0.186564	0	0.150532	0.0865767	0.315365	0	0.0866663	0	0.182802	0	0.22254	0.310184	0.120093
EMD	0	0	0	0	0	0	0	0	0	1.91339	0	0.702215	0	0	0	0	0	0	0	0	0	0	0	0	0	0	0	0	0	0	0	0.908641	0	0	0	0	0	0	0	0	0	0	0	0	0	0	0	0	0
EMILIN1	6.94941	0.991509	2.25915	2.8686	0	4.221	2.11896	4.10572	0.0359145	2.98475	2.50344	5.64909	9.89357	3.96158	3.75995	1.04535	0.536366	0	3.70597	0.0553461	3.46347	6.58055	9.05094	7.2589	0	2.08432	0.192915	9.9528	8.28669	2.32342	0.114509	0.0502294	4.56287	9.34685	2.38767	0	3.30097	0.0308476	4.80676	4.07355	0	10.1959	3.07681	1.0633	0	2.2955	0.100003	3.16403	2.04794
ENDOD1	0	0	0	0	0	1.45855	0	0.0537331	0	0	0.0239392	0	0.287764	0	2.91679	0.589525	3.6446	0.0485275	0.879674	0	0	0	0	0	0.0396576	0	0	0	0.674221	0.104079	0.0432144	1.14056	0.231746	0	0	0	0	0	0	0	2.76547	0	0.885941	0	4.78292	0	0.0582211	0	0
ENO1	3.16732	36.2082	0.262608	3.31267	13.0806	8.53775	5.22361	31.7478	10.6664	82.8244	45.5825	9.37285	14.2911	23.1361	32.2799	16.1891	120.832	17.847	5.63931	5.37875	30.6697	9.6895	7.4047	7.4729	34.7041	36.3089	37.1151	27.103	41.5262	10.167	44.3213	32.8272	2.4737	7.7208	34.7785	5.3557	42.0341	54.2708	1.37701	14.8976	0.133498	27.397	28.6111	58.3341	32.2665	11.3387	0	0.785003	6.83311
ENO2	0	24.4224	0.257346	0	9.1042	0.162499	0	22.2886	0	35.2051	44.6607	0	0.124484	0	22.1534	0	10.4239	17.8783	0	1.46706	25.6758	0	0	1.61023	19.7174	6.98201	35.666	23.0523	34.3386	0	41.0296	30.9514	7.02557	0	36.4408	0	40.4978	35.8144	0	15.4852	0	23.513	24.4681	63.607	32.4836	0.0268798	0	0	0
ENOPH1	3.03049	0	0	0	2.14435	1.53261	10.6224	1.09854	6.57345	1.63454	3.47669	5.44946	8.53456	2.65823	0	3.55762	0	4.73338	2.5347	0	2.18088	0.649382	0	0	0.655932	0.652561	0	0	1.09795	1.6909	5.74607	5.40537	0	0	1.97599	0	0	0	0	0	0	0	0	0	1.73249	2.7594	0	1.81343	1.9942
ENPEP	5.93886	0.0433236	12.2086	6.9048	5.48031	12.1412	4.14411	4.04154	7.7913	2.16425	0	5.02513	7.24164	3.09478	9.50525	6.85514	22.9099	7.02564	30.4855	5.25097	6.04275	0.679199	0	7.86951	0	4.76675	4.3839	5.52022	4.31213	4.55877	0.538128	0.447687	9.96848	7.02499	4.97904	6.18696	0.051693	3.4081	2.16335	16.6039	15.3341	8.73723	7.11675	11.5475	9.70404	3.37787	4.80292	3.8966	3.66716
ENPP2	1.37498	0.173747	47.9789	0	65.8293	29.1347	0.152572	45.5229	26.9631	3.45236	22.2307	0.0678546	0	5.54057	0.344352	0.115865	3.78359	4.60623	0.556254	0	0.722698	7.14832	0	0.0714317	2.26126	111.042	0.138198	63.6503	66.5986	12.933	0.070586	0	0	52.4342	6.24868	0.0307371	5.94345	55.0115	1.313	0.0604558	1.06279	0.0999748	0.227552	24.5816	0.663413	0	0.839423	0.761309	0
ENPP7	1.4967	0	0	0.901329	0	0.119225	0.258337	1.53974	0.274903	0.314062	0	0.722881	0	0.0864516	0	1.03158	0	0	0.253241	0.00635275	0.463231	0.0620333	0.266083	0	0.306122	0	0.234685	0.0336777	0.766531	0	0.388568	0.242687	0	0.409869	0.330704	0.875288	0.810071	0.432032	0.409954	1.55686	0	0.346994	0	0.754694	0	1.40515	0	0	0.716385
EPB41L3	0	0	0	0	0	0	0	0	0.760723	0	0	0.667719	0	0	0	0	0.21632	0	0	0	0	0	0	0.103745	0	0	0	0	0	0	0	0.0845256	0	0.0445295	0	0	0	0	0.284914	0	0	0	0	0	0	0.00521278	0.0276679	0	0
EPB41L5	1.2869	0	0	0.894796	0	0	0	0.917664	0	0	0.73543	0	0	0	0.578301	0	0	0.291899	0	0	0	1.22958	0	0.282958	0	0	0	0	0	0	0	0	1.36124	0.714007	0	0	0.956605	0	0	0	0.701785	0	0	0	0	1.01221	0	0	0
EPB42	0	0	0	0.358974	58.6204	144.082	55.7815	59.2945	0	36.0746	0	0	0	0.21856	0	0	0.143021	0	0.0750172	0	0	0	0	92.875	0	60.3363	55.8465	56.8712	61.9778	0	0	0	0	96.4889	63.9519	53.2781	0	41.7334	0	198.861	140.243	93.8841	0	132.009	0	1.15466	45.6409	1.23575	0
EPCAM	1.36833	0	2.24155	0.699274	0	0.539205	0	1.13204	2.75082	0.799727	1.26986	2.66161	2.90479	0.778984	0.328205	0.729999	1.47214	1.24018	0	1.21037	1.33487	0.706456	0.665445	1.29617	0.838257	0	0.964937	0	0	0.585141	0.921569	0	0	1.56795	1.21639	1.73564	0.972604	2.20126	0	1.66223	2.29989	1.63442	0	0	0	1.02364	1.39716	1.61905	0.790635
EPHX1	6.9546	0.568739	0	2.9876	0	2.17495	0.701538	0	0	0	0.133471	2.60392	1.09215	0	2.1965	0	0	59.4466	1.75909	1.47655	0	1.84214	0.745615	3.57799	1.6236	1.59878	0	108.374	2.06538	0	0	0.77718	3.26127	0	2.9425	1.2736	33.1883	0	2.07088	2.45247	1.25101	1.62351	0	4.77395	0	3.99247	0.748715	0.242247	0.640624
EPHX2	0	0	0	0	7.67737	0	0	0	0	0	0	0	0	11.0166	0	0	0	0	6.86265	0	0	16.0589	0	0	0	0	0	0	10.2806	0	0	0	0	0	0	0	0	0	0	0	0	0	0	0	0	12.3512	0	0	0
EPN1	0	0	0	0	0	0	0.0916331	0.113714	0	0	0.265329	0	0	0	0	0	0.197382	0.14976	0.120356	0	0	0	0	0	0	0	0	0	0	0	0.0665034	1.88541	0	0.0893499	1.26517	0	0	0	0	0	0.04653	0	0.0408017	0	0	0	0	0	0.209209
EPN3	0	0	0	0	0	0	0.0678764	0.0842324	0	0	0.0583893	0	0	0	0	0	0.146209	0.110933	0.0891524	0	0	0	0	0	0	0	0	0	0	0	0.0492618	0	0	0.0661851	0	0	0	0	0	0	0.0344667	0	0.0302235	0	0	0	0	0	0
EPPK1	1.76901	2.64322	2.71518	0.622892	0.834645	1.33014	0.611817	0.557591	1.56506	0.579353	0.486186	0.972605	0.445613	1.90318	0.938157	1.25034	2.08695	0.422877	0.445333	1.12718	0.699766	1.21712	0.42441	0.501235	2.10124	1.22318	1.47962	1.20266	0.494721	1.02659	0.470521	0.256441	1.1389	0.936672	0.783696	0.851386	0.84068	0.317772	0.578273	1.18537	0.76391	0.480027	0.341561	0.475337	1.23407	0.305348	1.01353	1.12515	0.406512
EPRS1	0	0	0.0274072	0	0	0	0	0	0.0405676	0	0	0.0304508	0.716473	0.293253	0	0	0	0.0466171	0	1.0986	6.8024	1.63912	0	0.131502	0.106952	0	0	0.161805	0.129907	0.119321	0.274307	0.108065	0.0725572	0	0	0.199069	3.28873	0	0.136544	0.042786	0.606094	0.224007	1.19915	0	0.0874118	0.249479	0	0	1.18074
EPS15L1	0	0.113747	0	0.0330747	0	0	0.204342	0.103916	0	0	0	0	0	0	0.135979	0	0.0695905	0	0	0	0.23063	0	0	0	0	0	0	0	0.0257758	0	0	0.115127	0	0	0	0	0	0	0	0	0	0	0	0	0	0	0	0	0
EPS8L2	0	0	1.36304	0	0	0	0	0.269991	0.111525	0.0577204	0	1.27929	5.72704	0	4.11486	0.184228	0	0	0.0972398	0	0.146065	0.256981	0.0787263	0	0	0	0	0.734995	0	1.33743	0.133049	0	0	0	0	0	0	0	0	0	0	0	0	0	0	0	0	0	0
EPS8L3	0.337521	0	0	0.365603	0	0	0	1.58331	0	0	1.55909	0	0	0.387581	0	0	0	0	0.196766	1.44487	0	0.460931	0.834496	0	0	0	0.299713	0.296156	0	0	0.447558	0.0958348	0	0	0.600246	0.344829	0	0	0	0.478424	0	0	0	0	0	0	0.224202	0	0.769644
ERAP1	10.7293	0	13.4327	7.61316	2.29098	5.09789	2.43966	2.64642	4.93243	7.50125	0.79283	11.2769	2.51542	5.58804	9.28453	17.7511	0.672645	3.47739	5.49485	0	6.90487	0	7.21176	5.13074	4.14174	1.69598	3.86812	6.11573	4.50642	3.6777	3.17668	0.278167	7.46655	7.65429	9.99258	5.01439	7.21527	6.08234	5.51225	5.32801	1.89843	6.65806	5.69532	15.4585	12.8931	2.73249	8.10799	6.45716	3.12972
ERO1A	0	0	0	0	0	2.27456	0	0	0	0	0	0.578952	0.664966	0	0	0	0	0	0	0	0	0.373742	0	0	0	1.27279	0	0.353987	0	0	0	1.10768	0	0	0	0	0	0.461618	0	0.509222	1.31463	0.540657	0	0	0.381823	0	0	0	0.174505
ESD	1.52746	2.89044	2.56784	1.4028	1.87292	4.01115	3.92382	1.23222	0.860305	0.548148	1.12263	0	1.778	1.20958	0	0.245714	0	4.23204	0	1.40274	3.08771	1.52149	4.65862	3.6919	4.51641	4.10906	4.11098	0	5.54547	0.524296	5.16356	0.43459	0.537336	8.0137	0	0	4.53664	2.02704	7.66551	9.67053	3.52148	2.12262	1.20967	1.35618	0.88532	1.531	1.06963	2.158	1.23608
ESRP1	0	0	0	0	0	0	0.507126	0	0	0	0	0	0	0.408825	0.636857	0.558056	0	0	0.132099	0	0	0	0.731967	0.24794	0	0	0	0	0	0.23222	0	0	0	0	0	0	0	0	0	0	0.113828	0	0	0	0.507546	0.00985866	1.06519	0	0
ESYT1	0.229563	0.425771	2.55364	0	0.113791	0	0	0.382702	0.262088	0	0	0.0625665	0.178545	0	0.301546	0.0945382	0	0	0.0276332	0	0	0.309368	0	0.133098	0.105474	0.142395	0	0	0	0	0.116395	0	0	0.155833	0.158882	0.0524658	0.145027	0.252537	0.277582	0	0.130993	1.74059	0.135789	0	0	0	0.234344	0.269702	0
ETFDH	0	0	0	0	0	0	0	0	0	0	0.421266	0	0	0	0	0	0	0	0	0	0	0	0.981041	0	0	0	0	0	0	0	0.95837	0	0	0	0	0	0	0	0	0	0	0	0	0	0	0	0	0	0.162155
EVPL	0.664539	0.599529	0.283353	4.68953	0.9491	2.29586	0.275392	0.445026	0.57302	0.83951	0	4.39401	1.30558	0.565055	0	0.79068	0	0.348367	0.715362	0	0.590796	0.225169	0.44646	0.318234	0.219477	0.954421	0.23222	0.300114	0.170355	0.321942	0.772641	0.343056	0.478804	0.143826	0.373409	0.261207	0.337579	0.419609	0.42361	0.03416	0	0	0.382675	0.323007	0.859612	8.74353	1.66488	1.62734	7.39687
EXOC3	3.69264	0	0	0	2.23903	0	5.27269	3.53406	4.34086	3.41846	2.55965	2.51794	0	0	3.2262	4.24802	2.43824	0	2.58449	3.92149	0	5.52671	3.56255	0.615835	3.67739	5.21994	3.52313	2.55453	2.98211	2.32233	0.657857	2.34308	0	3.1352	3.37692	2.83009	4.51792	2.52831	2.6863	5.70457	3.19355	0	3.06695	2.24101	1.88185	0	2.3225	5.91362	0
EZR	7.77099	1.67498	0.23313	2.02407	0.482029	1.40004	5.20372	0.0145184	1.12695	3.57374	2.24223	0.0514417	0.419992	0.882237	1.98969	5.93875	0.30009	0.703826	0.0233656	2.57451	0.517868	0.53056	2.89419	2.12606	0.450053	0.851215	1.3249	1.03789	0.908831	0.768078	3.16325	0.109561	1.15994	1.05342	1.6771	1.07942	0.918948	0.774483	2.30669	2.79037	1.69664	1.5025	0.332399	0.807896	0.676411	0.0651592	0.0354375	1.91224	1.37132
F10	8.25009	7.98386	9.31461	3.58394	7.46296	6.19009	4.59195	5.81999	5.65361	9.94701	6.70494	8.07479	5.62102	8.87628	8.24678	4.64079	5.55389	5.90898	5.29009	6.01656	8.55921	11.1451	16.6893	4.10162	9.39334	8.90115	8.07215	14.4707	6.19831	3.64001	2.07072	2.66485	6.46392	3.90073	11.1361	4.45907	5.19683	2.00168	2.35154	7.27297	6.08207	8.15849	5.72972	3.6359	2.66217	4.97114	16.6375	24.1554	4.5606
F11	4.12895	14.8856	2.91245	8.43299	1.63712	2.17892	0.771274	2.42433	2.27264	2.98217	3.0336	2.02339	1.77516	1.8248	1.82066	2.28822	2.99572	3.20263	1.76786	7.46673	2.2306	4.65511	5.93503	1.24699	1.73986	4.79061	2.9451	3.11893	2.13741	2.3836	5.59782	4.90797	1.84352	6.06683	4.8591	16.7467	4.64718	13.8055	8.83854	2.03872	3.05552	2.12075	2.59017	12.7616	2.46229	3.05177	9.45008	11.3288	7.99037
F12	5.08528	1.94053	14.9074	2.00539	8.41455	4.65709	3.41245	2.51086	5.07093	3.36446	0.651511	5.36295	6.3444	3.08296	3.92684	2.49884	22.2614	2.07408	3.7753	4.75784	4.9209	5.63969	3.46428	4.40359	4.73902	6.18097	2.86604	5.00013	2.07468	4.98533	3.44399	8.59205	3.62705	3.16514	4.06694	2.15076	4.14315	3.56592	8.12701	7.78123	4.86409	3.56283	3.8194	2.60582	1.74482	1.85908	3.82986	4.73082	2.28148
F13A1	23.3732	18.1595	22.0848	12.4466	3.59053	14.1698	15.1668	8.145	19.5691	22.1362	10.4692	9.65481	8.69014	4.99545	12.2822	7.18328	13.2655	7.5591	13.8084	5.35695	15.1239	4.39879	30.4633	5.44412	23.3681	21.423	8.81897	6.88104	8.16423	4.35183	3.99866	16.6515	3.8761	11.4558	6.09628	4.24593	17.3319	4.33724	10.3373	12.6337	4.34616	7.4988	4.82388	4.74617	14.8227	11.8598	13.8374	5.64903	1.89607
F13B	0.60252	1.88783	1.2333	1.007	0.966171	1.74491	1.87089	2.5619	2.13921	1.0239	0.590655	0.913049	0.576613	1.05774	1.30601	1.10664	2.4796	1.1683	1.84506	0.595541	0.899475	0.632055	0.905234	1.03161	3.57486	0.701554	0.476321	0.465223	0.711703	0.789158	1.29731	2.66062	2.83521	0.64419	1.16113	0.783418	0.583708	0.43603	1.65252	3.22641	1.39489	1.95865	1.31021	1.23643	1.4842	1.35961	0.831435	1.46271	0.392289
F2	132.789	134.033	149.337	233.714	198.932	228.483	175.351	176.329	183.879	118.608	108.188	102.197	110.878	104.688	132.103	134.539	228.161	188.053	175.793	92.7988	148.407	123.828	124.046	118.848	161.282	145.478	94.8757	158.605	107.679	81.6998	66.6019	150.352	130.95	99.9284	92.8447	166.11	101.852	73.0487	124.402	123.529	131.693	119.638	124.909	121.168	118.046	406.417	120.098	107.152	130.493
F5	9.63562	6.1756	2.62425	18.3395	3.52871	20.728	11.206	3.93333	50.1323	3.53859	1.72675	2.63738	38.1718	29.6332	21.3033	4.10438	2.02027	35.1961	43.6491	23.9355	35.3521	35.1225	37.9487	28.464	43.952	39.5221	38.1094	43.5797	35.4039	45.976	22.3461	5.03429	3.52406	4.25348	3.30547	4.59285	34.9228	2.31362	30.3693	28.6846	26.0941	15.2535	4.46971	2.2553	3.60366	17.5606	4.20765	3.79371	28.0718
F9	42.9108	262.43	203.541	93.678	114.863	94.1712	253.307	0.856318	100.156	24.812	108.477	35.7947	156.552	0.0923093	0.841221	73.1089	162.826	173.039	46.5159	169.279	73.0112	22.686	39.6325	141.562	148.439	168.447	105.077	399.546	94.5016	47.2813	114.516	147.682	28.0631	101.744	50.0315	0.883287	61.1824	151.535	68.7042	65.6237	107.813	96.3396	83.8172	53.0405	74.2218	89.2599	2.20682	1.62438	0
FABP3	0	0	0	0	0	0	0	11.1199	0	0	0	0	0	0	0.752877	0	0	0	0	0	0	0	0	0	0	0	0	0	0	0	0	0	0	0	3.10665	0	0	0	0	0	0	0	0	0	0	0.277736	0	0	0
FAF2	0	0	0.91135	0.669812	0	0	0	0	1.87016	0	0	0	0	0	0	0.93625	0	1.2696	0.993141	0.870083	1.03801	1.64874	0.876832	1.11787	0.939035	0	0.987344	1.16763	0.836478	0	0	0	1.08651	1.01506	1.27462	0	0	0	0.0605867	0.774715	0	0.848133	0	0	0	0.609127	0	0	0
FAH	2.72219	20.9904	3.11662	0	0.0188403	28.1306	18.9161	0	3.78533	0	0	0	0.496249	0	0	0	0	0.135906	3.49041	5.62975	0	6.05169	5.08821	0	0.371752	0	0	0	0.234313	0	1.13962	0.0260671	0	0	0	2.97064	2.57401	0	2.45146	0	0	1.33394	4.65297	0	2.09438	24.1559	0	0	100.636
FAM114A1	1.79634	0	0	0	0.874463	0	0	1.06908	0	0	0	0	0	1.71384	0	0	2.19644	1.57167	0.878584	0	1.28806	2.02652	0	0.74519	1.89584	2.23564	0.779995	1.34264	0	0.486515	0	0.673462	1.12957	0	0	0	1.02207	0	0	0.22704	0	0.973099	0	0	0	0	0	0	0.628874
FAM114A2	0	0	0.49736	0	0	0	0	0	0	0	0	0	0	0	0	0	0	0	0	0	0	0	0	0	0	1.37584	0	0	0	0	0	0	0	0	0	0	0	0	0	0	0	0	0	0	0	0	0	0	0
FAM135A	0.326009	0	0	0.222394	0	0.407534	0	0	0.309193	0	0	0	0	0	0.325987	0	0	0	0	0	0	0	0	0.35296	0	0	0	0	0.174637	0.155149	0.177242	0	0.385992	0.273624	0.244965	0	0	0.0922948	0.283379	0.704311	0.412453	0.457091	0.241943	0.440244	0.24867	0.137545	0	0	0.191447
FAM234A	0	0	0	0	0	0	0	0	0.334961	0.949341	0	0	0	1.01455	0	0	0	0.480374	0.588745	0	0.278035	0.553837	0	0	0.577279	0	0.568402	0	0	0	0	0.172271	0	0	0.666881	0.860906	0.82802	0	0	0	0	0	0	0	0	0.165134	0	0	0
FAM83H	0	0	0	0	0	0.16776	0.762868	0	2.01633	0	0	0	0	0	0	0.407995	0	0	0.933092	0.323901	0.164629	0	2.92777	4.47006	0.939695	0.168234	0	0.937833	2.571	0.484239	0.636611	0	0.938336	2.29005	0	0	0	0.685129	0.868469	0.838839	0.732759	0.220466	0	0.422143	0.181609	0.498607	0	0	0.891738
FAM98A	0	0	0	5.11169	0	0	0	0	0	3.18985	6.70357	0	0	4.36466	3.11936	0	0	0	8.55631	0	8.3665	2.65355	10.3285	0	2.30743	3.18704	0	0	0	0	0	1.83854	0	4.60451	4.78681	0	0	3.9629	0	0	0	0	0	0	0.137495	1.41725	0	0	0
FARSA	0	0	0	0.147632	0	0	0	0.290548	0	0	0	0.123356	1.00325	0.210519	1.68776	0	0	0.491295	0.299876	0.889921	0	0	0	0	2.09643	3.4257	0.517644	0	1.60292	0	0	7.65986	0	0	1.75478	0.0464161	1.2935	0.689048	0.683245	0	1.16949	0	0	0	0	0.352664	0	1.06096	0
FASN	2.64394	1.72574	5.26445	1.38492	2.9358	2.23127	0.711319	0.143292	1.21761	2.01334	2.5833	0.0251193	0	0.754969	3.79622	0.10546	0.323804	0.168534	1.84117	3.14624	0.0270467	0.0233693	2.65196	0.449023	1.19588	3.40818	0.506804	0.33431	0.0809038	1.55008	0.305889	0.0862271	1.43694	0.812091	0.659882	0.17739	3.37941	0.19693	1.34111	2.50569	0.227335	2.30353	0.22756	5.6519	0.596769	2.06524	0.422964	0	0.658263
FAT2	1.25763	1.13265	1.13161	0	0	0	0	0	0.897636	0.869241	0.648875	0.531466	0	0.855101	1.40907	1.05543	0	0	0.416999	0	1.07899	0.717731	0.958592	0	0.570527	0	0	0	0	0	0	0.56775	0.843956	0	0.9762	0.782222	1.00126	0	0	0	0	0	0	0	0	0.647441	0.420576	0.422755	0.315485
FBL	0	0	2.14037	2.45682	0	0	0	0	0.102615	0	0.0766208	1.79773	30.8491	0	0	0	0	0	0	0	3.57507	0	0	0	0	48.0781	2.6443	27.8395	0	0	19.3126	5.57701	1.18027	0	0	0	0	0.593063	0	0	0.685569	0	0	0	0	0	10.5282	0.290193	0
FBLN1	7.0065	6.27504	6.18474	6.10386	6.8982	6.18252	5.46882	7.53696	7.41723	15.0693	4.68983	17.0138	4.91522	17.7065	6.97693	7.30268	6.38967	4.27794	6.26201	6.69874	5.65435	15.8005	13.5798	4.65261	28.0328	5.17412	7.53927	3.34791	5.76363	2.97624	6.16744	6.71227	6.76917	4.18425	4.12803	5.94664	4.14007	5.89881	2.72755	11.6642	3.54105	9.1852	6.17042	6.88562	4.28838	2.26473	17.9539	5.55593	4.40143
FBLN5	0	0	0.162406	0.0612485	0.620739	0	0	0.443939	0.437945	0	0.0949579	0.380348	0.602967	0.246349	0	0	0.86204	0.0514945	0.0520881	0	0	0.307985	0	0	0.134472	1.54719	0	0.182056	0.0879095	0.396535	1.67121	0.417665	0	0	0	0.335322	0	0.341657	0.103522	0	0	0.100354	0	0	0	0.0989709	0	0.12779	0
FBN1	0.272722	0.237137	0.283983	0.134478	0.137246	0.181107	2.17675	1.27787	0.270062	0.564752	0.134988	1.94546	0.435256	2.31672	0.0983347	0.245371	0.0636336	1.43114	0.0559436	0.373229	0.174238	0.14593	0.192206	0.410397	0.230251	0.14288	0.197446	2.12737	0.259911	0.147695	0.123668	0.0357472	0.253708	0.228245	0.672432	1.38748	0.107286	0.398893	0.376296	0.508645	0.246685	3.65932	0.261014	0.215168	1.06175	0.949479	0.369948	0.182735	0.137492
FBN2	0.297197	0.258418	0.293516	0.146547	0.149563	0.197361	0.124993	0	0.294298	0.184304	0.147102	0.223876	0.113338	0.132869	19.033	0.214042	0.0693444	0.0945144	0.0609641	0.161219	0.189875	0.159026	0.183636	0.209068	0.148534	0.155702	0.134768	0.234579	0.153242	0.137709	0.0995118	0	0.188178	0.190149	0.151724	0.156477	0.116914	0.130516	0.149994	0.198168	0.134784	0.145602	0.0621164	5.60093	0.153583	0.168993	0.185982	0.276114	0.0933604
FBP1	2.11273	0.221759	0.129596	0.972606	1.98929	2.61948	0	0	1.95131	0	0	0	0.190928	0	0.507205	2.49988	0	4.74804	0	0.521138	2.56399	2.69481	0	0	2.84674	0.789761	1.4465	0	0	0.302417	0.103791	0	0	0	0	0	0.517206	0	1.29071	1.44702	0.222717	0	3.08415	0	2.28467	0	0	2.40748	0
FBP2	0.0852571	0.213604	0	0.881109	0	0.670944	0	0	0	0	0	0	0	0	0	0	0	0	0	0	0	0	0	0	0	0	0	0	0	0	0.128212	0	0	0	0	0	0	0	0	0	0	0	0	0	0	0	0	0	0
FBXW9	0	0	0	0	0	0	0	0	0	0	0	0	0	0	0	0	0	0	0	0	0	0	0	0	0	0	0	0	0	0	0	0	0	0	0	0	0	0	0	0	0	0	0	0	0	0	0	1.17694	0
FCGBP	0.226551	0.52715	0.420439	0.350452	0.580176	0.813462	8.04201	0.895765	0.75749	0.462391	0.204573	0.353558	0.42862	0.356558	0.109949	0.417708	1.35482	0.906944	0.317501	0.450147	5.29839	0.372843	0.293823	0.509702	0.498504	0.0394952	0.64174	3.18615	1.331	0.259757	1.07452	0.757744	5.52746	0.597067	0.108702	0.580346	3.24178	2.78134	0.795487	1.66059	1.09428	1.92619	2.97237	0.832021	0.388672	0.745472	0.129756	0.290686	0.118614
FCGR2A	0	4.30479	0	2.30751	0	4.53625	8.27525	15.3485	6.82503	0.433631	3.43155	0	5.02771	1.43748	7.64798	0	29.2472	0	1.079	0	7.35223	2.7753	3.52156	7.19207	8.81778	6.41364	4.88866	0	3.18681	2.87852	0	11.0389	11.6022	0	0	0	2.40988	1.94754	5.38053	4.27217	10.419	6.97147	8.08403	0	5.33202	0.100212	5.09625	0	0
FCGR3A	17.6267	12.4104	13.9654	7.42042	1.41419	2.89416	18.7886	14.0611	28.5577	9.6622	10.1863	1.70797	20.4845	13.2178	1.03936	0.516787	21.6752	1.84129	7.38316	14.0304	12.9774	9.19934	10.918	7.23408	11.8522	2.2499	1.73407	13.4502	2.42067	8.61767	3.83851	6.17972	16.0209	18.3516	9.4016	6.98269	7.46853	9.73508	3.56521	13.3898	10.2581	16.999	5.53337	10.977	1.51199	0.417021	1.79612	1.9028	5.22498
FCGR3B	16.506	10.8899	12.039	5.98601	0	0	41.389	11.9657	65.5386	69.2802	9.30863	0	18.5096	11.1378	60.8317	1.71712	20.4301	0.124896	5.92408	11.7292	11.7312	8.24942	10.2862	7.23408	10.362	0.925498	0	65.7581	0	8.05891	0.565731	5.43708	15.3882	15.15	7.74332	5.87026	6.72952	7.51279	37.6285	10.3975	8.2925	16.0462	4.15709	7.01147	0	0	1.99613	0.252304	4.33953
FCHO2	0	0	0	0.784656	1.82243	0	0	0	0.323379	0	0.619021	0	0	0	0.126697	0	0	0.688116	0	0	0	0	0	0.567787	0	0	0	0	0	0	0	0	0	0	0	0	0	0	0.582169	0	0	0	0.106685	0	0	0	0	0	0
FCN3	23.5396	35.106	37.5854	12.7435	21.533	30.8448	10.6649	32.9899	38.3823	15.5325	24.0621	26.7403	17.2853	5.57075	17.8139	23.1407	18.0308	3.10321	26.4146	9.62282	40.4411	9.64619	38.1298	12.9211	28.1947	17.9835	9.96033	13.8165	27.194	14.624	17.3011	21.084	20.4752	28.0903	23.8969	5.12509	26.4854	5.90038	6.97317	14.8911	19.2402	14.6083	13.6269	16.9456	25.2988	5.32383	17.8066	10.8234	13.715
FCSK	0.369852	0	0.116703	0	0	0	0.597557	0	0	0	0	0	2.31581	0	0	0	0.278229	0	0	0	0	0.0559783	0	0.40524	0	0	0.126371	0	0.465179	0	0	0.367735	0	0	0.352154	0	0	0	0	0.278833	0.306748	0.401338	0	0	0	0	0.165919	0	0
FDXR	0	0.893044	0	0	0	0.417769	0	0	0	0	0	0	0.734101	0	0	0	1.16091	0	0	0.779345	0	0	0	0	0	0	0	0	0	0	0.585533	0.352267	1.67179	0.627983	0	0	0	0	0	1.23844	0	0	0	0.299189	0.977569	0	0	0	0
FER1L6	0	0	0	0	0	0	0	0	0	0	0.121397	0	0	0.204439	0	0	0	0	0	0	0	0	0	0	0	0	0	0	0	0	0	0	0	0	0	0	0	0	0	0	0	0	0	0.166706	0	0	0	0	0
FERMT1	0	0	0	1.45409	0	0	0	0	2.95563	0.0846486	0	0	0	0	0	2.94596	0	0.0554709	0	0	0	3.82585	0	1.14341	0	0	0	0	0.0595874	0	0	0	0	0	0	0	0	0	0	0	4.25982	0	0	0	0	0	0	0	0
FERMT3	11.8611	2.31142	0.0669253	0.0849253	1.29798	2.42341	0	5.92356	0.381404	1.38516	2.00594	16.0517	4.25232	8.55335	10.7079	9.29032	4.79614	0.0375525	0.195317	9.14877	0.41395	0	3.07003	4.38554	0.422647	7.6745	0.211625	7.44592	0	0.115079	0.203239	1.59448	5.69008	6.01234	0	9.2589	0.53478	0	10.4378	3.80507	5.03803	0	0.30818	5.63636	0	0.151799	6.42967	0	0.844632
FETUB	3.15474	3.75265	4.24215	2.07517	2.86887	4.64014	2.8869	3.75485	3.1049	4.81056	4.05264	4.03092	3.07138	3.02381	2.37105	3.67784	1.97334	2.74698	2.68257	4.35284	3.68876	3.31153	3.17787	3.425	2.77012	3.05073	3.89188	4.99625	2.73391	2.27572	0.876437	2.33419	4.57028	3.69301	5.47219	3.35954	3.20331	3.47038	2.6262	5.90609	3.47491	5.03296	4.16676	2.97322	1.92416	2.01324	2.69964	1.85987	1.02057
FGA	818.279	1202.25	1056.22	835.594	1702.83	1261.92	2107.73	3203.31	2532.98	497.633	1109.52	782.257	1129.09	575.335	2138.07	982.322	5243.59	2079.57	2409.3	1009.41	1238.73	1037.23	930.286	1497.37	2925.52	1586.53	487.339	1058.89	887.942	649.115	1200.12	3231.47	1205.33	854.273	588.993	2495.71	605.551	534.76	1484.96	1257.53	1274.29	1535.69	1295.74	1233.79	1243.73	1003.84	1073.68	725.383	719.586
FGB	1561.87	2639.13	2101.03	1266.39	3349.24	2330.98	2998	4383.44	3610.8	837.548	2053.5	1462.99	1956.08	1070.71	2905.87	1474.74	9374.8	3259.16	3968.9	1876.74	2413	1647.59	1760.44	2183.61	3889.72	2488.71	1010.51	1979.67	1399.6	1059.92	1848.23	4752.34	1709.71	1185.95	1094.22	4021.55	945.577	822.059	2084.66	2134.59	2128.3	2811.32	2249.7	1726.91	1945.53	1867.57	1450.52	983.796	957.166
FGG	1039.73	1472.75	1289.69	864.016	1800.88	1598.49	1697.94	2543.61	1764.51	483.943	851.144	785.872	1004.47	588.096	1436.76	917.986	4676.56	1679.21	1882.57	987.569	1215.25	653.98	766.976	1463.78	1501.1	1329.78	456.886	806.731	706.914	561.323	847.566	2891.7	907.679	573.917	379.098	2043.49	431.72	391.922	905.984	1350.86	1125.12	1322.39	1093.92	1152.02	1227.57	755.083	827.291	592.814	614.636
FKBP10	0	0.325985	0	0	0	0	0	0	0	0	2.83311	0	0	0	0	0	0	0	0	0	0	0	0	0	0	0	0	0	0	0.47088	0	0	0	0	0	0	0	0	0	0	0	0	0	0	1.92377	0	0	0	0
FKBP3	6.48281	0	0	44.8996	7.03853	0.271109	0	0	0	0.421852	0	0	0.11854	3.43968	0	17.2248	0	0.556419	0	1.70017	7.8383	0.141686	2.36765	0	3.28196	0	0	0.279543	0	0	0.11931	0.995773	0	1.827	2.35227	0.418083	2.26189	1.25068	0.0968139	0	0	0	0	5.74649	0	0	0	0	95.1624
FLAD1	1.59878	0	0	0.21535	0.786967	0	0.878828	0	0.834301	0.354266	1.03529	1.16628	0	0	0	0.355416	0.205322	0.17797	1.54555	0.145368	0.273137	0	0	0.359513	0.385145	0.175373	0.704927	0	0	0	0	2.70511	1.87197	0.690005	0.21601	2.9746	0.230492	0.494465	0.149815	0.143226	0	0	0	0	0	0.035955	1.03924	0.878621	0.233856
FLG2	0.019047	0	0	0.0353545	0	0	0	0	0	0	0.0577589	0	0	0	0.0390752	0	0.0770669	0	0	0	0	0	0	0	0	0	0	0	0	0	0	0	0	0	0	0	0	0.0148386	0	0	0	0	0	0	0.0238361	0	0	0.0119553	0.0159102
FLII	1.0971	0	0.104958	0	0.115358	0.323268	0.0953093	0	0.700821	1.01318	0.0557835	0.522121	0	0.29172	0.627892	0.43313	1.21591	0.232447	0.440884	0.304881	1.64937	0.901326	0.245009	0.792865	0.274261	0.895023	0.579899	0.472207	0	0.192552	0	0.211011	0.981431	0.400666	0.186501	0	0.727805	0.0511989	0.506471	0.622683	4.38703	0.608981	0.277046	0.487678	0.314936	0.100852	0	0	0.0980195
FLNA	29.4544	11.1149	16.6859	35.007	4.84078	2.29578	5.40135	4.52084	3.30599	43.1368	4.58799	7.04039	8.36457	8.74294	3.28468	4.93364	4.51179	1.51867	6.62687	9.71958	33.4019	10.2412	4.69869	7.78219	0.929899	5.07383	7.99962	7.12594	11.0184	5.90905	3.02979	6.97204	6.13461	7.06964	7.442	2.60385	48.5743	6.0577	5.63152	7.53796	2.01861	3.19969	4.5465	3.46548	39.8601	2.63651	4.86603	4.9398	4.96613
FLNB	1.64067	0.207806	8.73922	0.158725	0.74916	0.608163	9.16478	0.314131	11.932	1.21911	0.145293	0.87499	3.1546	2.94533	1.81095	0.708497	0.331801	1.39766	1.11874	0.503031	10.8141	0.770275	4.46178	0.754792	9.2646	6.74147	1.21188	4.90156	1.28107	1.04705	0.932696	0.418267	0.229751	5.38864	1.06288	1.94327	0.181649	0.628088	0.906476	0.636317	0.888927	0.0790972	0.913051	2.30107	0.603557	0.0823689	1.14147	0.826522	0.41518
FLNC	0.938392	0.93378	0.234046	0.74305	0.717365	0.794404	0.1771	0.513395	0.734093	0.287475	0.264879	1.49546	0.535882	1.111	0.516126	0.181753	0.58914	0.363176	0.645876	0.959698	3.21043	0.401227	0.588792	0.208721	2.54294	0.779289	0.366532	0.189386	0.248581	0.552421	0.699462	0.54007	1.02734	0.478335	2.58338	0.58922	1.88604	0.428211	0.184038	0.997861	1.21885	0.389132	0.301578	1.17242	3.78902	0.308092	0.14791	0.249464	0.542887
FLOT1	1.59141	0	0	0	1.43829	1.47229	1.62957	2.70065	4.91506	1.86569	0.523794	0.54706	3.69009	1.20521	2.73373	1.03686	0	0.8639	1.07623	0.982459	2.42948	1.92629	2.25218	1.15992	1.42284	2.05809	1.61278	0.444499	0.883603	0.254516	1.91958	1.0638	0.835252	2.96033	1.65318	2.43891	0.923624	1.35325	2.15541	5.38691	1.45453	2.53615	1.51726	0.674982	0.464484	0.725402	0.459344	1.77931	2.48161
FMOD	0.504667	1.51514	1.49218	1.68039	3.01367	1.17652	4.78644	0	1.47436	0	1.38339	0.907956	1.19887	9.36295	1.46484	1.07676	0	1.43706	1.02685	2.19459	1.04775	1.58287	1.43095	1.24124	0	1.82355	0.402282	1.77786	0.941292	0.80033	1.45453	1.48016	1.15186	1.3098	0	0	0.587459	0	1.20737	0.581367	1.21008	1.39893	0.623251	1.48099	0.211102	1.91092	0.64114	0.598001	0
FN1	48.6863	121.728	148.579	47.0869	73.6238	80.2615	82.3399	134.779	232.26	23.399	28.7491	28.4627	38.2896	36.9177	538.162	68.5194	348.456	87.7206	318.926	53.3725	153.934	114.557	58.2191	62.3567	335.86	112.2	14.39	45.0964	67.9523	20.0394	27.0147	273.353	68.2226	138.252	50.6658	292.499	18.7058	11.7938	57.2316	79.8843	46.0318	62.9493	82.3115	185.517	56.5593	86.0972	46.1416	39.2341	58.0903
FN3KRP	0	0	0.447582	0	1.48931	0	0.690884	2.39544	2.16745	3.56217	0	3.32477	0	3.18527	3.04841	2.61327	0	1.14325	3.09938	4.686	2.05986	4.5394	2.52225	1.34916	2.8003	1.9168	2.70106	2.46594	1.41898	1.55131	1.46653	0	0.545564	1.22422	2.82541	0	2.27278	1.38062	1.34871	0	1.18874	3.60045	2.53258	1.24553	0	0	0	0	0
FNDC3A	13.6982	0	0	0	1.99478	0	0	2.9071	0	0	0	1.12318	0	0	0.0473916	0	0	0	0.110407	0	5.07574	0.142096	0	0	0	0.280485	0	0	0	0.0159918	0	0	0	0	0	0	0	0	0	0.495009	1.61902	0.816501	0	0	0	0	2.46418	0	0.0264327
FOLH1	0.194185	0	0	0	0	0	0	0	0	0.259678	0	0	0	0	0	0	0	0.0280093	0	0	0	0	0	0	0	0	0	0	0	0	0	0	0.0453238	0	0	0	0.523407	0	0	1.96968	0	0	1.67161	0	0	0	0.114231	0	0.0632983
FOLH1B	0.277406	0	0	0	0	0	0	0	0	0	0	0	0	0	0	0	0	0.0400133	0	0	0	0	0	0	0	0	0	0	0	0	0	0	0.0647484	0	0	0	0.747725	0	0	0	0	0	2.38802	0	0	0	0	0	0.0904262
FRAS1	0	0	0	0	0	0	0	0	0	0	0	0	0	0	0	0	0	0	1.92544	0	0	0	0	0	0	0	0	0	0	1.07657	0.0439343	0	3.48632	0	0	0	0	0	0	0	0	0	1.11132	0	0	0	0.700153	1.14925	1.41449
FREM2	0	0	0	0	0	0	0	0	0	0	0	2.03732	0	0	4.9055	0	0	0.293477	16.9369	0	4.47669	0	0	0	7.01166	0	0	0	0	0	0	0.312711	0.0478432	0	2.23241	0	2.53696	0.0386964	4.54366	0	0	0	0	0	0	0	0	0	0.0205819
FSCN1	0.0740843	0	0	0.181916	0.183993	0.378524	0	0	0	0.431269	0	0.452727	0.432775	0	0	0	0.338433	0	1.1355	0.965403	0	0.0818924	0	0	0	0	0	0.981312	0	0	0	0.106023	0	0	0	0	0	1.04512	5.8105	0	0	2.63637	0	0	0.177433	0.0795316	0	0.417788	0
FTH1	0	8.42548	2.56873	2.094	0	0	0.304122	5.43914	3.91256	12.032	0.711591	1.83833	3.62387	0	1.94807	5.73531	15.5959	1.24926	0	10.793	9.5316	0	2.22541	0	0	0.129635	0	0	0	0.243089	0	5.89334	19.229	0.514941	0	0.735792	0	0.987284	1.00418	0	0.222964	6.3402	0.250442	0	56.106	8.09042	0	0	0.218138
FTL	30.1732	104.708	102.214	41.8582	177.771	171.179	423.156	414.63	613.541	442.889	10.3606	482.685	27.2076	7.89251	20.8686	162.443	14.2849	29.2274	506.5	166.166	42.6801	272.326	15.6195	9.24306	495.68	22.8881	12.6417	305.949	54.1672	8.02963	186.211	15.8249	16.1818	20.7917	5.25654	32.8169	23.0619	115.998	152.793	15.213	12.9007	197.681	112.885	32.436	39.0209	6.70008	26.7411	0	176.995
FUBP1	9.2955	47.7544	0	0	2.58887	0.446239	0.190991	0	0.0815158	0	0.132076	0	0.0194861	14.5208	0.196236	24.2927	0	0.242119	0.43936	0.155154	0.0706559	0.107974	44.115	28.6434	0.201116	27.0818	0	0.154941	10.456	0.383519	0.28754	0.486064	7.36863	0.186662	0	0.378011	10.6775	0.527153	0.0829816	14.5764	0.559079	0.0665801	0.242581	0	0	0	0	0	0.175174
FUBP3	0.117047	3.76166	3.86187	1.35158	1.95164	3.24708	2.45778	0.774599	2.23391	1.49546	0.767699	1.5721	2.43045	1.60974	2.7282	1.65751	3.10122	0.862321	1.26512	3.84493	3.30866	3.68641	3.87493	1.5526	3.34001	3.45546	0.925476	3.21053	2.21004	3.22333	1.06499	0.517039	3.88066	3.09928	1.12824	2.20477	1.67137	0.256834	1.86994	1.60422	1.13832	0.0648729	1.86777	1.51937	2.88547	1.95546	1.42755	0	0
FUS	0	0	0	0	0	0	0	0	0	0	0	0	0	0	0	0	0	2.44563	0	0	0	0	0	1.05445	0	0	0	0	0	0.4109	0	0	0	0	0	0	0	0	0	0	0	0	0	0	0.489621	0	0	0	0
G6PD	10.9659	1.08092	9.79004	6.90518	20.6839	0	3.91661	15.923	12.34	0	0	0	0	10.4037	6.36824	12.1989	27.1959	27.6828	0	1.03249	0	10.2517	0.472146	0.740119	3.53749	0.064449	8.62048	0	14.3563	8.80663	0	0	19.0989	16.1758	0	0.132191	16.4529	0.0469931	10.2623	1.48639	16.3057	23.6837	14.8235	16.0932	0.763096	4.75615	3.38899	4.60381	0
GALE	2.06704	390.06	431.621	79.5501	76.0586	92.8656	99.3362	1.50921	1.59185	47.4996	28.1641	44.2162	1.25703	34.0732	93.7428	61.1537	0.81486	8.54817	2.01937	1.43401	1.76256	1.07806	89.6101	3.07999	1.73986	0.920134	1.71051	1.68547	2.2835	87.1877	24.0503	1.16457	2.47543	1.97412	2.22802	0.979437	1.84949	32.4622	2.02507	1.91319	44.2789	1.93652	1.24618	202.277	353.97	72.0292	393.85	349.717	127.171
GALNT4	0	0	0	0	0	0	0	0	0	0	0	0	0	0	0	0	0	0	0	0	0	0.422473	0	0	0	0	0	0	0	0	0	0	0	0	0	0	0	0	0	0.484031	0	0	0	0	0	0	0	0	0
GALNT7	20.0414	0	17.2769	2.19957	0	0	0	0	30.5574	6.53794	0	0	14.2893	8.09141	0	0	0	0	0	14.5203	0	0	0	0	0	6.86126	0	13.5766	14.3498	8.05198	0	0	14.9715	4.96348	6.82026	0	5.14057	3.83	0	0	0	3.91986	1.28651	12.3714	0	13.3514	1.17857	0	0
GANAB	4.21058	1.51024	5.99682	9.26951	0.239747	7.72856	0.162649	1.44715	2.88382	0.364358	0.263712	0	2.22746	0.522092	2.77237	0.894613	2.37111	1.06658	0.409097	1.8334	11.3535	0	0.11765	1.10081	9.52421	0.2191	0	0	2.07469	2.01637	0.0736001	1.43911	0.352349	0	1.24497	1.24346	0.351603	0.243746	0.340571	0.166699	0.470919	0.13278	1.82065	1.8536	0	0.0438448	0.128988	1.49713	0.809396
GAPDH	5.32753	1.70334	3.02115	8.04672	12.1472	3.06081	9.19667	2.32636	28.9454	4.94623	3.1108	4.29382	7.28722	8.75156	1.76131	3.81275	4.08571	10.4542	2.65134	3.21089	16.8681	3.27166	2.95285	8.51641	3.15884	3.91319	2.2997	18.9486	2.53339	9.85058	1.08687	1.73371	15.1291	2.99323	5.99705	8.32034	2.55122	1.07414	3.09175	20.4026	4.41663	5.18396	8.55227	6.10801	1.5016	64.5574	25.4689	3.8519	12.3485
GART	1.11928	0	0	0	0	0	0	0.303653	0.10562	0.0454501	0	0.572612	0	0	0.0720834	0	0	0	1.22492	0	0	0	0	0	0	0	0	0	0	0	0	0	0	0	0	0	1.14865	0	1.36232	0	0	0	0	0	0.808933	0	1.22317	0.379994	0
GAS6	0	3.07379	4.58854	2.27193	0	0	4.26772	2.99478	4.56005	2.73304	2.63068	1.19087	2.83317	2.45698	2.12462	3.73874	2.884	3.07123	0	4.20317	5.49501	3.41736	4.92181	3.64562	4.73318	4.3901	3.54801	5.40404	2.96581	2.12281	3.40522	2.53965	4.29313	1.65032	3.78461	2.90442	3.2378	2.4705	2.385	3.06504	3.49011	2.74407	2.58832	3.42506	3.99394	2.11039	2.67647	3.36183	2.29045
GC	485.794	267.022	426.208	283.567	541.803	391.966	350.011	619.11	677.779	588.002	371.776	706.103	430.426	591.583	635.957	558.582	324.363	336.513	663.537	611.195	623.736	645.81	639.426	542.286	566.947	692.493	580.639	614.416	693.034	547.643	239.754	187.865	279.956	524.646	553.078	394.555	356.369	277.916	267.267	365.001	460.827	488.24	409.921	243.657	352.426	342.414	313.026	382.986	129.015
GCDH	0	1.35614	1.65466	0	0	0.873074	0	0	0	0.754254	0	0	0	0	0	0	0	0	0	0	0	0	0	0	0	0	0	0	0	0	8.34007	0	0	0	0	0.120289	0	0	0	0	0	0	0	7.08324	20.6076	0	0.160475	0	0
GCLC	1.09023	1.11081	0.523669	0.0410333	0.602076	0.380758	0.466538	0.494631	0	0.212067	0.411003	1.37875	1.22134	0.467236	0	0	0.303799	1.06454	0	1.35844	0.126457	0.0745632	0.109131	0.0456198	0.254104	0.496994	0.632304	0	0	0.054411	0.809938	0.852119	0	0.237206	0.356742	1.03143	0.805472	0	0	0.61016	0.827786	0.688867	0.718528	0.997604	0.28085	0.365777	0	0	0
GCLM	0	0.847361	1.32175	0	0	0	0	0	0	0	0	0	0	0	0	0	0	0	0	0	0	0.588126	1.14538	1.04607	0	0	0	0	0	0	0	0	0	0	0	1.50405	0.674711	0	0.707381	0	1.26442	0.775159	0.588795	0	0	0	0	0	0.564699
GCN1	0.922268	0	0.290877	0.740249	0.11201	0.140554	0.420929	0.0713269	0	0.668117	0.302249	0.150126	0.0470767	0	0	0	0.0400984	0	0.160029	1.25359	0.231315	0.731062	0.236428	0	0.0594902	1.19355	0.122889	0.0714288	0.100315	0	0.422999	0.0474653	0	0.00864812	0.055147	0.967728	1.06017	0.0336632	0.611512	0.0414604	0.0623585	0.0727617	0.177891	0	0.295059	0.0542353	0	0	0.0923918
GCSH	0	0	0	0	0	0	0	0	0	0	0	0	0	0	0	0	0	0	0	0	0	0	0	0	0	0	0	0	0	0	0	0	0	0	0	0	0	0	0	0	0	0	0	0	0	0	0	0	0
GDF15	0	0	0	0	0	0	0	0	0	0	0	0	0	0	0	0	0	0	0	0	0	0	0	0	0	0	0	0	0	0	0	0	0	0	0	0	0	0	0	0	0	0	2.12244	0	0	0	0	0	0
GDI1	7.00402	1.9171	4.09062	3.5192	4.94775	4.90753	3.8434	8.50028	6.11325	6.01752	5.68479	7.01238	6.94565	5.89029	6.09403	14.4375	0.897314	6.0269	3.61621	16.2377	13.086	5.15888	7.51531	5.80606	1.26729	7.31131	4.53617	6.48823	5.78163	4.4882	4.78081	0.328977	3.90301	17.4841	3.06036	12.4557	4.97664	6.02538	6.17966	5.00199	6.78437	5.00123	7.70586	5.96647	3.92583	2.23999	4.11408	3.08107	0.258145
GDI2	5.76516	10.8855	1.79166	52.8862	12.5017	13.8118	12.4194	26.3803	2.03272	3.05152	33.9924	3.04019	6.5031	4.51289	6.33045	7.46591	8.69687	2.90445	17.9954	11.9925	22.5856	18.3077	8.40608	6.03265	92.3193	3.65818	6.36502	1.22831	11.7823	18.5946	23.3308	2.76338	11.6817	11.4101	2.39111	83.7505	79.9837	0	3.41751	9.33819	15.5558	4.94768	3.85663	6.71851	14.1627	50.6015	2.87459	1.58903	2.93633
GEMIN4	0	0	0	0	0	0.171386	0	0	0	0	0.185178	0	0	1.32994	0	0	0.0888272	0	0.739806	0	0.506067	0	0.83351	0	0	0	0	0	0	0.389363	0	0	0	0.692181	0	0	0.391688	0	0	0	0.317483	0	0	0.078089	0.26224	0.639967	0	0	0
GET3	0	4.07053	6.89032	4.49911	3.57434	12.8798	5.18161	2.90559	4.00378	0.457375	0	0	3.27024	0	2.91861	0	5.01274	3.16795	0	6.51142	5.65906	0	0	0	0.158683	0	0	4.66902	0	0	0	4.68033	3.24914	6.06755	0	0	0.904485	3.0582	0	7.90346	4.41055	0	2.9062	0	0	0	0	0	1.59643
GET4	0	0	0	0	0	0	0	0	0	0	0	0	0	0	0	0	2.1161	0	0	0	0	0	0	0	0	0	0	0	0	0	0.737317	3.37236	0	0	0	0	0	0	0	0	0	0	0	0.776023	0	0.364911	0	0	0
GGH	1.0318	1.78744	0.618443	2.0225	2.3689	0.834401	2.35591	1.89173	3.03788	6.59997	1.89708	3.48598	30.4127	12.6137	6.06303	2.17206	18.0518	10.6448	7.69106	3.5473	8.76341	0.590027	7.36228	2.46261	6.36618	17.8667	1.96804	2.86208	1.43547	0.0668147	5.23357	1.19527	8.88425	2.19263	6.26825	5.36616	0.542725	2.53182	1.18977	2.25136	2.43092	1.5746	3.48883	1.23082	6.25932	1.43578	0	0.174064	0
GGPS1	0	0	0	0	0	0	0	0	0	0	0	0	0	0	0	0	0	0	0	0	0	0	0	0	0	0	0	0	0	0	0	0	0	0	0	0	0	0	0	0	0	0	0	0	0	0	0	0	0
GGT1	12.4263	5.37743	8.07279	3.09991	0	3.89917	3.8781	2.98038	7.84867	7.95246	2.62252	7.57027	4.35013	5.95312	8.10761	8.91409	2.96793	3.65716	4.37872	5.55282	6.43794	6.04934	8.29229	4.25387	6.33866	6.39517	6.44838	3.84207	6.12145	5.31621	2.58472	2.13597	0.172454	7.4246	8.07916	9.18418	5.38884	5.03819	5.46641	8.04585	4.77824	7.6143	4.10182	6.92219	7.37475	5.12125	11.4155	11.9139	6.53467
GGT2	11.6954	5.06111	7.59792	2.91756	0	3.6698	3.5443	2.80507	7.38698	7.48467	2.46825	7.12496	4.09424	5.60294	7.52312	8.38973	2.79335	3.38462	4.12115	5.22618	6.05924	5.56406	7.8045	4.00364	5.9658	6.01898	6.06906	3.61607	5.76137	5.0035	2.14829	2.01032	0	6.98786	7.60392	8.64394	5.07185	4.74183	5.14486	7.57257	4.49717	7.1664	3.86053	6.515	6.83936	4.82	10.744	11.2131	6.15028
GGT3P	12.0498	5.21448	7.82816	3.00597	0	3.78101	3.6517	2.72661	7.61083	7.71147	2.54305	7.34087	4.2183	5.77272	7.86193	8.64396	2.87799	3.48719	4.24603	5.38455	6.24285	5.73267	8.041	4.12496	6.14658	6.20138	6.25297	3.72565	5.93595	5.15512	2.21339	2.07124	0	7.19961	7.83434	8.90587	5.22554	4.88552	5.30077	7.80204	4.63345	7.38356	3.97752	6.71242	7.04661	4.96606	11.0696	11.5529	6.33665
GINS1	0	0	0	0	0	0	0	0	0	0	0	0	0	0	0	0	0	0	0	0	0	0	0	0	0	0	0	0	0	0	0	0	0	0	0	3.17377	0	0	0	0	0	0	0	0	0	0	0	0	0
GIPC1	2.26937	0.851614	0	0.482944	0	0	0	0.727637	0	1.54118	0.477589	2.45133	0.171851	5.84915	0	0	2.64384	0.472532	0	0	2.04441	0	1.60391	0.143993	1.13031	0.704933	1.8086	4.87184	0	0	1.06984	0	6.98005	1.99191	1.16914	0	1.48093	1.37451	0.572492	0	1.3004	1.73318	0	0	0	0	0.0718708	0	0
GLO1	0	0.35824	0	0.641795	0	0	0	12.2723	1.14988	17.9487	0	0	25.5781	0	9.12687	0	6.89277	0.194759	0	0	0	0	17.0409	0	12.1943	0.536963	0	0	1.84618	0.214462	20.0876	0	0	0	0	15.9622	0	15.8014	0	0	0	40.4699	0	3.85447	0	0.179457	0	0	0.359175
GLUD1	0	0	0	0.015993	0	4.78994	0	0.157624	0.283576	0	0	0.441965	0	0	0.0584052	0	0.971832	0	0	0	0	0.0639559	0.0232423	0.0289028	0.206818	0.0865775	0	0.306392	0.181434	0.134159	0	0.0274933	0.0187785	0.159166	0.0446482	0	0	0	0	0.588227	0.0514328	0	0.119778	0	0	0	0.044069	1.24749	0
GLUD2	0	0	0	0.0162214	0	0	0	0.159876	0.287627	0	0	0.359274	0	0	0.0592396	0	0.985716	0	0	0	0	0.0648695	0.0235744	0	0.161223	0.0491566	0	0	0.184025	0.136075	0	0.027886	0.141092	0.16144	0.0452861	0	0	0	0	0.0531251	0.0521676	0	0	0	0	0	0.0446986	1.26531	0
GMPS	4.59096	0	4.19957	3.84254	2.89053	0	0.112792	0	0	32.0048	0	38.3105	0	23.6958	20.434	0	0	0	0	0	2.62067	2.88178	3.38252	0	2.54861	3.5232	0	1.68884	25.5817	0.27322	0.397049	2.23828	1.62555	2.92954	1.90944	18.3738	1.93888	0.812003	1.57962	0.899762	0.267599	0.254576	0.274837	1.28177	0	3.8874	3.04974	6.19503	1.50221
GNA13	12.0978	29.8279	24.378	14.8975	22.1221	12.9217	0	18.3329	14.2284	23.335	0	11.6906	2.6604	7.99857	0	0	17.0778	0	14.1684	0	8.44944	30.8383	35.5477	14.7726	18.3796	23.4209	14.2103	25.4852	16.5294	18.3377	1.85405	0.215346	14.2822	0	16.3622	23.8899	0	22.9756	12.7473	19.4626	11.6614	6.55494	4.9795	17.5384	0.140993	0	32.3275	0	0
GNAI2	2.51405	0.615903	1.69364	0.225908	0.548463	0.126212	0.749005	0	0.649501	0.995036	0.576726	0.67101	2.43195	0.638328	0	0.572806	0	0.148054	0.660773	0.546586	1.12279	0.171925	0.84076	0.984739	0	0	0.363667	0	0	0.364652	2.06437	1.77493	1.35935	1.83215	2.86724	0.779412	0	1.81181	0.728141	0.434067	0.574943	0	1.06201	0	2.26392	0.570811	0.0715261	2.05538	0.0536154
GNAO1	0.972188	0.0895733	0	0	0.166037	0	0	0	0	0.0621821	0	0	0	0	0	2.01216	0	0	0	0	0.00702656	0	0.11585	0.128764	0	0	0	0	0	0	0.0915204	0.00180723	0	0	1.97363	0.0263934	0	0	0	0	0	0	0	0	0	0.0847266	0.0751024	0	0.0562962
GNAQ	0	0	1.21797	0.797025	0	1.98039	0	0.5604	0	0	0	0	0	0.0926619	0	0	0	0	0	2.03976	0	2.74936	0	0	0	0	0	1.44603	0	0	0	0	0	0	0	1.51612	0.831058	0.648648	0	0	0	0	1.62592	1.91515	0	0.971235	0	0	0.568724
GNE	0	0.351166	0	0.788173	0	0	0	0	1.62299	0	0	0	0	0	0	1.49588	0	0	0	1.99969	0.872468	2.0711	0	2.07382	0.716668	0	0	1.76457	1.05111	0	0	0.780631	0	0	0	0	0.395815	0	0	0.564492	0	0	0	0.515027	0	0	0	0	0
GNS	0	0	0	0.257406	0	1.78751	0.0924405	0	0.369142	0.0754952	0	0.55651	0.744444	0.117262	0.231367	0.313369	0	0.417688	0.208116	0.482883	0	0.128115	0	0.365348	0.639109	0	0	0.294977	0	0.320304	0	0	0.196081	0	0.333673	0	0	0	0.080745	0.662634	0.542488	0.331072	0	0	0	0	0	0	0
GOLGA2	0	0.4261	0	0	0	0	0	0	0	0	0	0	0	0.752204	0	0	0.53845	0.15177	0.509061	0.516668	0	0	0	0	0.110487	0	0	0	0	0	0.0228965	0	0	0	0.204591	0.0817192	0.623111	0.069877	0	0	0	0	0	1.22478	0	0	0	0	0
GOLGB1	0.0264734	0	0	0.16445	0	0.452783	0.0562847	0	0	0.11415	0	0.231036	0.12255	0	0.116891	0	0	0	0	0	0	0	0	0.175494	0	0	0	0.105466	0	0	0.0531457	0.0549119	0	0.0598908	0.0451856	0	0.024403	0.0580525	0	0	0	0	0	0.0954686	0	0.0517313	0.0137047	0.12535	0.100911
GOT1	6.58336	2.40238	3.22104	6.07974	1.44263	1.37249	1.44867	0.20006	0.847749	0	0.0589135	2.43976	0.831141	3.39606	8.49519	0.945262	0	0.157068	3.70311	0.586453	0.225584	0	0	0.158863	0	9.28558	1.54577	8.7153	0.168295	0.870863	0	0.776049	1.91668	1.58134	0.63484	0	0	0.0985498	8.97788	3.28663	1.03987	1.13694	0.185579	0.146532	0	0.069712	1.05053	0	0.167281
GP1BA	0.407491	7.98655	10.5821	0.554419	0.161421	0.543241	0	3.11027	0.149333	0.201452	0.153613	0.185374	0.268787	0.173116	0.235974	0.270807	0.240301	0.148092	0.0961003	2.61499	0.146931	0.771578	8.51706	0.187226	10.3802	0.469387	0.137366	0.179412	0.26923	0.270387	0.271045	0.46123	0	0.680672	0.212415	0.348275	0.173502	0.176931	1.05971	0.266811	0.251055	0.128613	0.19887	0.126047	0.622701	0.0901224	0.0986543	0.214833	0.129168
GPI	146.281	1.06556	0	8.41062	0	52.027	86.0457	22.7405	12.1754	0.389312	1.21969	77.8259	1.44459	0.105515	0.646712	40.5283	12.7471	218.02	7.94739	136.244	7.7151	0.453991	10.4779	25.088	9.7111	108.727	33.4196	64.9225	35.368	95.4954	73.9654	0.895913	76.4803	102.941	0	53.0252	1.9862	0.689758	0.434351	58.818	94.5975	96.756	87.8653	108.094	0.320438	0.489379	1.33128	101.946	82.4196
GPLD1	4.86587	13.6182	8.16829	6.38915	5.45327	9.31076	5.87672	1.52515	14.9255	15.1748	3.05379	4.76602	3.02334	4.41955	7.19873	10.9245	1.92364	2.04257	9.14897	6.69009	14.2816	9.71123	17.2959	2.60651	15.6965	7.79796	8.21394	7.86022	7.0755	4.37077	4.91429	3.4733	5.71941	8.48582	11.2985	4.52186	9.70294	2.64661	5.74902	7.25421	5.25557	3.52511	2.22577	3.21976	10.7803	5.31444	5.42662	4.72895	3.40502
GPN1	0	0	3.62271	0	7.0043	0	0	0	0	0	0	0	13.191	0	5.33223	0	0	0	0	13.7297	7.01548	0	0	0	0	0	0	0	0	0	3.93991	0	7.36377	0	10.5631	0	0	0	0	0	0	0	0	0	3.58529	0	0	0	0
GPNMB	2.94943	0.881642	1.21016	0.192479	0.733281	0.282228	0.48127	0.6523	0.197647	0.378286	0	0.484548	0	2.5091	0	0.763638	22.7395	0.274817	0.732943	0.262993	0.277713	0.190136	0.480805	0.15753	0.848217	0	0.398349	0.140918	0.214532	2.15192	0.674539	0	0	0.310773	0.417038	0.0417814	0.404499	0.575193	0.120635	0.112685	0	0.204599	0.482391	4.20973	0.0390259	0.441435	1.40748	0.109034	1.04469
GPS1	1.08311	0	5.8185	5.7482	0	0	0	0	0	0	0	0.46992	0	0	0	0	0.419447	0	0	0	0	0.13763	0	0	0	0	0	0	0.0816925	0.22233	0.15356	0	0	0	0	0	0	0	0.423618	1.11414	0	0	0	0	0	0	0	0	0
GPX2	1.82054	0	0	0.779326	0	0	0	0	3.84701	4.24106	0	6.33204	2.44071	0	0	7.37846	4.01799	0.645838	0	1.74649	0	1.05058	0	2.69757	0	0	0	0	0	0	0	0	0	0	0	0	0	1.04341	0	0	2.21406	0.847753	0	1.66082	10.7261	0.973389	0	0	0.6094
GPX3	46.9421	32.9588	48.6831	33.5544	27.3294	27.5092	28.56	23.178	35.3813	41.2705	18.8494	36.0897	18.4818	24.8217	33.0012	19.1446	32.8475	39.7852	21.2173	18.0931	39.5182	26.4182	40.6461	35.1775	38.3785	30.0748	30.4361	24.9476	45.6126	13.3713	41.3993	35.1889	25.0686	36.0556	30.8665	41.8327	31.988	16.9435	22.7473	48.4248	33.7347	25.8485	20.8081	27.5653	20.8025	14.4693	22.4558	19.3929	38.2353
GRK2	0.248126	0	0	0.389012	0	0	0	0	0	0	2.40952	0.034619	0	2.19525	0.62667	0	0	0	2.07408	0	0.969442	0	1.30351	0	1.78567	0	0	2.04775	0.828497	0	2.12422	0	0.874863	0	1.1019	0	0	0	0	0	0	1.35775	0	0	0	0	0.652769	0	0.47258
GRK3	0	0	0	0	0	0	0	0	0	0	2.40952	0	0	1.01213	0.62667	0	0	0	1.10839	0	0	0	1.30351	0	1.11798	0	0	0	0	0	0	0	0	0	0	0	0	0	0	0	0	0	0	0	0	0	0	0	0
GSDME	0	0	0	0	0	0	0	0	0	0	0	0	0	0	0	0	0	0	0	0	0	0	0	0	0	0	0	16.2426	0	0	0	9.87104	0	0	0	0	0	0	0	0	0	0	0	0	9.66732	0.170536	0	0	0
GSN	103.188	71.7453	81.2107	56.8313	123.357	108.446	60.3348	58.777	100.807	90.8578	34.0525	63.0666	63.9465	72.3946	95.4618	78.4651	59.7484	54.1937	79.0529	74.5781	107.537	92.8251	107.377	85.6337	96.1864	76.4544	77.2152	79.525	91.9749	62.2151	60.1971	69.7038	78.7946	54.8701	76.2703	57.9498	79.4321	60.1148	57.0018	99.8099	54.1012	66.5538	60.2272	71.4506	66.6788	29.134	61.11	60.3564	44.6373
GSPT1	0	18.6519	0	3.94967	34.3398	0	24.4792	0	0	54.6532	0	0	46.6565	0	90.7354	0	35.047	47.0186	0	57.9682	62.5832	60.011	47.9665	56.7327	95.2466	6.78464	0	53.4763	61.2597	0	0	49.1556	21.5243	0.274587	66.5714	0.530364	74.1179	37.2791	0.779525	66.9513	39.1895	0	0	28.1074	0.426093	32.8903	0	44.682	0.0347197
GSR	7.4339	9.72343	7.86199	2.31663	0.479059	1.26636	0.394848	1.5465	1.6434	1.36215	1.51418	1.69397	1.60044	0.727098	0.866872	1.24834	0.17706	0.655257	0.0525533	5.53771	0.7742	0.530162	0.348237	2.8213	0.377644	3.81682	2.86025	1.24159	1.65441	1.63008	0.661381	0.872324	0.532036	3.26386	0.322172	0.568259	2.6346	1.4529	1.7965	2.8947	0.647764	8.34324	1.46809	0	0.109367	1.38041	3.46438	2.83009	1.44392
GSS	0	1.60794	0.0550332	0.575232	0.0964217	1.23948	3.77771	1.05136	2.78868	0.462582	1.00081	0.0900694	0	1.36485	1.37877	0	1.43434	1.60902	5.23929	0.257639	0.783859	4.34937	0.615203	1.1847	0.363662	1.57394	0	1.13547	0.570546	0	1.04483	0.616047	2.8848	1.53619	0.373169	0.507666	0	0.689953	0.612213	0	0	0	0.097711	1.36262	0	0	0	0	0
GSTK1	0	0	0	0	0	1.198	0	0	0	0	2.48738	0	2.53001	0	0	0	0	0	0	1.03866	0	0	0	0	0	0.33453	0	0	0	0.984578	0	0	0	0	0.395426	5.95885	0	0	2.85303	0	0	0	0	5.10242	0	2.35365	0	3.60015	0.835699
GSTM1	1.02459	0.564073	0	0.73043	0	0	0.594485	0.569994	1.4205	0	0	0	0	0.781262	1.9917	1.02739	0	1.58394	1.08782	0.58805	0	1.02089	0.804069	0.97823	0	0	0	0.483184	0.920899	0.168882	0	0.438255	0.825518	1.1236	0	0	0	0	0.6707	2.57027	0.935854	0	1.08948	0.70316	0	0.38144	0	0	0
GSTM2	0.970663	0.534385	0	0.691986	0	0	0.563196	0.539994	1.34574	0	0	0	0	0.740143	1.88687	2.8967	0	0	1.03057	0	0	0.967161	0.76175	0.926744	0	0	0	0.457753	0.87243	0.159994	0	0.415189	0.78207	1.06446	0	0	0	0	0.6354	1.51424	0.886599	0	1.03214	0.666151	0	0.361364	0	0	0
GSTM4	1.02459	0.564073	0	0.73043	0.323224	0	0.594485	0.569994	1.4205	0	0	0	0	0.781262	1.9917	1.02739	0	0	1.08782	0.58805	0	1.02089	0.804069	0.97823	0	0	0	0.483184	0.920899	1.26072	0	0.438255	0.825518	1.1236	0	0	0	0	0.6707	1.59836	0.935854	0	1.08948	0.70316	0	0.38144	0	0	0
GSTO1	14.1168	0.239814	1.69951	12.3298	0.0634357	25.2941	19.7291	13.2195	27.6925	29.9486	0.201092	26.8732	28.9944	0.0948842	22.4147	23.3931	18.9039	27.7857	5.73948	26.0218	22.1417	20.898	0.1493	15.7527	20.2401	22.4589	15.792	29.7927	20.9487	13.3406	15.3571	19.1562	17.2152	21.5768	10.6297	0.73057	0.226221	16.7174	14.0242	22.9408	15.2925	9.70489	14.3207	15.9177	96.4963	6.39011	0.203977	0.752868	1.93885
GSTP1	1.37651	2.92087	12.296	0.754788	0.258911	21.1812	0.107531	0	9.83594	8.26661	1.15451	9.95238	2.67919	18.7238	6.68733	4.41647	0	4.48155	0	29.1155	13.0622	6.80075	1.6751	4.67221	11.6595	4.44954	0	10.3201	0.161857	6.22231	2.18273	0.388688	1.37697	7.145	0	7.01343	0.36153	0	16.8054	0	1.93873	3.98078	6.37359	0	13.2532	3.5827	12.4108	11.4105	4.22903
GTF2F2	7.68875	0	0	0	2.88858	0	0	0	9.18512	9.11117	0	0	0	0	0	0	0	0.979636	0	0	0	0	0	0	0	0	1.53632	0	0	3.79532	0.395874	0	0	0	0	0	5.88485	0	0	0	0	3.20299	0	0	0	0	0	0	0
GTF3C4	0.280787	0	0	0	0	0	0	0	0	0	0.113108	0	0.35365	0	0	0	0.0985341	0.0900133	0	0.175453	0	0	0	0	0	0	0	0	0	0	0.0394686	0.0738813	0.0663439	0	0	0.349938	0.530692	0	0	0	0	0	0.0282656	0.286352	0	0	0	0	0
GTPBP4	40.1618	0	0	0	0	0.34117	0	0	0	0	0.765829	0.45458	0	2.09984	1.35385	0.757528	0	0	0	0	0	0.471143	0	0	0	0	0.299513	0	0	0.403636	0	0	0.336455	2.97287	0	0	1.37994	0	0.32579	3.53653	0	0	1.9124	0	0	0.271546	0	0	0
GYS1	1.37419	0	0	0	0	0	0	0	0	0.306462	0	0	0.207529	0	0.0976458	0	0	0.135042	0.15439	0	0	0	0	0	0.11972	0	0.403324	0	0	0.35299	0	0	0	0.571328	0	0.358864	0	0	0.0570834	0	0.24811	0	0	0	0	0.111047	0	0	0
GZMA	0	0	0	0	0	0	0	0	0	0	0	1.22067	0	0	0	0	0	0	0	0	0	0	0	0	0	0	0	0	0	0	0	0	0	0	0	0	0	0	0	0	0	0	0	0	0	0	0	0	0
GZMM	0.0976182	0	0	0	0.213606	0.0888531	0	0.0702551	0.0987021	0.0595846	0.0246547	0.0264762	0.0696008	0	0.156269	0.0929302	0.0838317	0.114377	0.0578545	0.0660822	0.0804723	0.0930598	0	0.104749	0.0882841	0.106332	0	0.0963042	0.0739798	0.0725578	0.0479787	0.0416768	0.0443862	0	0.048663	0	0	0	0.0334498	0.124892	0.0925068	0.0637877	0.0249733	0	0.07	0.0117514	0	0	0
H1-5	4.04586	0	0	0	3.89867	0	0	7.3355	0	2.02003	0	0	0	7.76225	11.3368	3.49849	0	3.97004	10.3234	1.64463	2.89153	9.81413	1.91281	3.19835	13.7219	14.4981	9.79229	0	4.55862	1.29682	0	0	2.04346	6.14998	5.32412	4.5394	0	0	2.53961	0	4.25949	2.44783	2.24986	2.23024	0	1.56956	0	0	0
H2BC11	0.142066	0.0628741	0.0746505	0.198718	0.313067	0	0.139551	0.0740717	0.15876	0.237	0.347846	0.128191	5.84153	0.371373	0.040357	0.0917702	0.131925	0.333774	0.0493946	0.0522753	0.166426	0.163763	0.0766961	0.0852817	0.12343	0.0296375	0.664447	0.18653	0.103752	0.208147	0.0700108	0.117861	1.6161	0.328833	0.11486	0.120675	0.186986	0.182588	0.121718	0.906132	0.654121	0.0539258	0.162169	0.157885	0.217818	0.0969829	0	0.0496961	0.103713
H2BC12	0.142066	0.0628741	0.0746505	0.198718	0.365493	0	6.40906	0.0740717	0.15876	0.237	4.74949	0.128191	5.73439	0.371373	0.400855	0.0917702	6.81917	0.333774	0.149379	0.0522753	0.166426	0.163763	0.0766961	0.0852817	0.12343	6.28983	0.763007	5.41986	0.103752	0.331142	0.374388	0.117861	0.223301	0.328833	0.11486	0.120675	0.186986	0.491327	0.157272	0.906132	0.654121	0.0539258	0.162169	0.428077	0.86575	0.0969829	0.0258696	0.0496961	0.103713
H2BC13	0.142066	0.0628741	0.0746505	0.198718	0.365493	0	6.40906	0.0740717	0.15876	0.237	4.74949	0.128191	5.73439	0.371373	0.400855	0.0917702	6.81917	0.333774	0.149379	0.0522753	0.166426	0.163763	0.0766961	0.0852817	0.12343	6.28983	0.763007	5.41986	0.103752	0.331142	0.374388	0.117861	0.223301	0.328833	0.11486	0.120675	0.186986	0.491327	0.157272	0.906132	0.654121	0.0539258	0.162169	0.428077	0.86575	0.0969829	0.0258696	0.0496961	0.103713
H2BC14	0.142066	0.0628741	0.0746505	0.198718	0.365493	0	6.40906	0.0740717	0.15876	0.237	4.74949	0.128191	5.73439	0.371373	0.400855	0.0917702	6.81917	0.333774	0.149379	0.0522753	0.166426	0.163763	0.0766961	0.0852817	0.12343	6.28983	0.763007	5.41986	0.103752	0.331142	0.374388	0.117861	0.223301	0.328833	0.11486	0.120675	0.186986	0.491327	0.157272	0.906132	0.654121	0.0539258	0.162169	0.428077	0.86575	0.0969829	0.0258696	0.0496961	0.103713
H2BC15	0.142066	0.0628741	0.0746505	0.198718	0.365493	0	6.40906	0.0740717	0.15876	0.237	4.74949	0.128191	5.73439	0.371373	0.400855	0.0917702	6.81917	0.333774	0.149379	0.0522753	0.166426	0.163763	0.0766961	0.0852817	0.12343	6.28983	0.763007	5.41986	0.103752	0.331142	0.374388	0.117861	0.223301	0.328833	0.11486	0.120675	0.186986	0.491327	0.157272	0.906132	0.654121	0.0539258	0.162169	0.428077	0.86575	0.0969829	0.0258696	0.0496961	0.103713
H2BC17	0.142066	0.0628741	0.0746505	0.198718	0.313067	0	0.139551	0.0740717	0.15876	0.237	0.347846	0.128191	5.84153	0.371373	0.040357	0.0917702	0.131925	0.333774	0.0493946	0.0522753	0.166426	0.163763	0.0766961	0.0852817	0.12343	0.0296375	0.664447	0.18653	0.103752	0.208147	0.0700108	0.117861	1.6161	0.328833	0.11486	0.120675	0.186986	0.182588	0.121718	0.906132	0.654121	0.0539258	0.162169	0.157885	0.217818	0.0969829	0	0.0496961	0.103713
H2BC18	0.142066	0.0628741	0.0746505	0.198718	0.365493	0	6.40906	0.0740717	0.15876	0.237	4.74949	0.128191	5.73439	0.371373	0.400855	0.0917702	6.81917	0.333774	0.149379	0.0522753	0.166426	0.163763	0.0766961	0.0852817	0.12343	6.28983	0.763007	5.41986	0.103752	0.331142	0.374388	0.117861	0.223301	0.328833	0.11486	0.120675	0.186986	0.491327	0.157272	0.906132	0.654121	0.0539258	0.162169	0.428077	0.86575	0.0969829	0.0258696	0.0496961	0.103713
H2BC21	0.142066	0.0628741	0.0746505	0.198718	0.313067	0	0.139551	0.0740717	0.15876	0.237	0.347846	0.128191	5.84153	0.371373	0.040357	0.0917702	0.131925	0.333774	0.0493946	0.0522753	0.166426	0.163763	0.0766961	0.0852817	0.12343	0.0296375	0.664447	0.18653	0.103752	0.208147	0.0700108	0.117861	1.6161	0.328833	0.11486	0.120675	0.186986	0.182588	0.121718	0.906132	0.654121	0.0539258	0.162169	0.157885	0.217818	0.0969829	0	0.0496961	0.103713
H2BC3	0.142066	0.0628741	0.0746505	0.198718	0.313067	0	0.139551	0.0740717	0.15876	0.237	0.347846	0.128191	5.84153	0.371373	0.040357	0.0917702	0.131925	0.333774	0.0493946	0.0522753	0.166426	0.163763	0.0766961	0.0852817	0.12343	0.0296375	0.664447	0.18653	0.103752	0.208147	0.0700108	0.117861	1.6161	0.328833	0.11486	0.120675	0.186986	0.182588	0.121718	0.906132	0.654121	0.0539258	0.162169	0.157885	0.217818	0.0969829	0	0.0496961	0.103713
H2BC4	0.142066	0.0628741	0.0746505	0.198718	0.365493	0	6.40906	0.0740717	0.15876	0.237	4.74949	0.128191	5.73439	0.371373	0.400855	0.0917702	6.81917	0.333774	0.149379	0.0522753	0.166426	0.163763	0.0766961	0.0852817	0.12343	6.28983	0.763007	5.41986	0.103752	0.331142	0.374388	0.117861	0.223301	0.328833	0.11486	0.120675	0.186986	0.491327	0.157272	0.906132	0.654121	0.0539258	0.162169	0.428077	0.86575	0.0969829	0.0258696	0.0496961	0.103713
H2BC5	0.142066	0.0628741	0.0746505	0.198718	0.365493	0	6.40906	0.0740717	0.15876	0.237	4.74949	0.128191	5.73439	0.371373	0.400855	0.0917702	6.81917	0.333774	0.149379	0.0522753	0.166426	0.163763	0.0766961	0.0852817	0.12343	6.28983	0.763007	5.41986	0.103752	0.331142	0.374388	0.117861	0.223301	0.328833	0.11486	0.120675	0.186986	0.491327	0.157272	0.906132	0.654121	0.0539258	0.162169	0.428077	0.86575	0.0969829	0.0258696	0.0496961	0.103713
H2BC9	0.142066	0.0628741	0.0746505	0.198718	0.365493	0	6.40906	0.0740717	0.15876	0.237	4.74949	0.128191	5.73439	0.371373	0.400855	0.0917702	6.81917	0.333774	0.149379	0.0522753	0.166426	0.163763	0.0766961	0.0852817	0.12343	6.28983	0.763007	5.41986	0.103752	0.331142	0.374388	0.117861	0.223301	0.328833	0.11486	0.120675	0.186986	0.491327	0.157272	0.906132	0.654121	0.0539258	0.162169	0.428077	0.86575	0.0969829	0.0258696	0.0496961	0.103713
H2BU1	0.142066	0.0628741	0.0746505	0.198718	0.313067	0	0.118196	0.0740717	0.15876	0.237	0.347846	0.128191	5.84153	0.371373	0.040357	0.0917702	0.131925	0.333774	0.0493946	0.0522753	0.166426	0.163763	0.0766961	0.0852817	0.12343	0.0296375	0.664447	0.18653	0.103752	0.208147	0.0700108	0.117861	1.6161	0.328833	0.11486	0.120675	0.186986	0.182588	0.121718	0.906132	0.654121	0.0539258	0.162169	0.157885	0.217818	0.0969829	0	0.0496961	0.103713
H3-3A	12.8586	5.42716	13.1091	0.339664	12.2738	30.8869	24.403	22.5703	4.06494	26.9486	0	21.0627	0.577234	3.40499	7.78556	10.5661	0.370356	9.60489	6.56237	5.27178	2.54242	4.02911	10.9501	2.54119	0.276994	0.244302	39.6397	10.8221	8.56478	18.7913	0	10.7866	2.30933	23.3506	21.3666	9.4407	7.24609	14.7919	0.428507	0	10.1826	0.809513	33.5846	24.4397	4.9025	0.66883	13.9434	7.98783	4.87869
H3-4	0.887011	5.17097	0	0.339664	4.29572	0	0	2.67514	0.428582	0	0	0.507469	0.577234	3.40499	0	0.263819	0	0	0	0	2.23188	0	0	2.54119	0.276994	0.244302	39.6397	0	0	10.7	0	1.94715	0	4.48621	21.3666	0	4.49413	3.31748	0.253585	0	0	0.194349	1.73909	19.9193	0	0	0	0	4.87869
H3-5	0.887011	5.17097	0	0	4.29572	0	0	2.37044	0	0	0	0.507469	0	3.40499	0	0	0	0	0	0	2.23188	0	0	2.54119	0	0	39.6397	0	0	10.7	0	0	0	4.26691	21.3666	0	4.49413	3.31748	0	0	0	0	0	19.9193	0	0	0	0	4.87869
H3C1	0.887011	5.17097	0	0.339664	4.29572	0	0	2.67514	0.428582	0	0.459177	2.81987	0.577234	3.81054	0	0.263819	0	0	0	0	2.23188	0	0	2.54119	1.38585	0.244302	39.6397	0	0	10.7	0	1.94715	0	4.48621	21.3666	0	4.49413	3.31748	2.15525	0	0	0.194349	1.73909	19.9193	0	0	0	0	4.87869
H3C15	0.887011	5.17097	0	0.339664	4.29572	0	0	2.67514	0.428582	0	0	0.507469	0.577234	3.40499	0	0.263819	0	0	0	0	2.23188	0	0	2.54119	0.276994	0.244302	39.6397	0	0	10.7	0	1.94715	0	4.48621	21.3666	0	4.49413	3.31748	2.33274	0	0	0.194349	1.73909	19.9193	0	0	0	0	4.87869
HAAO	0	4.67393	4.32424	0	0	7.07988	0	0	0	0	6.03293	0	0.103431	0	0	0	0	0	0	0	0	0	0	0	0	0	0	0	0	0	9.22735	0	0	0	26.5953	0	0	0	16.1638	0	0	0	0	19.7785	0	4.22874	0	0	0
HABP2	3.00013	10.5493	27.4638	18.2824	15.0903	2.85911	8.72315	54.5685	43.2933	12.7766	1.76832	4.03427	23.1694	26.0696	13.2591	16.366	0.270382	57.3522	80.2524	17.0112	25.9784	14.6858	26.7396	13.3238	65.0877	29.0335	8.82005	13.6122	11.185	1.85815	4.24679	0.0742119	12.1741	3.86848	11.8533	71.863	0.833554	1.78391	11.9532	1.97812	1.13079	1.49705	0.67781	5.63361	0.877559	6.11117	6.39474	8.92313	0.969054
HADH	0	0	0.274803	0	0	0	1.72716	6.15055	0.910386	0	1.29214	0	1.14299	0.126338	2.50158	2.44993	0	0.301334	2.57503	0	2.58365	0	0	0.155379	0	1.21655	1.08367	0.571652	0.118248	4.2217	0.193974	0	0	0	4.42063	0	0	0	0	0	0	0	0	0	0.822781	0.160675	0.521893	0	2.46634
HADHA	0.705798	0.704904	0.674011	0.125707	1.38721	0	2.79779	0.293572	3.00951	11.3539	1.89405	0.650931	9.97049	0	2.11835	0	2.20165	5.10605	4.97307	1.09594	0	0.0804701	2.68673	0.602351	0.235734	1.0954	0.10712	1.31547	2.9293	0.990422	0.366615	0.111092	1.70748	0.083196	0	0.0760426	0.78493	1.27515	0.331839	0	0.882714	0	0	1.10274	0	0.653903	0	0.0761117	0
HADHB	0	0.120158	0	0	0.475812	2.33669	0	1.75727	0	0.479015	0	0.453013	28.1284	0.617438	0	0	1.57708	0	0	0	1.65403	0	0.203152	0.451646	0.836385	0.255617	0	1.08119	0	0.545814	0	0.0403625	0.169862	0.481756	0.257137	0.527944	0	0.154352	0.187403	0.415632	0.379984	0	0	2.57861	0	0	0	0.162338	0
HBA1	2047.08	1393.35	767.514	8130.55	2671.87	5399.77	989.066	619.843	595.168	1902.11	665.374	402.964	699.152	1706.32	357.907	2068.69	618.184	1246.22	1533.99	818.134	1669.15	644.36	932.906	821.99	1131.13	932.336	372.221	1200.37	797.336	659.928	351.429	646.863	1128.26	604.119	535.153	1239.61	1428.19	1705.33	672.777	1093.53	596.633	248.142	602.967	874.898	2274.54	19232.8	4832.13	2887.66	11921.6
HBB	817.033	1767.46	1027.89	13545.1	3634.3	5064.03	1267.95	694.668	674.337	1726.9	594.192	547.909	305.205	1523.75	234.812	2167.28	719.306	770.126	817.208	194.09	1993.78	1002.73	903.728	1240.55	800.933	885.843	317.198	841.275	546.191	407.9	366.515	899.526	1662.1	513.71	815.028	438.525	806.581	769.4	907.329	1297.89	775.303	264.702	888.136	937.32	2725.91	16999.3	4452.46	4340.25	12776.9
HBD	376.469	615.072	394.522	4959.22	1680.7	1585.9	541.227	283.964	372.079	875.254	253.666	256.063	157.086	688.873	117.476	1053.58	319.122	389.998	353.09	94.0488	894.433	467.803	423.738	575.922	346.717	299.62	148.738	380.959	242.261	154.577	153.17	440.027	880.684	286.252	364.997	173.246	353.948	450.537	442.292	640.541	314.801	164.299	339.104	478.312	737.298	6110.15	1778.52	1499.04	4040.51
HBE1	53.431	126.668	77.2254	1062.22	247.305	240.394	66.6752	37.0668	37.2701	158.567	35.7776	26.4692	22.1789	72.1177	8.76833	113.249	51.6821	50.8744	27.5435	7.85284	109.358	61.6108	59.2283	71.8442	27.5651	42.8318	18.9971	63.3828	32.7385	21.9877	23.1985	71.6165	83.7069	26.6952	60.7027	24.039	49.9973	48.8209	65.7511	93.8903	39.6907	12.7335	56.0775	71.7038	130.48	1367.89	221.452	213.369	866.574
HBG1	58.4614	131.944	83.0782	1095.54	280.626	244.073	69.3329	40.5499	37.4306	161.414	35.7776	27.5956	22.992	76.9375	9.79269	121.403	65.6294	55.0382	30.5201	8.39995	112.136	65.0897	61.3506	74.4549	42.8577	44.1401	21.7157	65.244	33.7146	22.3829	23.1985	75.2274	88.3969	27.4249	61.935	28.948	50.4641	51.1593	70.2382	94.5145	41.6048	13.7381	61.6375	75.4466	133.799	1397.18	234.644	230.033	893.226
HBG2	55.9969	131.944	83.0782	1099.62	279.878	244.073	69.3329	40.5499	37.4306	161.057	35.7776	27.5956	22.992	76.056	9.79269	119.327	65.6294	55.0382	31.8066	9.19456	112.136	64.9585	61.3506	74.4549	42.8577	44.1401	21.7157	65.244	33.7146	22.3829	23.1985	75.2274	87.495	27.4249	61.935	28.1984	50.4641	50.7425	70.0486	94.5145	41.6048	13.7381	61.6375	75.4466	133.799	1395.87	233.786	229.018	893.287
HBZ	72.2551	155.913	96.7156	417.732	206.136	254.267	29.2723	17.442	23.7303	69.3354	25.0591	15.671	24.6366	92.6743	119.435	75.7313	41.0689	33.6177	46.9101	10.581	64.9277	40.3273	58.4979	33.366	45.147	41.2104	33.1769	25.0195	16.2982	22.074	13.1714	39.9298	33.7017	88.5898	63.1768	23.5113	14.7009	20.1831	18.7658	29.8462	27.2547	18.4784	19.169	33.9893	52.7798	702.838	445.62	290.065	375.303
HCK	0	0	0	0	0	46.1217	0	102.501	124.789	0	0	0	0	0	88.3892	0	71.4185	0	151.152	0	123.979	0	0	24.7392	103.727	36.7417	0	0	0	89.8468	0	0	75.602	0	0	0	0	0	3.11256	34.659	1.07754	0	0.166265	0	0	52.027	0.364705	0	0
HDAC1	0.0847706	0	0	0	0	0.13224	0	0	0.0829555	0.379592	0	0	0	0	0	0	0	0	0	0	0	0.318803	0.0190713	0	0	0	0.125781	0.0382944	0	0.215613	4.41321	0	0	0.155333	0	2.38525	0	0	0	0	0	0.0372897	0	0	0.0525073	0	0.129813	0.107504	0
HDAC2	0.0950612	0	0	0	0	0	0	0	0.068491	0.189332	0	0	0	0	0	0	0	0	0	0	0	0	0	0	0	0	0	0	0	0.223313	4.46487	0	0	0	0	0	0	0	0	0	0	0	0	0	0.0541352	0	0.134449	0.122546	0
HDGF	12.4541	3.31561	2.26503	0.338847	8.92681	1.86825	0	5.18677	13.5432	171.793	18.5703	0.912734	0.791829	0	11.4943	19.766	3.15644	0	0	0	0	9.72783	11.0057	6.81434	0.142234	0	18.1692	0	0	9.37264	0	5.74336	10.7706	0	121.371	1.19398	0	0	0	0	5.24054	0	5.54405	0	0	3.35146	2.95633	0	0
HDGFL2	0.666811	0	0	0	0	0	0	0	0.724948	0	0	0	0.0683727	0	0	0	0	0	0	0	0	0	0	0	0	0	0	0.592431	0	0	0	0	0	0	0	0.124021	0	0	0	0	0	0	0	0	0	0	0	0	0
HDGFL3	19.1699	3.42937	3.07073	1.21146	0	0	0	0	2.47691	0	0	0	0.233607	0	5.10291	0	0	0	0	0	0	0	0	9.4684	0	0	0	2.02414	0	7.08425	5.76991	0	0	0	0	0.423739	0	0	0	0	0	0	0	0	0	0	0	0	0
HDHD5	0	4.42582	5.19737	3.80888	0	3.68604	2.8179	0	0	0	2.11088	0	5.75279	1.12111	0	0	0	8.90741	0	0	0	0	0	0	0	0	0	3.23952	0	0	0	18.994	0	7.60038	0.749346	6.15525	0	2.13355	26.0868	0	0	1.28724	5.82362	0	0	2.30751	8.30117	9.23616	0
HEBP1	10.4645	8.35208	4.26493	21.5439	10.4677	14.4886	5.03433	0	14.9829	30.2036	21.522	10.9766	13.4629	15.1626	14.4698	3.61945	16.3438	20.7961	12.6553	11.5179	16.416	14.3248	17.7898	10.9886	23.2535	9.82455	34.5002	12.465	14.6649	49.6249	10.5131	5.63554	27.4381	4.52358	22.3778	11.3474	10.2734	6.38072	10.9457	9.68759	6.18257	16.7599	14.9571	5.9153	10.1378	5.22504	7.3616	0	3.41332
HES7	46.12	20.4994	26.8035	7.09304	0	0	2.3715	0	35.5845	69.58	20.4574	43.4181	7.39242	21.6438	67.1051	16.138	3.14194	12.3412	77.0073	7.38769	44.237	8.73939	36.2555	41.3368	12.9956	0	24.5278	3.58455	13.5063	13.4776	32.5924	23.5016	5.90413	35.4092	67.6858	19.6927	33.3817	27.4831	29.3281	6.71412	19.8085	26.947	16.5154	15.0767	13.5717	20.1935	43.6264	83.391	12.744
HEXB	2.95842	3.33956	2.41919	0.12092	1.86781	0	1.9992	0.21982	0	0.897522	0.454979	1.61171	1.12371	3.73422	0	0	0.435979	0.268425	3.16766	0.413973	0	2.44711	5.24643	0.336503	0	0	0	0	0.164115	0.290074	0.791871	0.853334	0	0.265284	4.10248	0	2.19735	2.1433	0	0	2.47522	0.305346	6.09296	0.151381	0	2.64978	0	0.141594	0.0715714
HGFAC	4.26359	9.85062	0.856392	0.98281	4.20261	1.82863	0.46293	4.67147	3.80704	1.47998	5.42363	8.06591	9.53979	1.61033	4.2277	4.34142	4.85906	3.57942	3.32121	12.3797	1.00472	1.66063	1.75803	3.83035	0.853557	14.8745	5.55629	7.61522	5.24074	0.883314	5.98599	0	1.44002	4.03251	5.51904	0.664694	2.50659	9.61015	2.42734	3.48225	5.37724	5.18772	2.31188	5.10687	1.96943	0.981037	3.17378	2.60401	1.11777
HIBADH	25.4079	0	3.71455	2.35406	0	10.5063	3.33763	6.39851	10.1257	13.0091	8.95914	26.0416	13.1261	16.9487	21.1801	38.7884	11.2328	9.40825	11.6584	9.62107	29.455	12.3794	13.0758	11.2751	13.3355	12.3945	9.31105	0	8.76605	5.46101	16.4406	8.27116	8.14983	33.875	12.7253	23.6896	9.89199	13.383	11.5923	27.2806	8.52045	28.0907	8.9285	5.8495	11.2233	5.7713	7.58856	13.8609	7.58373
HK1	11.6327	0.0182372	0.0476528	0	0	0	0	1.50915	1.77346	0.449665	0.144869	0.332565	1.03573	0.0731136	0	0.0919045	0.311924	0.278445	0.209348	0	0.444608	0.266666	0.166744	0.0455751	0	0	0	1.69161	0.999291	0	0	0.386118	2.46285	0	0.204972	0.30391	0.425832	0.544945	0.125237	1.99084	0.794501	0.120971	0	0.101525	0.447189	0.0256811	0	0.111605	0.270385
HK2	11.8442	0.0423125	0.0485192	0	0	0	0	1.53659	1.8057	0.263357	0	0	0.0708094	0	0.134903	0.32956	0	0	0	0	0	0	0	0.0464038	0	0	0	0.0122498	0	0	0	0.587047	2.50763	0	0	0	0.153032	0	0	0.562507	0	0.12317	0	0	0.543385	0.115031	0	0.0491413	0.1113
HLA-A	1.23152	3.60145	2.64353	2.58608	1.30845	0.706476	3.2138	1.30115	2.66061	1.51369	0.907415	1.24674	3.94103	0.167659	0.80671	1.39506	4.30083	3.42678	0.76352	1.80368	1.04293	2.49597	1.46353	1.82265	1.87479	0.657628	1.63911	2.47654	1.58626	0.120615	2.79315	2.80532	0	2.61797	3.87668	2.65338	1.03133	3.16458	2.40861	4.12947	0.464842	2.35465	0.944112	1.44318	1.00498	2.23321	0.603053	0.169981	0.112355
HLA-C	1.1353	0.0539485	0.0237216	0.202206	0	0	0.439483	0.635352	0	1.54595	0	0.0347888	0.0290195	0.0935053	0.0675954	0.0406292	0	0.0255447	0	0.901507	0.957696	0	1.23729	0.522019	0.137315	1.22156	0.207175	0	0	0.543855	0.17078	0.21522	0	0.184967	1.60267	0.711333	0	0.0681664	0.080128	0.443295	0.670554	0	0	0	1.10548	0	0.0513559	0.0866863	0.0804469
HLA-DPB1	0	0	0	0	0	0	0	0	0	0	0	0	0	0	0	0	0	0	0	0	0	0	0	0	0	0	0	0	0	0	0	0	0	0	0	0	0	0	0	0	0	0	0	0	0	0	0	0	0
HLA-DQB1	0.955209	0	2.68743	0.614891	1.15791	0	0.703843	0	0	0	0	0	0	0	0	0.619659	0	0.815892	0	0.734046	2.21531	0.471628	0.563907	1.10964	1.87444	0	0	0	0	1.36565	0.622861	0.752004	0	0	0	0	2.5806	2.75858	0	0	0	0.7761	2.39933	2.13702	0	0	3.43295	0	1.69432
HLA-F	0	0	0	0	0	0	0	0	0	0	0	0	0	0	0	0.0406292	0	0	0	0	0	0	0	0	0	0	0	0	0	0	0	0.149986	0	0.128292	0	0.162959	0	0.0640334	0	0.568125	0	0	0	0	0	0	0.0513559	0.0866863	0
HM13	0.766181	0.548628	11.4065	0	0	0.916625	0.381491	0	0	0	2.05186	0	0	3.02228	0	0	0	0	0.357209	0	0	0.24798	0	0	0	0	0	0.136048	0	0	0	0	0	0	0.882105	0	2.16009	0	0	0	0	0	1.99591	0	1.12263	0	0	0	0
HMGB1	0	15.7986	16.1909	0.713636	24.0129	13.2969	0	0	11.5506	10.3698	0	3.98976	10.2487	0.193009	0	6.75455	14.5784	13.7112	10.3988	13.8624	0	0	21.4078	0.643907	2.59428	17.9628	0	15.2664	0	3.67612	0	0	5.47053	0	8.09247	0.36558	6.55379	14.5392	1.13517	10.553	12.5685	10.5186	0	9.67039	3.18754	17.0887	0.170584	0	0
HMGB1P1	0	0	0	0	0	0	0	0	0	0	0	0	0	0	0	0	0	0	0	0	0	0	0	0	0	0	0	0	0	0	0	0	0	0	0	0	0	0	0	0	0	0	0	0	0	1.72038	0	0	0
HMGB2	0	13.6778	13.7	0.208328	19.3207	10.663	0	0	8.39972	8.77449	0.365651	4.21667	8.67196	0	0	5.71539	12.3356	11.6018	8.79897	11.7297	0	0	18.1143	0	0	13.4938	0	12.9177	0.267353	0.823625	0	0	4.62891	0.511669	6.84747	0	5.54552	12.3024	0.960529	8.00954	9.7596	8.90035	0	6.72481	2.69715	12.4029	0	0	0
HMOX1	1.29435	0	1.05484	0	2.97943	1.19947	1.02184	0.750778	2.03385	2.72329	0.875629	1.60054	1.40372	2.00502	4.38636	1.39329	1.08858	1.1301	0	3.80756	1.61778	1.26949	1.92743	2.2106	1.72705	1.05578	2.99517	3.16629	1.28046	0	3.55891	0	2.13391	2.584	5.78915	0.13306	3.75876	2.0219	17.4225	0	9.09781	1.85466	18.1267	0	1.3112	0.470173	0.857773	67.5307	0.773982
HNF4A	4.82454	11.7544	13.3018	2.21666	3.61687	3.29673	1.41131	2.45614	2.93867	2.7569	1.59286	3.89705	3.7894	2.99421	2.67367	5.24031	8.83137	3.62233	3.6143	3.67808	3.14922	4.14336	1.21525	4.39164	2.17459	1.96668	3.95385	5.3216	5.2858	2.17041	2.22253	2.51167	1.56478	1.40961	1.89911	1.94824	1.53889	1.09592	1.87495	8.05428	2.66836	6.13254	1.84895	2.94264	1.63366	0.844528	2.99862	2.69187	1.88575
HNRNPA2B1	0.337574	1.46856	0	0.95129	4.23377	1.21419	1.31886	1.50708	3.01402	0.391962	0.440717	0.549154	0	1.11184	1.24365	3.42763	0	1.34579	0.429298	0.832241	2.73267	1.93402	2.2367	0	3.80599	1.08367	1.69101	2.98703	9.27332	2.94668	0.884727	2.05836	11.7924	0	1.47179	2.83027	0.851003	0	0	2.00676	1.80703	2.42324	1.8816	4.50065	0.156765	0.597397	3.63298	2.84224	0.545607
HNRNPA3	1.0382	0	0	0	0	0	0	0	1.83584	0	0.314886	0	0	0	0	0.22606	0.512818	0	0	1.52067	0	0	0	0	0	0	0	0	0.628866	0	0	0.555937	0	0.358277	0	0	0	0	0	0	0	0	1.39449	0	0	0	0.675211	0	0
HNRNPC	0	0	0	0.416005	0.173387	0	0	0	0.694137	0.384849	0.341158	0	1.07877	0.911503	1.00879	0	0	0.707422	0.367077	0	2.10177	0.763347	1.1945	0	1.25362	0.916178	0.191691	0.217476	0	0	0.26481	0	0.0815086	0	0.0878031	0	0.380652	0.379378	0	0	0	0	0	0	0	0.0797289	0.308326	2.49981	0.0224536
HNRNPCL1	0	0	0	0.416005	0	0	0	0	0.694137	0.384849	0.341158	0	1.07877	0.911503	1.00879	0	0	0.707422	0.367077	0	2.10177	0.763347	1.1945	0	0.86706	0	0	0	0	0	0	0	0	0	0.0878031	0	0.380652	0.379378	0	0	0	0	0	0	0	0.0797289	0.308326	0	0
HNRNPCL2	0	0	0	0.416005	0	0	0	0	0.694137	0.384849	0.341158	0	1.07877	0.911503	1.00879	0	0	0.707422	0.367077	0	2.10177	0.763347	1.1945	0	0.86706	0	0	0	0	0	0	0	0	0	0.0878031	0	0.380652	0.379378	0	0	0	0	0	0	0	0.0797289	0.308326	0	0
HNRNPCL3	0	0	0	0.434914	0	0	0	0	0.725688	0.402343	0.356665	0	1.1278	0.952935	1.05464	0	0	0.739577	0.383762	0	2.1973	0.798045	1.2488	0	0.906472	0	0	0	0	0	0	0	0	0	0.0917942	0	0.397955	0.396622	0	0	0	0	0	0	0	0.0833529	0.322341	0	0
HNRNPCL4	0	0	0	0.434914	0	0	0	0	0.725688	0.402343	0.356665	0	1.1278	0.952935	1.05464	0	0	0.739577	0.383762	0	2.1973	0.798045	1.2488	0	0.906472	0	0	0	0	0	0	0	0	0	0.0917942	0	0.397955	0.396622	0	0	0	0	0	0	0	0.0833529	0.322341	0	0
HNRNPDL	0.492557	0	0	1.53654	0	1.30577	0	0	0.214477	0	0	0	0	0	0	0	0	0	0	2.11773	0	0	0	0.649902	0	1.95788	0	0	3.52224	0	0	0.319224	0	0.290617	0	0.0430319	0	0	0	1.63388	0	0	0	0	26.5181	0	11.6081	0.464973	5.4118
HNRNPF	5.41916	0.282007	0.478925	0.00447509	0.0770857	0	0	1.39589	0	0.140879	0	0.167832	0.564359	0	0.0878086	0	0	0	0	0.635493	0.711607	0.329633	6.13434	1.03346	0.674887	6.4437	0.483567	0	0	0	0.259062	0	1.48902	0.15665	0.524673	0	0	0.0584721	0	0	0.158987	0.0411847	0.374685	0.402113	0.228907	0.250117	0.20914	0	0.349026
HNRNPH2	0.282277	0.153564	0.158572	0.00395873	0.0681912	0	0	0	0	0.316932	0.101295	0.843441	1.08205	0	0.0776768	2.25278	0	0	0	0	0.0934235	0	0.101741	1.55578	0	1.63141	0.0675006	2.0878	0	0.0611825	0.160736	0.0598756	0.378777	0.138575	2.33893	0	0.464165	0.0517253	0.598711	0.745448	0.968892	0.0364326	0	0	0.225773	0.221257	0.200708	0.124277	0.279019
HNRNPK	0	2.61113	0	3.55309	0.165289	15.5477	0	8.7766	9.40477	0	0.205656	8.1163	0	7.46174	8.12777	11.9237	0.525101	4.11726	0	4.34419	0.306637	21.7098	6.40135	6.82422	12.2392	0.316749	17.0818	4.51704	10.1071	5.04556	0	0	4.42713	0	7.54898	0	0	3.40806	4.12716	8.57449	0.123526	0.787048	2.87729	0	3.64853	1.27423	0	0.55001	0.371936
HNRNPL	0.861617	0.988665	1.06331	0.804492	4.49481	0	4.7898	0.0870469	4.66486	0	0	0.496678	0	0	0.0636007	0	0	6.19156	0	0.251414	2.61796	2.16537	0	8.73202	0	0	0.394894	4.59721	0	1.81566	0.138464	0	0.502892	0.403877	12.9414	0.463265	0	0.247095	2.08354	0.225099	2.06847	0.495703	0	0.111486	0	0	0	0	0
HNRNPLL	0	0	0	0	0	0	0	0	0	0	0.756566	0.323907	0	0	0	0	0	0	0	0	0	0	0	0	0	0	0	0	0.0596214	0	0	0	0	0	0	1.73514	0	0	0	0	0	0	0	0	0	0	0	0	0
HNRNPM	2.42207	4.16534	2.58163	1.6871	7.70379	5.26135	9.40658	6.29642	3.39501	0	2.35935	1.55096	2.72814	0	0	2.40772	2.97131	11.2317	2.25836	2.70566	3.06303	0.662411	20.5952	7.1703	6.93869	6.18823	3.09814	38.5271	6.70685	3.82241	12.7694	12.0075	4.88865	7.28913	2.5009	0.869608	0	7.81879	3.84285	1.88086	5.42744	6.04416	5.26594	4.25437	8.54358	2.72723	0	0.167193	0
HNRNPR	1.71216	2.55002	1.40825	0	0	2.34193	0	0.393805	2.96462	2.77489	0	6.04015	3.13337	4.54131	1.91609	0	0	3.8319	0	3.15139	0	0.186607	3.48352	1.14803	0	0.187379	0	0	0.19531	2.02844	0	0.387484	1.59286	3.75871	2.54518	2.18352	0.0709185	0.230674	0	0.163943	0	0	0	5.50609	2.8496	0	1.81802	2.21699	1.73652
HNRNPUL2	0.537583	0.102212	5.98943	1.88008	0	0.0639092	15.806	27.7552	0	0.0829521	21.5119	0	0.856134	0	26.2676	2.36057	0.529561	4.29373	16.3562	0.992812	7.31644	0	11.2872	3.4307	18.3026	0.087188	0	1.40954	0.719476	0.682406	0	0	27.2508	0	0	0.810533	0.493967	0	40.2161	4.13607	0	0	0	26.2626	0	11.0961	0.409932	0	0.20776
HOGA1	0	0	0	0	0	0	0	0.68694	0	0	0.677125	0	0	0	0	0	0.838428	0	0.333929	0	0	0	0	0.789959	0	0	0	0	0	0	0	0	0	0	2.34473	0	0	0	0	0.814475	0	0.144964	0	0	0	0	0	0	0
HOMER1	0	0	0	0	0	0	0	0	0	0	0.141677	0	0	0	0	0	0	0	0	0	0	0	0	0	0	0	0	0	0	0	0	0	0	0	0	0	0	0	0	0	0	0	0	18.404	0	0	0	0	0
HP	508.292	1858.17	2253.7	1212.2	889.052	1060.8	2067.78	2400.09	954.79	249.704	1052.01	1181.56	3100.4	283.387	46.0414	1222.31	1897.2	3121.69	441.964	2018.09	767.204	403.31	282.69	2002.04	1345.65	1522.32	1594.78	4704.33	1351.15	556.498	575.563	1216.35	436.856	1149.54	893.838	156.335	565.27	2052.41	1074.76	2416.41	2090.44	2422.04	1448.33	1383.71	1349.56	695.347	1283.9	893.107	669.849
HPR	124.571	501.502	486.038	223.218	166.828	184.503	450.726	430.665	251.355	61.2244	304.906	293.819	676.418	68.3045	9.73375	309.546	499.176	581	79.218	439.685	183.016	81.3862	56.4622	490.153	244.256	362.013	269.38	952.33	316.549	130.163	139.228	253.014	102.644	272.671	213.279	47.443	140.021	365.966	245.056	455.949	445.657	520.496	315.534	419.629	290.757	146.745	287.004	160.999	191.267
HPX	1766.68	1070.06	1213.44	675.167	936.817	1082.11	1190.49	735.317	1223.5	1166.46	682.503	1051.2	1098.06	752.078	663.283	1260.73	558.854	1000.81	749.669	1301.35	1320.88	1553.74	1148.73	906.115	1166.58	1292.28	1230.48	1382.53	1058.96	1065.12	784.694	880.515	1065.82	1206.16	1007.85	1022.05	934.544	887.286	802.896	1331.37	991.002	1029.91	564.852	898.453	897.588	672.148	1355.7	1003.99	800.562
HRG	423.34	239.993	466.352	174.865	111.87	250.802	143.857	110.25	255.092	172.089	111.529	222.083	140.235	282.337	269.163	275.53	176.837	168.029	339.881	210.202	138.558	181.699	230.833	173.34	218.234	179.253	116.876	242.692	301.32	174.367	118.224	160.017	392.359	194.321	293.558	177.084	419.056	173.146	147.594	367.763	151.58	373.995	183.441	207.565	271.793	130.655	166.519	243.719	193.019
HRNR	0.974424	0	0	0.0480698	0	0.196117	0.806337	0	0.296318	0.272168	0.00889413	0.368107	0.0878543	0.308831	0.169847	0.0172246	0.0593539	0.502506	0.168033	0	0.745223	0.223512	0.376475	0.561248	0.281381	0.112572	0.267193	0.137565	0	0.503587	0.687391	0.105425	0	0.198223	0.307931	0.70111	0.0534867	0.0783016	0.00830944	0.130468	0.119993	0.419678	0	0	0.206276	0	0.161079	0.0435104	0
HSBP1	0	0	0	0	0	3.10964	0	0	0	0	0	1.08309	0	0	0	0	0	3.38904	0	0	0	0	0	0	0	0	0	0	0	0	0	0	0	0	0	0	0	0	0	0	0	0	0	26.9951	0	0	0	0	1.16525
HSD17B10	0.251132	0	0	0	0	0	0	0.236651	0	3.14423	0.252678	0	0.125239	0	0	0	0	0	0	1.50514	0.46254	0	0	0	0	0	0.44483	0	0	0.581059	0	0.501107	0	0	0	0	0	0.0540394	0	0.525977	0	0.317745	0	2.53335	1.52595	0	0	0	0
HSD17B11	3.1358	0	0.12762	0	0	0	0	0	0	0	0	0	2.45957	0	0	0	36.933	3.68139	0	0	0	0	0	0	0	0	0.946372	0	0	2.53776	2.1412	2.05032	0	0	0	0	1.15539	0	0	0	0	0	0	1.82601	0	0	0	0	0.291038
HSD17B4	0	0.673113	0	0	0.0254441	0.381596	0.367815	0	0	0	1.48133	0.825672	0	0.313982	0	0	0	0	0	0	0	0	0	0	0	0.288198	0	0.113164	0	0.174657	0.880316	1.59887	0	3.28215	0	0	0	0.058069	0	1.00588	0.675867	0	0.751069	0	0.41822	0.0693018	1.08269	0	0
HSDL2	0	0	0	0	0	0	0	0	0	0	0	0	0	0	1.06095	0	0	0	0	0	0	0.147658	0	0	0	0	0	0	0	0	0	0.442682	0	0	3.431	0	0	0	0	0	0	1.18348	0	0.286936	0.198298	0	0.18366	0	0
HSP90AA1	4.16687	0.267022	0.0994317	0.0567674	1.03039	0.0788147	0.659315	3.26439	0.40683	0.490694	0	3.93225	0.373836	3.87957	0.645509	4.23533	1.38259	0.289872	0.235667	1.68653	0.222661	3.30212	0.262717	0.297558	0.247373	0.218131	0.920891	0	7.88027	0.166203	3.78651	2.04217	0.896869	9.47589	3.99716	0.192251	0.172522	2.68102	0.214658	0.219811	0.451826	3.13883	0.288217	0.102636	5.29696	0.491235	0.113987	0.206892	0.0141111
HSP90AA5P	0.7852	0	0	0.0553641	0	0	0	0.24641	0.386694	0.358222	0	0.356178	0.432844	0	0.592496	0.301451	0	0.241036	0.471333	0.267251	0.445321	0.44364	0.360289	0.302016	0.494746	0.436263	1.61723	0	0.435145	0	0	0.170189	0.316695	0	0.302717	0.384502	0.324362	0.249923	0.303279	0	0.0226306	0.145442	0.271327	0.205273	0.5384	0.243987	0	0.373039	0
HSP90AB1	0.957506	1.47321	0.335624	0.819672	1.77392	7.19593	1.19296	1.82509	2.24085	2.58946	0.284057	0.445843	1.23094	1.80849	3.48813	4.37487	0.689428	1.19687	6.30837	2.90652	3.35119	6.25757	0.77002	4.02173	2.7064	3.50733	5.70033	1.79808	2.83779	0.716542	0.274058	3.2168	7.1362	10.5582	0.147838	0.543536	3.92183	2.99794	3.67241	5.20751	1.27755	4.41854	4.34016	0.100249	4.85109	0.58434	0.111336	0.20208	0.0137829
HSP90AB3P	0.0834289	0.2325	0.122827	0.035929	0.826293	0.183197	0.064925	0.162857	0.238841	0.879979	0	0.56386	0.267345	0	0.231843	0.18619	0	0.283995	0.155531	0.165067	0.275051	0.239476	0.222531	0.186539	0.732343	0.269456	0.116164	0	0.186843	0	0	0	0.238471	0.265821	0.186972	0.687414	0.213115	0.154364	0.251069	0.0530895	0	0	0.408204	0.126786	1.25397	0.255073	0.140808	0.230406	0.0174313
HSP90AB4P	0.0945528	0.2635	0.139204	0.0407196	0	0	0.0735817	0.184571	0.270686	0.250756	0	0.249324	0.302991	0	0.262755	0.211016	0	0.168725	0.154504	0.187075	0.311725	0.271407	0.252202	0.211411	0.346322	0.305384	0.131653	0	0.211756	0	0	0	0.221687	0.301263	0.211902	0.242121	0.241531	0.174946	0.284545	0.0601681	0	0	0.189929	0.143691	0.465993	0.289083	0.159582	0	0.0197555
HSP90B1	11.0825	25.2361	8.51901	1.46115	6.43548	2.18984	5.32242	16.0999	9.98681	6.70617	7.6351	6.21648	3.39795	11.0397	8.28221	7.74001	2.61137	4.82404	1.48358	2.14399	3.22219	6.59897	12.1701	7.29247	3.02813	4.07805	5.70354	4.29482	5.88054	5.21258	2.9957	26.0451	35.3576	5.39748	6.33704	4.65773	4.7671	1.83631	26.9345	3.63276	28.451	8.007	4.22689	12.2616	1.82562	4.31731	3.79325	5.39491	0
HSP90B2P	0.914366	0	0.708348	0	0.84176	0	1.753	0	0.657413	2.9946	6.71271	0	0	2.25368	0.802065	0	0.458649	0.0428077	0	0.578763	0	0.463952	0	0	0	0.532692	0	0	0.638048	0	0	0	0	0.454057	0	0	0	0.602433	43.8278	0	0.626681	0.714325	0	0	1.16119	0	1.75106	0	0
HSPA13	0.869116	0	0	0	0	0	0	0	0	0	0.63098	0	0	0	0	0	0	0.683879	0	0	0	0	0	0	1.66959	0	0	0	0	0	0	0	0	0	0.351216	0	0	0.0677478	0	0	0	0	0	0	0	0	0.112811	0	0
HSPA1A	2.2108	2.48958	3.48506	14.7439	1.4124	1.4246	1.5671	2.94619	3.85374	3.89641	1.05914	2.13649	1.79395	1.62981	3.40129	2.2637	9.33881	1.48568	1.81223	2.76619	3.45814	1.50458	1.30319	1.39795	4.12774	2.59064	2.50663	3.41925	2.19227	1.69243	6.47676	1.5112	1.7088	2.10354	2.58208	2.0209	0.168254	1.48974	2.2562	2.92894	4.10391	1.91623	3.80776	4.84545	8.28557	2.27356	1.40264	0	0.586004
HSPA1B	2.2108	2.48958	3.48506	14.7439	1.4124	1.4246	1.5671	2.94619	3.85374	3.89641	1.05914	2.13649	1.79395	1.62981	3.40129	2.2637	9.33881	1.48568	1.81223	2.76619	3.45814	1.50458	1.30319	1.39795	4.12774	2.59064	2.50663	3.41925	2.19227	1.69243	6.47676	1.5112	1.7088	2.10354	2.58208	2.0209	0.168254	1.48974	2.2562	2.92894	4.10391	1.91623	3.80776	4.84545	8.28557	2.27356	1.40264	0	0.586004
HSPA1L	1.4797	0.0144376	0.145116	0.836151	0.157311	0.176546	0.749662	1.81505	1.48228	1.77936	0.280374	0.511015	0.254216	0.699295	1.19141	0.0588848	0.184099	0.276667	1.18328	0.985893	3.1454	0.166117	0.0385181	0.0909081	1.85702	0.970146	0.770955	1.78254	0.259179	0.443629	0	0.0752909	0.154466	0.560086	0.23127	0.644358	0.0351611	0.0790359	0.943688	0.278155	2.60625	0	0.573943	0.551542	3.89373	0.651283	1.95264	0	0.400197
HSPA5	10.4052	7.28063	0.636861	0.629314	4.38897	6.00386	0.855162	1.263	3.16864	1.73482	4.82241	2.73832	14.8466	3.54064	0.807683	0.936515	3.42682	10.309	7.44238	6.5216	8.90737	4.48872	7.81017	6.5319	6.53597	10.9085	16.8104	3.7145	0.621086	5.08254	3.47223	9.57969	1.95269	10.2283	8.80722	0.304938	2.69365	3.61432	1.00078	0.412757	1.4536	0.608254	10.6079	1.51958	2.61232	3.39971	4.0571	5.61405	1.78881
HSPA8	2.2325	102.661	1.5127	2.69693	36.8041	0.166942	12.6839	6.44015	46.6133	3.18374	14.2617	0.773688	5.13765	29.6007	5.07164	3.02673	1.27558	5.90582	15.9179	2.13324	23.6378	34.4879	85.5211	7.16016	4.58952	3.23695	1.74153	0.864192	1.62905	2.60815	1.46164	0.626082	0.686023	2.40559	1.67076	6.09908	8.98411	2.72455	4.37319	3.67962	4.73666	0.528212	0.0895042	0.219913	26.8074	0.58576	2.48587	2.04361	3.65047
HSPA9	0.41996	0	0	0.197577	0.775092	1.13974	0.490067	0	0.685804	0	0.312727	0	0.111187	0	0	0.347982	0	0.595775	0.405772	0	0.466676	0.0771922	0	0.571945	0.536052	2.20344	0	0.30859	0.544103	0.0669781	0	0.989748	0.687668	0.356588	0	0.191242	0	0.370366	0	0.696891	0.355039	1.13608	0.660231	0	0	0.644439	0.271173	0.582602	0.108963
HSPB11	0	0	0	0	0	0	0	0	0	0	0	4.06791	0	0	0	0	0	0	0	0	0	0	0	0.471965	0	1.84798	0	1.37789	1.07023	0	1.10161	1.39926	0	0	0	0	0	0	0	0	0	0.610323	4.16051	0	0	0	0	0	0
HSPD1	2.50803	0.325976	0.264452	5.24313	0.213245	13.0081	1.02743	0	1.63229	4.41039	0.34859	22.2439	14.2204	1.52054	8.28583	1.73092	25.2692	0.13325	0	0.13003	23.2631	0.328473	17.0969	7.41361	6.63286	6.30602	2.5984	0.270116	0.258772	1.72466	0	14.4723	1.56237	0.146283	0.0134144	0.551505	24.315	16.6021	12.0323	7.66375	9.93444	13.4332	0.192501	19.9646	23.1756	7.02532	24.1935	24.1936	22.9197
HSPG2	19.4957	16.1772	26.0964	7.9065	23.1712	9.43199	10.7511	11.9246	3.24235	21.2285	12.4429	5.78163	13.8835	7.40179	7.65893	5.30084	7.55905	16.4331	0.87329	26.514	5.75769	20.4982	24.2223	18.8272	12.286	25.5041	15.0693	11.2598	14.2775	17.4984	10.3475	15.6815	15.0126	22.8778	1.96433	23.4016	9.03166	11.0165	7.52877	6.49133	10.5133	13.2577	9.28946	4.7759	14.298	9.96796	22.5945	46.4275	30.5939
HSPH1	7.87709	2.8981	2.93481	0.0519818	1.56534	2.23795	0	1.29015	1.71032	0.272706	1.64005	0.564202	1.60232	0	2.76135	2.27171	0.626562	1.36713	1.63999	1.85161	1.82443	1.47536	0	2.41507	3.05262	2.06004	2.13891	1.70052	3.32153	0	2.38257	1.59322	1.06949	24.6881	0	4.31768	5.14677	10.0157	0.379429	1.75306	2.08372	0	2.88777	14.3334	3.6483	1.10471	15.6506	0	0
HTRA1	0	0	0	0	0	0	0	0	0	0	0	0	0	0	0.461053	0	0	0	0.396942	0	0.594216	0.485218	0.617359	0	0.196425	0	0	0	0	0	0	0	0.69585	0	0	0	0	0	0	0	0	0	0	0	0	0	0	0	0
HTT	0	0	0	0	0	0.234768	0	0	0	0	0.0290882	0	0	0.00296288	0	0.18836	0	0	0	0	0	0	0	0.127024	0	0	0	0	0	0	0.0398046	0	0.22231	0.129199	0	0	0	0	0.0298214	0	0	0.0659797	0	0.0545618	0.279	0	0	0.694236	0
HUWE1	0	0.0539502	0.72383	0.513315	0.031534	0.0933781	0	0.218619	0	0.248048	0.0486667	0.182196	0.00877227	0.130941	0.0825036	0.16711	0	0.044684	0.119526	0	0.2442	0.080287	0.135282	0.210741	0	0	0.0142118	0	0.0306514	0	0	0.0403378	0	0	0.173672	0.0288371	0	0	0	0.0177881	0	0.0967106	0	0	0	0.0852136	0	0.0445894	0
HYAL1	0	0	0	0	0	0.455979	0	0	0	0.213828	0.171571	0	0	0.204904	0	0	0	0	0	0.0721002	0	0	0	0.738644	0	0	0	0	0	0	0	0	0	0.10026	0.0979336	0	0	0	0	0	0	0	0	0	0	0	0	0.481784	0
HYOU1	0.729478	0.409103	0.142543	0.258963	1.18301	2.40961	1.30343	1.12234	2.69386	41.3674	0	1.2549	2.60136	5.43467	0	1.81452	11.6935	0.400671	0.872328	1.47465	0.629555	3.41875	0.422603	0.412757	0.803262	1.34481	2.49733	1.70265	1.43676	2.88342	1.29458	0.896136	1.66266	0.404458	1.19289	2.92674	0.347638	0.8542	10.0031	4.172	1.56275	1.05062	0.79269	1.29452	18.3779	0.0862068	0.0523798	0.12473	0.226286
IARS1	0.304361	0.133748	0.774312	0	0.592247	0	0	20.4682	0.503977	0	0.208443	2.98121	0.456095	0	0.341873	0	0.611973	0.164514	0	0.73087	46.4654	0	15.9937	0	0.351999	0.843421	42.401	0.357016	57.2316	0	0	0	0	89.6092	0	2.89711	0	0.56359	0	0.532977	0.374831	0.0408385	0.535172	0.456931	1.16445	0.0376777	0	0	0.126431
ICA1	0	0	0	0	0	0	0	0	0	0	0	0	0	0	0.870497	0	0	0	0.824051	0.359832	0	0	0	0	0.726522	0	0	0	0	0	0	0	0	0	0	0	0	0	0	0	0	0	0	0.698301	0	0	0	0	0
ICAM2	1.81438	1.676	1.33217	0.801047	1.59208	1.00436	1.4703	3.45072	1.58301	4.08016	0.760762	2.84244	1.03137	3.54798	1.44989	4.21233	0.872761	1.91324	1.26797	1.78745	1.15449	4.07043	2.8726	0.728481	2.4834	1.44536	1.05246	3.8657	1.16722	1.24036	2.61826	1.2758	0.865223	1.46061	1.15037	1.38938	1.2413	2.78386	0.832609	0.392301	1.11371	2.26222	1.88604	0.518785	1.12845	0.899367	0	1.03599	0.121472
IDE	0	0.0851485	1.16568	0	0	0	0	0	0	0	0	0	0	0	0.166352	0	0	0	0.0659501	0	0	0	0	0	0.113502	0	0	0	0	0	0	0	0.0805097	0	0.258099	0	0	0	0	0	0	0	0.0513268	0.0345787	0	0	0	0	0
IDH3G	13.6835	18.9156	12.499	18.2896	27.6852	24.1105	17.1583	19.6163	54.9402	38.4944	18.6339	42.7097	20.8425	31.8393	35.3684	50.5122	18.7864	34.8072	51.4815	31.3339	22.831	36.0913	30.5438	30.6529	41.728	30.6087	23.1047	32.4418	33.4678	28.9126	17.1069	18.0269	37.5747	42.51	35.6249	28.9053	33.1591	21.2212	22.9882	28.8851	26.4279	36.1359	28.1543	26.0693	0	12.8681	0	31.942	20.0009
IFI16	0.399146	0	0	0.0694577	0	0	0.0365491	0	0	0	0	0	0	0	0	0.458449	0	0	0	0	0.711603	0	0	0	0	0	0	0.0919512	0	0	0	0	0	0	0	0	0	0.0839137	0.152284	0.221272	0.113088	0	0	0.112754	0	0	0	2.4776	0
IGF2R	6.48345	3.93585	4.11221	5.20225	0.090528	0	0.117829	0.828236	0.143339	6.60087	4.01179	1.60713	3.88623	0.121256	0.206357	0.162778	0	3.90421	0	1.99649	0.892936	0	8.92276	0.0381408	0	0	0	3.82535	6.33994	0.740613	0.0197204	0	1.36227	0	0.0300294	7.28083	0	0.100946	0.184052	0	0	1.34759	1.14056	0	6.38637	3.22352	2.87844	0	1.03976
IGFALS	44.5153	29.9235	28.6969	16.6483	19.6802	33.5262	22.5662	10.8259	20.6389	30.5073	13.2662	6.39065	19.8282	9.73567	20.1547	28.7929	12.8193	12.6301	20.071	26.848	26.6584	18.3933	25.1779	19.2757	28.859	19.5515	25.2676	25.7726	22.9049	9.3469	7.56448	19.1998	34.4465	21.2208	28.6512	13.9091	28.6774	11.0889	26.1133	37.6478	20.9941	12.7513	11.1906	22.0156	21.9981	17.2251	14.1879	19.0381	8.39353
IGFBP3	0.819402	1.52142	0	0.857002	0	1.06454	0	0.336241	0.541956	1.09019	6.05201	0	1.98197	0	0	0.181726	0	0	0	0	0	1.64821	0	0	0.113945	0	0.744806	3.32497	0	0	0.0727411	0	1.83089	0	0.786664	0	0	0	0	0.172854	0	0.0248745	0	0	3.87713	1.21609	1.97672	3.37991	0.57894
IGFBP6	16.5484	30.8194	11.4092	42.8115	1.05179	27.2863	0	15.5466	85.2095	13.909	0	39.8473	22.9158	18.3173	15.0992	22.0372	33.6018	0.125621	17.6421	20.5497	35.6836	16.1222	23.7741	61.2298	15.0718	25.5166	20.7427	12.6313	4.54349	10.5516	0.310618	7.88778	0.423235	26.9769	33.9219	13.2681	207.156	44.7829	23.0982	15.9591	1.13149	50.3434	20.0316	13.7289	0.334452	12.5069	0.749056	0.837443	2.02911
IGHA1	757.71	1695.73	1206.05	1740.98	1760.22	1080.37	1591.56	1018.56	1054.98	716.91	1857.72	1368.69	920.517	1052.33	826.563	1034.58	1176.3	2377.12	703.797	1805.75	1856.4	1142.96	800.496	1587.33	612.046	1357.09	914.527	987.837	1825.15	420.839	3248.87	1429.32	1282.21	1527.87	1027.18	915.592	1962.49	1703.73	1463.45	674.798	1888.57	2252.18	900.884	900.323	2019.27	770.751	1264.21	2284.96	2324.65
IGHA2	333.293	718.097	517.513	784.803	969.541	428.02	901.25	383.752	444.317	390.935	884.944	791.241	519.098	531.689	405.812	567.295	662.012	1203.54	343.95	924.326	800.34	547.188	365.677	746.882	304.166	560.98	441.452	517.181	856.689	139.928	1586.39	875.26	646.953	678.607	569.569	495.128	695.984	924.555	634.663	255.81	841.147	1075.63	484.826	339.965	1034.07	272.06	599.268	1195.79	880.631
IGHE	0	0	0	0	0	0.12528	0	0	0	0	0.11665	0	0	0	0	0	0.0257023	0	0	0	0	0	0	0	0	0	0	0.172958	0	0	0	0	0	0	0	0.0350473	0	0	0	0	0	0	0	0	0	0	0.174078	0	0
IGHG1	5981.76	10100.4	10176.9	6060.36	6934.12	5830.73	6252.25	8003.21	6703.34	7997.66	12624.9	8035.36	9773.29	9211.41	7597.04	6385.39	6490.03	8081.09	6653.38	8947.32	6674.69	7227.44	7829.41	7504.97	5572.51	6060.33	12634.4	7139.17	7054.39	13906	8519.81	10756.1	8874.4	7708.69	7639.69	11902.4	7847.27	10729.2	8328.82	5195.62	9205.34	6778.09	8133.11	8446.82	6592.95	3591.04	6795.15	6688.58	6233.99
IGHG2	4507.95	6543.77	6801.27	4408.26	5466.38	3627.57	4922.05	4710.31	4190.71	3791.71	8177.24	6243.66	4379.05	6523.55	6110.06	4019.57	4142.66	5145.34	4189.69	4751.7	3863.06	6138.12	5892.75	4826.95	4954.7	5347.72	5813.6	5562.63	3810.88	5648.85	8352.67	6262.92	7082.58	5119.6	5057.61	4259.7	7666.4	8857.78	8271.58	3233.84	5217.85	3923.41	4978.44	8072.1	5313.24	2230.79	5488.78	4492.6	4512.14
IGHG3	1170.01	2224.73	2489.57	1511.36	1651.3	1361.58	1350.19	1863.36	1315.83	1732.04	3269.23	1777.03	2245.39	2240.03	1883.16	1724.65	1486.55	1787.51	2128.57	2048.98	1681.97	1702.8	2191.93	1451.05	1604.64	1772.78	2742.9	1731.89	1337.63	2851.17	1762.48	2094.04	2194.84	1540.26	1357.71	2628.36	2283.93	2731.78	2491.65	1265.34	1921.64	1308.59	1522.23	2173.27	1898.53	842.338	1968.15	1828.52	2101.7
IGHG4	741.649	927.294	1068.04	765.208	1563.36	1055.76	1867	1095.85	995.714	890.45	2592.06	2054	1000.61	1401.2	933.743	883.766	1184.83	1084.4	1045.05	1366.41	922.651	1364.63	1274.01	1156.91	1104.12	1114.89	1443.44	1255.75	1215.14	1514.61	1780.33	1326.65	1058.36	996.5	947.69	936.489	1698.59	1691.05	1290.11	700.315	1079.48	1172.2	2377.25	1374.68	891.773	396.215	1503.21	782.057	968.739
IGHM	402.872	634.334	659.989	217.803	610.677	243.441	333.71	430.422	712.822	1161.48	304.046	1190	155.884	515.664	429.179	229.994	384.071	713.568	2021.41	417.833	407.956	371.685	409.485	461.039	245.235	389.802	481.18	590.219	648.888	521.728	478.035	621.487	260.209	590.159	1338.21	398.507	654.101	409.398	655.374	240.562	456.767	918.013	735.694	917.524	344.903	279.926	697.287	1110.49	265.998
IGHV1-18	6.20175	32.2641	25.4632	19.4236	23.8703	19.9215	10.9229	55.9916	34.8618	21.3475	33.2189	27.0896	27.5379	42.9157	18.6006	23.5537	15.7468	20.3939	4.95647	7.67119	6.17984	16.7163	14.5451	39.3047	15.3821	12.052	32.6786	15.9696	17.1646	7.84064	18.238	7.03691	23.594	30.9766	30.0853	21.5493	14.3327	55.7576	26.7172	9.43151	43.3287	9.27976	14.1101	27.8389	16.8031	15.2414	19.2779	25.6338	7.06152
IGHV1-2	0	18.2224	16.7631	8.08109	34.7553	22.5931	5.29231	65.4155	20.159	7.2254	15.4199	47.5196	12.9387	28.1161	20.3111	0	1.24655	18.857	8.10058	8.03912	16.0995	0	12.0978	33.1429	13.2448	4.3001	13.2767	12.3787	7.26418	0	0	11.2279	0	13.1886	9.44844	19.877	13.2048	1.53137	0	11.0309	40.8039	28.9199	48.9221	6.42981	9.19596	4.00128	11.2554	3.72799	12.0756
IGHV1-24	4.26451	19.6303	3.53827	2.5413	8.39102	4.11994	0	14.6333	3.80789	15.8662	27.4252	1.58146	3.17013	14.229	0	5.53	4.30254	5.69495	0	0	6.31344	1.04039	2.32928	7.39021	14.3753	2.42344	8.33542	10.0691	6.31118	0	39.6964	2.42345	14.9374	33.3295	17.4168	14.0638	4.59659	24.5212	13.3691	80.4223	4.3234	6.87402	18.6583	7.88348	2.55112	6.50281	7.04865	14.2632	1.92126
IGHV1-3	15.7676	6.4382	5.48454	5.92159	7.25017	8.0958	7.49784	24.8022	7.31301	19.4343	5.13232	8.8442	18.3492	33.484	8.45751	18.7759	8.11379	5.15032	7.46097	13.7104	8.28684	10.0257	4.60517	9.84429	5.20659	11.6699	35.0612	10.193	6.23086	7.02479	13.3927	7.31479	7.6201	11.329	23.1757	6.33293	4.17019	21.8963	10.468	4.10983	14.6804	0.575372	9.82868	14.3689	3.00828	4.85879	4.41119	16.3473	3.29878
IGHV1-46	12.2283	14.6512	12.6801	13.2991	10.8304	10.0875	7.4841	99.0852	18.2468	27.4729	23.4089	26.1098	23.4145	26.1926	11.4796	13.83	22.0861	24.6209	8.12827	8.6353	11.6294	13.792	6.92603	30.954	7.72048	13.9327	13.8447	14.2419	15.0432	2.9203	12.5858	15.8352	6.88787	33.3455	41.3903	5.49761	15.4113	11.4312	29.9124	11.7316	75.9973	15.8056	11.9767	19.7429	6.09053	5.78684	6.46358	4.8217	5.21765
IGHV1-69	6.35611	22.8571	3.54366	2.68652	14.4895	0	0.478878	15.128	7.33737	6.94947	4.25755	5.0306	10.627	16.1165	4.16841	3.03096	0.422535	0.733533	2.91592	9.79944	0.811563	5.54635	1.34561	7.74875	5.59846	5.60103	15.1116	7.2851	10.2858	0.559457	5.16557	6.31319	6.5806	8.23314	1.94262	8.57351	0.763243	15.1799	5.02062	2.50694	3.38049	7.91528	6.99741	2.14088	3.49383	3.90009	9.47655	13.0697	0.603631
IGHV1-69-2	3.71152	2.50713	1.82302	1.18834	10.5829	2.24341	0	0	2.23763	1.79936	11.3787	3.6959	4.46013	6.81672	0	1.78574	0	3.42409	0	0	3.90368	1.09563	5.18423	4.08096	3.31686	0	9.66729	4.91281	1.82386	0	7.82611	0	2.61183	3.03977	7.44811	8.28932	1.57935	3.88059	3.75993	16.8609	8.66218	3.3952	5.49991	9.44712	0	0	4.01741	2.36835	0
IGHV1-69D	0.892801	2.98918	4.73676	4.25613	10.6297	5.29234	3.82561	2.82896	0.550536	0	19.4505	9.80478	8.76508	15.4486	0	8.76769	2.46941	6.36596	0.5753	1.17825	6.949	6.45674	7.30651	9.41841	4.72544	0	14.9787	4.14086	1.12887	6.03212	9.39004	0	4.91852	1.25793	13.6402	12.03	7.66387	7.72617	6.91665	8.67221	13.1054	9.04363	6.67409	13.1239	0	0.579329	9.80561	0.934341	3.23865
IGHV1-8	1.52648	9.85787	3.64037	5.34925	12.9848	9.50806	3.12979	17.508	10.5661	1.60148	11.699	16.5861	12.3743	12.5207	1.10693	3.2336	3.05236	10.1228	3.05389	2.5306	4.93487	11.079	1.64561	11.1709	5.35548	9.67617	11.0637	6.06278	6.3991	1.95901	32.5255	3.37986	8.39052	6.75904	15.4261	7.07622	7.2607	8.85167	10.313	11.0625	17.2101	7.28388	8.70962	16.5248	2.18445	6.29377	1.75639	6.25434	1.72678
IGHV2-26	14.0544	15.1543	14.6915	1.00222	6.04224	14.0995	5.22661	17.9986	6.37771	6.30929	11.9051	21.1475	8.87721	14.4335	0	6.05357	11.4419	9.11548	2.29132	2.66174	11.2484	2.52417	14.5795	6.81956	14.3941	2.55503	16.0712	7.95414	11.7572	3.31799	16.0028	5.98485	8.13068	17.5482	23.3926	9.8977	14.1098	13.0327	10.8321	5.16101	13.1405	10.5598	10.7753	14.1473	9.0079	2.27759	0	67.3727	18.3426
IGHV2-5	2.66789	1.75386	1.72749	0	5.62528	2.15192	1.2002	0.670223	1.54157	1.67832	1.4462	7.2926	2.09998	2.69282	0.851224	0.634081	2.95855	3.45841	1.15101	1.65153	0.812387	2.10678	1.50281	1.68634	2.39169	1.14184	1.95349	3.26258	0	0.879475	4.21361	5.69253	0.711951	1.82645	2.52284	0.529994	2.05958	3.60591	1.6491	0	2.00005	1.07757	1.75541	2.02944	0.804244	1.01872	1.77896	2.39071	0.278354
IGHV3-11	16.8544	28.8739	14.1546	9.3956	22.0241	9.09222	7.75315	17.0556	18.0958	11.1583	19.6507	21.1271	6.65236	15.9595	9.32478	12.3982	10.7976	11.7365	9.69752	14.4672	9.92073	7.76415	7.60285	10.615	8.1985	7.96907	21.9003	13.8779	14.4158	12.004	14.9923	14.2144	11.3482	14.7457	10.1103	19.3477	13.2061	23.2641	11.4871	8.24777	17.1056	10.2899	13.4098	10.7027	4.58904	6.86736	13.0064	14.6801	8.32798
IGHV3-13	20.2253	34.6486	16.9856	11.2747	25.1988	10.9107	8.02105	20.4667	21.715	13.39	23.5808	23.4738	7.98283	19.1514	11.1897	14.8779	12.9571	12.1223	11.637	17.3607	11.9049	9.31698	9.12342	12.738	9.21012	9.56289	26.2804	16.6535	16.5299	13.601	17.9907	15.2097	13.6178	14.2066	12.1323	23.2173	15.8473	25.0603	13.7845	9.89733	18.3398	11.3398	16.0918	9.61138	4.6963	8.24083	15.6076	17.6161	9.99357
IGHV3-15	55.0739	109.49	60.242	36.9908	64.7519	42.9221	45.6553	165.671	51.6377	209.95	82.0523	64.4106	52.201	71.5425	38.5283	31.9926	64.971	70.95	60.971	89.5438	64.3773	74.2714	76.6482	56.3395	46.2175	61.1101	108.481	72.5339	61.8452	977.678	95.1156	51.6872	52.8716	46.4565	103.22	103.238	136.883	67.4419	49.9819	37.8743	97.1487	47.474	75.4678	75.948	56.0004	26.3933	163.57	72.1977	48.07
IGHV3-20	16.8544	28.8739	14.1546	9.3956	22.0241	9.09222	7.75315	17.0556	18.0958	11.1583	19.6507	21.1271	6.65236	15.9595	9.32478	12.3982	10.7976	11.7365	9.69752	14.4672	9.92073	7.76415	7.60285	10.615	8.1985	7.96907	21.9003	13.8779	14.4158	12.004	14.9923	14.2144	11.3482	14.7457	10.1103	19.3477	13.2061	23.2641	11.4871	8.24777	17.1056	10.2899	13.4098	10.7027	4.58904	6.86736	13.0064	14.6801	8.32798
IGHV3-21	16.8544	28.8739	14.1546	9.3956	22.0241	9.09222	7.75315	17.0556	18.0958	11.1583	19.6507	21.1271	6.65236	15.9595	9.32478	12.3982	10.7976	11.7365	9.69752	14.4672	9.92073	7.76415	7.60285	10.615	8.1985	7.96907	21.9003	13.8779	14.4158	12.004	14.9923	14.2144	11.3482	14.7457	10.1103	19.3477	13.2061	23.2641	11.4871	8.24777	50.3314	10.2899	13.4098	10.7027	4.58904	6.86736	13.0064	14.6801	8.32798
IGHV3-23	20.3084	33.1719	32.1299	13.115	36.5925	9.92786	20.5346	43.3208	18.6642	41.0988	34.5147	47.5159	17.7758	52.5012	17.5149	11.7284	14.0805	33.2166	31.7262	21.4236	15.8518	18.2817	22.3188	34.6025	15.4184	17.5941	43.4717	18.8561	24.3677	12.5982	36.2587	21.3393	17.1617	37.8514	22.9219	26.1842	35.7955	54.3459	18.1815	10.9157	41.5923	20.1474	31.8967	33.0348	13.7553	13.9069	32.8523	44.7785	22.5981
IGHV3-30	21.5935	34.753	36.927	14.7548	37.8619	14.7463	18.8634	37.1282	20.6857	46.641	39.6023	44.8269	27.0234	51.2742	21.3565	12.7461	20.1687	29.599	35.0881	24.4945	20.1651	26.6906	30.0823	29.4371	18.4204	24.9892	51.4226	25.1317	27.5165	15.8312	26.2282	23.8907	19.1027	31.4624	25.223	31.6801	40.7682	51.7061	23.2732	12.0641	33.424	25.0201	29.9078	23.517	15.4561	14.2542	34.914	40.4149	24.9881
IGHV3-30-3	21.5935	34.753	36.927	14.7548	37.8619	14.7463	18.8634	37.1282	20.6857	46.641	39.6023	44.8269	27.0234	51.2742	21.3565	12.7461	20.1687	29.599	35.0881	24.4945	20.1651	26.6906	30.0823	29.4371	18.4204	24.9892	51.4226	25.1317	27.5165	15.8312	26.2282	23.8907	19.1027	31.4624	25.223	31.6801	40.7682	51.7061	23.2732	12.0641	33.424	25.0201	29.9078	23.517	15.4561	14.2542	34.914	40.4149	24.9881
IGHV3-30-5	21.5935	34.753	36.927	14.7548	37.8619	14.7463	18.8634	37.1282	20.6857	46.641	39.6023	44.8269	27.0234	51.2742	21.3565	12.7461	20.1687	29.599	35.0881	24.4945	20.1651	26.6906	30.0823	29.4371	18.4204	24.9892	51.4226	25.1317	27.5165	15.8312	26.2282	23.8907	19.1027	31.4624	25.223	31.6801	40.7682	51.7061	23.2732	12.0641	33.424	25.0201	29.9078	23.517	15.4561	14.2542	34.914	40.4149	24.9881
IGHV3-33	21.5935	34.753	36.1096	14.7548	37.8619	14.7463	18.8634	33.8045	20.6857	46.0293	39.6023	44.1934	26.469	50.5213	21.3565	12.7461	20.1687	29.599	35.0881	24.4945	20.1651	25.6095	30.0823	28.3973	18.4204	23.7822	48.9022	25.1317	27.5165	15.634	26.2282	23.8907	19.1027	31.4624	24.6235	31.6801	40.7682	50.1437	20.0514	12.0641	31.4998	23.654	27.9105	23.517	15.4561	14.2542	34.914	40.4149	24.9881
IGHV3-38	19.3197	25.244	23.4013	14.637	31.9017	17.7348	18.3923	18.7471	27.5133	24.4569	26.1715	37.462	15.9392	34.137	17.5026	18.7453	18.9928	21.5351	24.6137	26.7566	17.4788	17.319	17.2358	19.0048	16.4351	13.1197	36.449	19.0298	30.2169	14.3892	19.3868	12.4679	24.1484	19.6092	20.1483	19.276	34.7801	25.2219	13.8816	18.7629	21.2406	28.1668	14.636	23.0765	14.7195	11.9398	19.7654	30.0297	21.5735
IGHV3-43	16.8544	28.8739	14.1546	9.3956	20.999	9.09222	6.6842	17.0556	18.0958	11.1583	19.6507	19.5615	6.65236	15.9595	9.32478	12.3982	10.7976	10.1019	9.69752	14.4672	9.92073	7.76415	7.60285	10.615	7.6751	7.96907	21.9003	13.8779	13.7749	11.3341	14.9923	12.6747	11.3482	11.8388	10.1103	19.3477	13.2061	20.8836	11.4871	8.24777	15.2832	9.44983	13.4098	8.00948	3.91358	6.86736	13.0064	14.6801	8.32798
IGHV3-43D	16.8544	28.8739	14.1546	9.3956	20.999	9.09222	6.6842	17.0556	18.0958	11.1583	19.6507	19.5615	6.65236	15.9595	9.32478	12.3982	10.7976	10.1019	9.69752	14.4672	9.92073	7.76415	7.60285	10.615	7.6751	7.96907	21.9003	13.8779	13.7749	11.3341	14.9923	12.6747	11.3482	11.8388	10.1103	19.7716	13.2061	21.3634	11.4871	8.24777	15.2832	9.44983	13.4098	8.00948	3.91358	6.86736	13.0064	14.6801	8.32798
IGHV3-48	20.2253	34.6486	16.9856	11.2747	26.4289	10.9107	9.30378	32.3923	21.715	13.39	23.5808	25.3525	7.98283	19.1514	11.1897	14.8779	12.9571	14.0837	11.637	17.3607	11.9049	9.31698	9.12342	12.738	9.8382	9.56289	26.2804	16.6535	17.299	14.4048	17.9907	17.0573	13.6178	17.6948	12.1323	23.2173	15.8473	37.4427	13.7845	9.89733	52.5095	12.3478	16.0918	12.8433	5.50685	8.24083	15.6076	17.6161	9.99357
IGHV3-49	71.847	53.433	27.2472	23.4617	61.6461	25.6844	48.8882	83.4955	27.7225	75.2908	18.5588	49.825	43.9778	13.2241	14.3304	10.1762	22.2793	54.3284	34.7742	45.3038	21.9571	31.3596	33.2267	43.2686	34.5078	12.933	81.103	19.238	14.9217	14.857	55.3671	73.5888	32.3981	18.3104	37.0412	26.9489	34.487	88.695	36.4235	18.0861	49.0709	36.5776	47.3036	17.653	43.4707	12.2393	30.3953	43.3804	15.3426
IGHV3-53	20.3084	28.888	26.0308	11.3165	31.3098	9.92786	17.9707	30.1265	18.6642	35.8547	34.5147	47.5159	17.7758	42.4473	17.5149	11.7284	14.0805	26.1332	31.7262	21.4236	15.8518	18.2817	22.3188	25.4661	15.4184	17.5941	43.4717	18.8561	24.3677	12.5982	29.4411	21.3393	17.1617	27.8552	22.9219	26.1842	35.7955	43.3657	18.1815	10.9157	34.5193	20.1474	23.2355	22.7125	13.7553	10.4766	32.8523	40.9811	22.5981
IGHV3-64	7.09778	9.64015	6.31081	0	3.96302	0	2.4891	5.99009	7.56457	20.3232	14.7843	21.1188	4.05772	14.2069	5.40733	2.4581	8.51951	10.1037	6.54803	9.66641	0	3.33991	2.74475	13.0104	6.54734	2.57431	7.85907	1.63015	6.77741	1.24026	14.0125	22.4999	6.62937	5.37498	0	5.73297	11.5265	16.7775	7.41809	3.86723	4.00983	5.40557	9.56476	1.35938	5.07818	6.32056	4.05574	6.13972	1.83518
IGHV3-64D	25.465	18.0694	18.8185	18.8472	21.1773	16.3358	19.9877	11.2086	22.9381	28.1222	42.3103	48.0985	22.3165	24.9019	26.1557	20.8443	21.0881	21.4282	30.0449	23.731	25.798	23.4585	18.9934	24.7568	11.0081	20.2933	28.5087	26.2996	25.7874	10.7361	35.6003	17.5258	10.9519	28.2982	18.8178	30.4809	39.6618	38.5188	26.3014	14.6908	25.4302	16.6489	20.5991	23.4848	11.9836	12.856	14.6311	19.4218	22.4844
IGHV3-66	20.3084	28.888	26.0308	11.3165	31.3098	9.92786	17.9707	30.1265	18.6642	35.8547	34.5147	47.5159	17.7758	42.4473	17.5149	11.7284	14.0805	26.1332	31.7262	21.4236	15.8518	18.2817	22.3188	25.4661	15.4184	17.5941	43.4717	18.8561	24.3677	12.5982	29.4411	21.3393	17.1617	27.8552	22.9219	26.1842	35.7955	43.3657	18.1815	10.9157	27.9055	20.1474	23.2355	22.7125	13.7553	10.4766	32.8523	40.9811	22.5981
IGHV3-7	149.251	221.009	140.545	116.449	173.55	88.4855	82.3915	98.8532	174.678	105.696	95.7172	268.202	64.8016	181.012	78.5763	111.126	84.0531	155.183	120.601	117.239	105.257	100.785	134.958	102.395	107.447	107.401	139.766	112.817	122.601	77.7371	117.535	131.694	78.1522	131.992	135.681	212.317	121.363	155.357	124.301	63.32	102.655	87.0191	98.0824	176.856	95.9439	80.0309	136.482	160.849	104.411
IGHV3-72	65.1188	106.689	47.9573	43.0989	61.8979	41.4414	45.792	151.825	57.452	220.972	80.2202	52.1565	50.7695	57.5673	33.6296	33.5885	59.7965	64.892	54.7285	95.2835	63.5122	77.239	75.3963	53.5024	46.8213	66.7358	92.6445	73.3445	57.6603	1117.08	78.8564	59.6851	51.9462	45.8535	107.611	121.579	138.201	79.3981	50.3303	35.2891	93.5354	37.5472	72.5219	62.0931	55.1112	26.8849	200.711	76.1462	41.7938
IGHV3-73	32.9556	80.6343	37.2455	26.6794	43.8609	32.0271	33.3445	43.3084	39.3883	82.1916	57.1871	33.9404	40.1322	40.1884	22.8757	21.5631	44.9743	50.6234	40.8019	74.1475	49.5877	61.337	60.7069	39.7982	35.7307	53.1997	67.038	55.9491	38.2818	950.959	62.4679	42.7532	38.8389	34.3386	24.4139	31.037	37.3004	40.5627	37.3208	25.1553	65.1563	26.6113	57.7044	49.7093	45.0945	16.0891	58.0982	48.0028	32.4994
IGHV3-74	61.0247	88.5714	56.9591	33.7506	109.039	35.0519	65.0647	72.6525	56.791	60.6973	64.3512	86.5464	44.5968	92.8244	42.9493	46.7321	55.4452	58.0937	313.866	74.3332	61.7945	56.4516	63.1492	44.9579	67.8436	52.5893	97.2722	46.3329	61.5119	27.8154	53.2551	123.911	44.5262	82.6788	49.4518	64.1652	59.1616	84.5053	34.9828	33.729	82.669	37.367	37.7381	85.8253	38.5007	34.4872	88.0709	82.4882	60.0335
IGHV3-9	19.6657	30.5918	15.5898	10.8044	25.7432	13.9509	9.58757	19.0561	21.3452	11.1583	51.2279	25.6164	9.26903	28.7771	11.2275	13.2743	13.8782	15.8262	12.7546	19.5091	9.92073	12.8703	8.69429	11.7278	10.0666	11.1588	25.1334	18.1493	16.526	18.7021	24.1934	15.4206	13.4045	17.1448	13.6568	20.9394	15.2596	26.1131	15.1184	10.1083	32.5743	15.5183	17.405	12.771	6.54117	8.35017	14.0988	15.876	9.12955
IGHV4-28	0	71.0225	42.8666	41.6565	80.5545	65.0183	61.3651	105.487	56.01	19.2128	0	99.5063	6.92979	69.4142	63.2404	0	88.2087	89.9048	48.4089	0	47.1514	80.294	6.17256	12.0573	14.7679	55.2812	64.3487	0	50.5795	32.5814	44.7711	18.5768	65.8707	52.2241	57.5335	12.4569	48.2931	0	37.7478	31.4811	0	60.5961	62.3102	70.7427	3.12751	43.8715	2.30072	7.34105	6.22963
IGHV4-30-4	26.5954	11.7148	6.19803	6.91574	10.11	9.76873	9.57631	15.1435	6.75436	11.9785	9.56445	12.9347	14.5815	7.94575	9.20084	8.91877	13.6112	14.1979	5.84492	5.17057	5.00029	12.3388	5.04686	9.274	5.57738	7.06324	7.66936	5.10096	6.02528	4.87559	9.88483	9.25426	10.9395	6.33055	9.49792	8.47644	6.88273	5.1281	5.32437	5.01178	13.9473	10.8163	10.1233	10.7402	10.8752	6.259	5.75293	10.9968	6.10463
IGHV4-34	22.7961	11.3312	5.3126	5.92778	8.66568	8.37319	8.20826	17.1236	5.78945	10.2673	8.1981	11.0868	12.4984	13.1755	7.88643	7.64466	11.6668	15.0801	5.00993	4.43192	4.28596	10.5761	4.32588	7.94915	4.78062	6.0542	11.1312	4.37225	9.42363	4.17908	8.47271	7.93222	9.37672	5.42618	9.13569	7.26552	8.43648	8.79094	10.892	4.29581	15.416	9.27112	15.5393	9.20588	9.3216	5.36486	4.93108	9.4258	5.23254
IGHV4-38-2	26.5954	11.7148	6.19803	6.91574	10.11	9.76873	9.57631	15.1435	6.75436	11.9785	9.56445	12.9347	14.5815	7.94575	9.20084	8.91877	13.6112	14.1979	5.84492	5.17057	5.00029	12.3388	5.04686	9.274	5.57738	7.06324	7.66936	5.10096	6.02528	4.87559	9.88483	9.25426	10.9395	6.33055	9.49792	8.47644	6.88273	5.1281	5.32437	5.01178	13.9473	10.8163	10.1233	10.7402	10.8752	6.259	5.75293	10.9968	6.10463
IGHV4-39	37.0709	10.0413	5.3126	15.6609	8.66568	8.37319	8.20826	25.0305	5.78945	10.2673	8.1981	11.0868	12.4984	39.086	7.88643	7.64466	11.6668	12.1696	20.1744	26.7527	4.28596	10.5761	4.32588	19.3722	4.78062	6.0542	6.57374	4.37225	5.16453	4.17908	8.47271	7.93222	9.37672	5.42618	42.8955	7.26552	5.89948	23.0106	4.56375	22.3577	38.2433	9.27112	8.67714	18.6281	9.3216	5.36486	4.93108	9.4258	5.23254
IGHV4-59	26.5954	11.7148	6.19803	6.91574	10.11	9.76873	9.57631	15.1435	6.75436	11.9785	9.56445	12.9347	14.5815	7.94575	9.20084	8.91877	13.6112	14.1979	5.84492	5.17057	5.00029	12.3388	5.04686	9.274	5.57738	7.06324	7.66936	5.10096	6.02528	4.87559	9.88483	9.25426	10.9395	6.33055	9.49792	8.47644	6.88273	5.1281	5.32437	5.01178	13.9473	10.8163	10.1233	10.7402	10.8752	6.259	5.75293	10.9968	6.10463
IGHV4-61	26.5954	11.7148	6.19803	6.91574	10.11	9.76873	9.57631	15.1435	6.75436	11.9785	9.56445	12.9347	14.5815	7.94575	9.20084	8.91877	13.6112	14.1979	5.84492	5.17057	5.00029	12.3388	5.04686	9.274	5.57738	7.06324	7.66936	5.10096	6.02528	4.87559	9.88483	9.25426	10.9395	6.33055	9.49792	8.47644	6.88273	5.1281	5.32437	5.01178	13.9473	10.8163	10.1233	10.7402	10.8752	6.259	5.75293	10.9968	6.10463
IGHV5-10-1	11.5677	46.6173	5.14313	25.8804	12.8432	3.71745	3.53415	15.9398	4.81596	50.5192	92.9506	7.81651	33.6724	38.5751	12.6224	20.3587	48.6094	6.85767	2.20539	4.22437	39.0991	7.11182	37.2284	30.865	3.97494	2.1327	7.2631	41.5079	29.7316	3.02804	8.17799	14.9131	4.11217	9.62903	5.17504	26.1296	42.5959	12.9516	6.56015	3.72932	63.3286	35.214	17.3594	10.6754	26.1658	7.48309	11.9734	11.7031	43.1528
IGHV5-51	97.2932	101.396	56.008	70.5321	124.744	102.216	86.127	153.74	105.71	164.171	141.041	144.167	69.6072	168.836	56.9445	99.4245	69.7929	103.01	44.799	89.8038	101.385	50.3671	101.057	114.116	92.3542	73.82	127.867	100.927	87.0354	51.9387	213.948	108.28	69.0566	107.662	125.315	98.7727	126.123	126.613	112.688	69.1224	127.832	110.579	322.414	101.907	36.0329	43.8917	75.9235	74.2582	54.9391
IGHV6-1	4.08833	5.6854	0	6.41475	0	0	0	20.0319	8.33126	0	6.59845	1.3361	6.33532	9.73233	0	19.6988	27.528	3.44281	1.63174	13.7677	8.68353	0	5.86944	3.41113	0	6.98016	3.24118	11.3712	11.5725	2.13742	5.63031	20.2771	1.71042	6.51054	15.0726	5.56122	10.1605	3.04478	5.5603	5.48336	17.622	8.33292	9.05005	20.251	0	0	0	0	0
IGHV7-4-1	0	0.967463	0.443698	1.87318	1.67733	0.988558	0.413784	3.72844	2.12485	1.60148	3.75777	1.37999	1.6795	6.08096	1.10693	1.66239	2.02613	0.721477	1.41006	0.619971	0.77871	1.08948	0.208036	1.23721	0.412904	0.928903	1.86819	0.931724	1.30936	0.616242	2.04111	0.598657	0.893475	0.653584	1.24177	0.575719	1.41017	1.21806	1.16743	1.28605	2.45494	2.83253	0.817108	0.865784	0.616445	0.662471	1.06014	0.703858	1.28321
IGKC	8047.41	11795.4	8031.74	10817.8	14192.2	13596	15237	12244.2	10311.9	7924.19	20409.1	13027.2	17038.7	14703.4	10024.4	18702.7	12781	13867.9	13885.6	13843.6	11059.1	11665.9	12530	13061.4	9591.57	15456.6	14284.9	12437.5	15626.2	10515.2	20417.6	13510.3	12133.8	9063.73	11949.4	8549.56	11122.4	12470.4	18120.6	12556.2	11277.4	15719.9	16464.9	13201.1	14820.9	4364.97	12315.1	11433.8	7857.43
IGKV1-12	20.5537	25.6778	19.3157	8.52961	21.927	11.9469	20.5996	45.7524	12.7956	22.2312	20.0522	47.8284	22.9224	60.4816	6.56463	13.5488	14.1797	16.9316	9.65946	27.3369	11.5772	21.8766	17.1469	32.8322	9.34971	12.4275	37.4949	20.2724	20.7575	8.76418	22.8222	17.7713	18.5955	25.3418	22.8227	36.682	15.3526	33.2049	27.201	15.8993	66.769	29.1284	26.7046	15.8588	9.88912	4.44353	13.0695	24.4766	13.4627
IGKV1-13	17.1658	7.57372	0	5.04958	24.2777	13.2924	28.2836	4.99719	6.64229	14.8103	7.70163	54.014	51.7245	22.7815	16.1912	31.493	30.869	0	12.4844	11.8087	9.07983	5.97439	4.15925	11.0491	10.0262	11.9651	38.8751	24.6025	11.5782	13.7644	17.1653	12.3816	14.2024	0	18.147	25.7914	29.2703	28.1431	8.7629	4.85681	24.0106	0	27.521	15.3207	25.401	0	8.93723	10.381	12.4546
IGKV1-16	29.1721	13.6849	17.743	5.51158	8.54343	15.1132	6.18055	5.81112	6.20678	13.8378	15.4497	6.95822	8.05829	15.7045	7.12469	7.9893	7.90481	7.29315	4.53626	12.2967	9.88396	11.0085	9.97043	15.867	4.69947	10.8462	7.9119	7.27008	12.3335	5.00442	13.8941	10.601	12.3798	6.23471	17.9001	12.8209	10.208	12.9045	8.50235	8.92393	16.4141	18.0596	19.6568	7.41446	4.14531	4.56129	11.6264	12.308	10.5197
IGKV1-17	3.5168	10.247	3.1259	2.1454	10.5859	2.00739	2.12115	12.8466	3.65456	3.9746	22.06	9.70554	8.71204	9.37373	4.51945	4.80515	7.58179	8.11096	3.73726	11.3421	8.91299	12.0123	2.93477	4.60761	3.82644	5.80678	7.63662	7.51468	2.86315	5.06613	17.9736	11.1282	6.36068	4.47722	3.05636	5.7585	9.42468	5.42281	6.7419	1.39582	16.1665	5.10481	4.21852	4.50482	3.2049	2.03956	11.4341	3.7904	4.86162
IGKV1-27	16.3854	21.4147	14.3566	5.39439	20.2677	8.84679	14.8111	19.4628	11.8237	42.0173	22.9763	47.2577	16.2579	29.4483	10.0773	17.4707	8.30123	8.2942	8.97669	16.0631	13.3091	6.84712	6.64035	27.0508	7.41692	13.4561	17.5941	18.9832	16.4212	6.17857	30.9947	14.5393	19.9728	21.7312	18.6963	22.5496	23.8694	35.6779	15.1719	8.46392	28.2924	12.8479	43.8352	18.2882	21.8162	5.75949	26.6863	24.9947	16.2756
IGKV1-33	67.0698	16.5645	16.6108	27.892	20.6698	18.8939	36.4134	44.6981	31.0803	35.7697	37.4628	71.4915	41.555	51.9611	16.9533	17.0488	15.9933	28.5386	12.8864	14.0718	19.7862	13.5274	13.8732	36.9056	14.3216	9.52452	39.0146	22.4902	13.5736	8.51621	50.2976	90.0328	14.1044	30.0622	25.9462	262.483	25.8432	51.1166	31.9313	18.7168	24.1407	22.3155	76.9457	20.5555	15.061	11.3215	32.6776	19.3318	13.3269
IGKV1-37	24.7219	20.2769	22.9952	11.7726	24.5711	21.8316	15.7437	14.0488	22.2507	21.6263	27.4158	24.5992	43.1165	23.3631	16.1388	15.57	29.9378	19.4094	14.6602	18.2434	19.9694	18.0813	13.7608	27.3125	12.4089	13.8181	14.976	15.8852	21.0895	12.7846	21.9779	9.65228	15.7021	23.9721	24.6427	30.2869	28.0032	15.312	25.935	12.5842	24.2016	23.0866	26.0265	24.7439	20.3308	9.805	24.5181	17.4059	21.5166
IGKV1-39	23.6037	16.0145	19.1871	9.79522	21.0217	10.9196	12.4379	41.1215	14.9315	16.2603	22.9894	31.3636	20.5335	44.9397	9.96697	16.6314	13.76	12.9761	7.55591	18.1463	11.3486	11.5997	14.4045	33.0349	8.21263	8.56792	33.5979	20.4871	21.3691	10.0655	16.2325	14.9036	16.8552	27.1215	18.3684	32.9325	17.637	32.5079	17.7716	12.9633	42.3399	18.5032	26.2049	17.6651	9.88912	4.99447	12.4757	20.0454	9.62424
IGKV1-5	93.6039	227.87	162.463	84.7497	208.306	69.6149	145.236	234.728	98.151	152.223	168.837	182.923	158.785	287.223	80.4617	108.508	123.111	141.459	79.1822	143.738	108.373	115.257	102.115	214.495	84.9226	141.509	212.541	175.52	96.7127	89.3102	240.362	142.658	117.484	149.633	109.847	198.947	147.178	197.368	131.464	78.8819	232.198	142.684	180.969	117.869	93.9772	48.4771	163.071	166.137	114.461
IGKV1-6	14.7484	10.8873	8.09228	4.99385	19.3205	6.39661	11.637	34.9709	8.45627	10.262	22.8474	28.0654	17.1636	33.5275	7.51753	10.0853	14.0322	12.9685	7.62386	16.4544	13.4197	9.56427	9.4548	19.051	7.28061	8.11652	22.5763	16.4111	12.4512	5.95053	17.4879	17.2667	8.9676	15.4373	8.89957	22.2111	15.3614	18.5599	12.5997	6.95064	28.0779	14.0415	16.5641	9.49305	10.6206	2.78145	7.82288	11.4416	4.70729
IGKV1-8	11.8284	13.4328	15.8539	6.1665	20.4428	8.84679	16.3309	26.455	9.16095	17.3323	17.0306	19.0468	25.0182	16.8949	18.3852	13.558	10.5915	13.9473	7.98561	16.1169	12	8.65337	17.4064	40.2914	8.07238	9.07069	22.9183	15.7181	14.5009	8.45558	28.7486	20.065	24.4087	19.4924	14.3178	23.9653	23.4316	26.9857	15.3082	9.99986	20.0089	15.7519	17.2571	28.8615	27.3952	5.30593	22.0207	24.9947	16.2756
IGKV1-9	11.8284	11.497	14.3566	6.1665	11.6319	8.84679	11.5281	21.457	9.16095	15.1669	13.5285	16.6041	23.9882	14.8302	18.0082	12.1692	8.30123	9.84937	7.15113	14.7215	9.2308	8.65337	17.4064	38.2002	7.41692	7.8354	20.0411	14.234	11.6949	7.89549	21.7332	17.4002	19.9728	14.3736	13.4122	18.1355	23.4316	26.3427	13.7217	9.99986	18.037	15.7519	16.0183	25.4529	21.8162	3.39549	22.0207	24.9947	16.2756
IGKV1D-12	20.5537	25.6778	19.3157	8.52961	21.927	11.9469	20.5996	45.7524	12.7956	22.2312	20.0522	47.8284	22.9224	60.4816	6.56463	13.5488	14.1797	16.9316	9.65946	27.3369	11.5772	21.8766	17.1469	32.8322	9.34971	12.4275	37.4949	20.2724	20.7575	8.76418	22.8222	17.7713	18.5955	25.3418	22.8227	36.682	15.3526	33.2049	27.201	15.8993	66.769	29.1284	26.7046	15.8588	9.88912	4.44353	13.0695	24.4766	13.4627
IGKV1D-13	17.1658	7.57372	0	5.04958	24.2777	13.2924	28.2836	4.99719	6.64229	14.8103	7.70163	54.014	51.7245	22.7815	16.1912	31.493	30.869	0	12.4844	11.8087	9.07983	5.97439	4.15925	11.0491	10.0262	11.9651	38.8751	24.6025	11.5782	13.7644	17.1653	12.3816	14.2024	0	18.147	25.7914	29.2703	28.1431	8.7629	4.85681	24.0106	0	27.521	15.3207	25.401	0	8.93723	10.381	12.4546
IGKV1D-16	6.62446	6.43447	10.9609	3.51547	8.23888	9.13265	11.0575	7.91224	5.92189	5.06198	7.01917	30.5992	40.2288	15.1087	6.30695	7.74132	8.70005	7.21571	2.65127	10.7155	12.5419	4.77615	3.70004	12.1432	10.7536	9.18416	7.50232	10.9061	7.45832	3.10092	7.05256	14.1475	6.2367	7.04235	10.032	5.56148	9.23333	6.12289	11.0181	6.5561	15.0698	6.74212	5.8236	9.64352	6.84221	4.2172	9.50101	5.20954	4.98412
IGKV1D-33	67.0698	16.5645	16.6108	27.892	20.6698	18.8939	36.4134	44.6981	31.0803	35.7697	37.4628	71.4915	41.555	51.9611	16.9533	17.0488	15.9933	28.5386	12.8864	14.0718	19.7862	13.5274	13.8732	36.9056	14.3216	9.52452	39.0146	22.4902	13.5736	8.51621	50.2976	90.0328	14.1044	30.0622	25.9462	262.483	25.8432	51.1166	31.9313	18.7168	24.1407	22.3155	76.9457	20.5555	15.061	11.3215	32.6776	19.3318	13.3269
IGKV1D-37	24.7219	20.2769	22.9952	11.7726	24.5711	21.8316	15.7437	14.0488	22.2507	21.6263	27.4158	24.5992	43.1165	23.3631	16.1388	15.57	29.9378	19.4094	14.6602	18.2434	19.9694	18.0813	13.7608	27.3125	12.4089	13.8181	14.976	15.8852	21.0895	12.7846	21.9779	9.65228	15.7021	23.9721	24.6427	30.2869	28.0032	15.312	25.935	12.5842	24.2016	23.0866	26.0265	24.7439	20.3308	9.805	24.5181	17.4059	21.5166
IGKV1D-39	23.6037	16.0145	19.1871	9.79522	21.0217	10.9196	12.4379	41.1215	14.9315	16.2603	22.9894	31.3636	20.5335	44.9397	9.96697	16.6314	13.76	12.9761	7.55591	18.1463	11.3486	11.5997	14.4045	33.0349	8.21263	8.56792	33.5979	20.4871	21.3691	10.0655	16.2325	14.9036	16.8552	27.1215	18.3684	32.9325	17.637	32.5079	17.7716	12.9633	42.3399	18.5032	26.2049	17.6651	9.88912	4.99447	12.4757	20.0454	9.62424
IGKV1D-8	4.62283	4.83289	2.90514	5.66268	4.61875	6.71459	6.56846	2.53476	2.25053	10.2689	6.20216	9.12016	18.1193	5.42526	3.58675	4.77102	4.46732	4.59272	4.11687	8.14752	2.81329	3.90447	0	9.49983	5.92065	2.37136	5.18549	7.33855	6.16554	2.94823	10.6252	4.48154	7.22565	7.40887	6.95957	8.04087	5.82455	7.62295	4.85165	8.06593	4.00524	7.68602	12.7855	8.53315	4.00938	0	5.13265	2.38879	3.12117
IGKV2-24	30.2421	58.9224	33.9045	22.9674	49.6272	16.7264	22.7092	23.3852	14.0714	56.817	36.1608	62.7232	18.9141	32.9376	43.135	39.2423	39.5713	21.716	5.41805	30.3415	28.6775	23.0521	73.1768	37.7982	12.5351	45.0335	61.1057	32.5801	25.4905	33.6322	30.5894	43.9147	25.6825	27.6006	50.0128	49.4876	27.2812	60.2749	26.9124	19.1755	32.2312	25.8286	38.955	29.8837	18.6589	12.7923	39.5137	46.7428	31.4255
IGKV2-28	30.7079	55.5791	35.9917	29.9892	38.032	26.6039	21.4345	35.3516	26.0734	23.4416	39.73	68.9533	37.8266	41.2666	44.7453	37.9409	37.4115	45.3487	33.9866	42.0508	34.3612	53.0893	66.5238	39.1488	41.5737	40.3404	78.905	49.864	54.7731	29.4341	112.761	74.6923	50.3976	62.7478	60.5602	53.7442	44.5176	83.0208	41.7167	31.4975	48.8668	44.6439	41.4992	30.2823	41.6657	22.7845	29.934	26.7746	25.0421
IGKV2-29	18.6402	81.6558	54.0276	29.591	25.2144	28.7108	13.9164	19.7886	13.6483	29.8058	39.0408	61.4931	32.2151	29.6767	52.3243	28.3889	31.9736	40.9877	29.2242	42.6649	19.5728	35.9315	56.399	55.4728	23.1682	36.9665	110.602	32.0091	46.7274	36.8805	28.5783	41.2266	31.8847	51.4761	28.0819	50.6192	54.6955	77.2894	44.0621	53.1531	58.367	61.7333	55.6863	25.9377	26.8784	12.933	42.886	45.7111	41.8602
IGKV2-30	155.131	173.957	32.9201	14.7105	29.2851	43.5804	18.9779	68.6671	15.5274	62.7715	27.2081	87.2	41.2333	109.387	58.6921	29.7247	22.684	26.3538	22.9159	31.6831	16.4702	25.5773	176.76	29.2378	98.487	26.7505	39.8808	26.0255	38.5497	16.5446	31.0071	26.6123	151.484	40.6089	52.6365	100.787	122.046	157.478	45.354	24.0026	39.0186	32.6963	71.3026	53.8208	80.2104	9.29389	292.663	24.8434	21.9125
IGKV2-40	24.2959	52.7234	32.9201	24.507	29.6981	19.7454	18.3562	29.6357	17.969	18.3694	33.5853	54.1918	28.5643	31.9697	38.5055	31.633	26.2414	39.1135	31.4264	36.2823	29.4353	45.8211	63.7927	28.7875	39.1122	38.2888	63.4161	46.0318	48.2816	26.5707	107.168	67.2044	46.7222	54.372	34.642	48.9511	38.0904	72.0037	32.8773	23.8693	40.3891	34.692	34.8289	25.927	38.8549	19.9281	28.3647	24.8434	21.7247
IGKV2D-24	30.2421	58.9224	33.9045	22.9674	49.6272	16.7264	22.7092	23.3852	14.0714	56.817	36.1608	62.7232	18.9141	32.9376	43.135	39.2423	39.5713	21.716	5.41805	30.3415	28.6775	23.0521	73.1768	37.7982	12.5351	45.0335	61.1057	32.5801	25.4905	33.6322	30.5894	43.9147	25.6825	27.6006	50.0128	49.4876	27.2812	60.2749	26.9124	19.1755	32.2312	25.8286	38.955	29.8837	18.6589	12.7923	39.5137	46.7428	31.4255
IGKV2D-26	17.244	71.3575	43.5276	24.5833	22.7113	24.4334	13.2941	19.4431	12.9395	29.2353	32.5138	49.057	26.8506	28.2939	34.0455	27.4001	28.9403	29.0988	19.0966	26.3594	18.7439	31.66	45.7019	32.3417	22.7669	28.8706	61.5104	25.7972	39.3051	32.1304	27.6412	39.9571	30.2468	42.0847	27.2294	46.5606	44.6276	61.6811	32.5619	24.5132	45.2958	34.0641	34.871	25.4799	24.7195	10.7806	41.016	44.6073	36.7993
IGKV2D-28	30.7079	55.5791	35.9917	29.9892	38.032	26.6039	21.4345	35.3516	26.0734	23.4416	39.73	68.9533	37.8266	41.2666	44.7453	37.9409	37.4115	45.3487	33.9866	42.0508	34.3612	53.0893	66.5238	39.1488	41.5737	40.3404	78.905	49.864	54.7731	29.4341	112.761	74.6923	50.3976	62.7478	60.5602	53.7442	44.5176	83.0208	41.7167	31.4975	48.8668	44.6439	41.4992	30.2823	41.6657	22.7845	29.934	26.7746	25.0421
IGKV2D-29	18.6402	81.6558	54.0276	29.4049	24.9683	28.7108	13.9164	19.6945	13.4401	29.8058	39.0408	57.34	31.9718	29.6767	45.3527	28.1339	31.5465	35.2422	25.1241	36.0017	19.4592	35.9315	53.7087	39.5688	23.1682	36.9665	86.9852	31.8488	46.237	33.723	28.5344	41.2266	31.7699	51.4761	28.0819	50.6192	54.6955	68.5159	39.3411	34.2244	53.1893	48.03	43.9739	25.9377	26.8784	12.933	42.886	45.7111	41.8602
IGKV2D-30	23.4672	52.4989	32.9201	14.5284	29.2851	19.7454	18.9779	16.0303	15.5274	25.0684	26.7127	52.7191	28.2724	32.2608	34.3343	29.7247	22.684	26.3538	22.9159	31.2126	16.4702	25.5773	31.2194	29.2378	20.7885	26.7505	39.8808	26.0255	38.5497	16.5446	28.5458	26.6123	24.4533	35.2883	25.4256	26.6955	38.0904	43.3393	28.2471	24.0026	39.0186	32.6963	20.3852	26.3416	22.8065	9.29389	28.3647	24.8434	21.5443
IGKV2D-40	24.2959	52.7234	32.9201	24.507	29.6981	19.7454	18.3562	29.6357	17.969	18.3694	33.5853	54.1918	28.5643	31.9697	38.5055	31.633	26.2414	39.1135	31.4264	36.2823	29.4353	45.8211	63.7927	28.7875	39.1122	38.2888	63.4161	46.0318	48.2816	26.5707	107.168	67.2044	46.7222	54.372	34.642	48.9511	38.0904	72.0037	32.8773	23.8693	40.3891	34.692	34.8289	25.927	38.8549	19.9281	28.3647	24.8434	21.7247
IGKV3-11	116.242	205.831	131.837	110.868	167.579	78.0851	179.34	205.62	99.0045	162.987	225.942	123.007	115.063	289.554	133.015	154.752	129.244	254.703	131.254	117.511	113.385	135.444	119.897	158.81	124.478	121.039	147.895	181.167	122.296	85.3946	242.166	179.598	109.742	191.409	101.689	186.326	222.47	206.479	214.862	74.65	222.955	146.892	176.561	112.397	81.0025	87.4693	173.94	222.85	161.43
IGKV3-15	98.4227	146.409	159.352	98.8843	124.575	122.662	102.988	100.555	94.4903	99.4081	107.604	92.8801	84.636	138.721	71.2179	83.2854	78.1141	128.813	77.1425	95.5896	92.7998	114.565	83.9198	134.055	76.1768	112.112	133.275	113.022	75.906	78.3848	132.22	123.822	101.204	136.865	95.9134	103.718	136.391	149.351	122.603	41.4876	133.149	76.2007	93.3417	61.4354	80.395	58.0189	132.395	176.502	153.113
IGKV3-20	215.267	552.645	530.789	342.215	429.576	301.463	184.399	479.124	279.372	451.05	644.395	311.101	212.648	411.616	270.068	279.103	322.767	284.414	404.589	370.253	284.005	396.06	517.269	309.002	149.298	395.71	469.415	352.244	357.03	222.292	482.967	366.744	286.499	421.174	286.377	495.223	524.18	479.225	366.882	190.375	572.897	351.202	383.941	267.307	314.364	159.915	348.782	512.849	331.892
IGKV3-7	157.114	180.732	206.828	129.39	198.392	185.756	132.628	165.88	174.075	205.303	239.327	156.693	113.053	218.972	144.339	144.739	123.255	195.28	133.357	156.035	147.014	121.299	106.138	176.711	112.83	138	189.33	189.453	135.211	75.6714	213.973	186.105	153.322	256.026	226.465	220.743	198.289	258.946	226.762	153.983	307.407	147.976	143.129	178.862	148.5	64.2544	147.46	186.06	140.053
IGKV3D-11	116.242	205.831	131.837	110.868	167.579	78.0851	179.34	205.62	99.0045	162.987	225.942	123.007	115.063	289.554	133.015	154.752	129.244	254.703	131.254	117.511	113.385	135.444	119.897	158.81	124.478	121.039	147.895	181.167	122.296	85.3946	242.166	179.598	109.742	191.409	101.689	186.326	222.47	206.479	214.862	74.65	222.955	146.892	176.561	112.397	81.0025	87.4693	173.94	222.85	161.43
IGKV3D-15	65.5358	107.696	79.0558	56.0101	89.7122	43.4635	67.3497	57.2054	44.4731	67.4676	103.286	53.8454	43.0218	110.475	37.5454	52.0832	46.8874	68.5279	63.0462	52.997	55.875	63.0585	54.9707	87.051	50.9809	85.9311	89.2799	64.7574	52.458	44.193	106.183	101.491	62.617	61.4545	37.9493	92.1972	66.0368	109.485	62.7125	37.243	68.9889	44.2406	43.6719	43.7539	64.6221	41.7839	83.7754	128.167	116.309
IGKV3D-20	189.89	553.03	482.498	309.667	298.497	276.743	119.995	285.277	269.818	335.312	538.406	303.167	133.318	331.05	229.575	258.358	334.731	251.719	402.307	353.893	277.149	403.796	520.605	276.179	128.317	386.636	497.647	295.222	344.411	230.154	273.159	352.283	252.149	255.357	293.291	503.819	504.719	441.818	320.455	169.718	387.907	293.437	304.282	199.279	231.242	170.538	316.43	388.222	308.474
IGKV3D-7	88.8981	138.452	151.171	95.5179	115.942	117.886	97.5093	88.3718	87.1811	85.807	92.4472	83.2782	77.3329	119.08	64.8618	76.7342	72.6085	118.116	71.3185	90.4575	86.4985	107.289	76.8924	126.101	72.8827	102.468	122.766	106.26	70.3474	74.548	126.292	117.555	96.9543	125.029	90.142	95.4893	127.109	140.48	113.775	39.6384	122.345	69.2115	89.0961	54.3349	76.8302	54.233	126.581	166.995	148.117
IGKV4-1	170.29	369.861	193.226	94.3984	282.963	155.991	173.611	313.354	160.346	151.163	263.76	248.003	205.478	299.998	111.602	134.758	180.892	213.397	143.644	243.064	159.106	205.645	194.692	73.0782	206.855	192.384	249.272	196.116	150.411	148.723	402.358	368.116	308.541	247.489	269.784	247.704	191.781	282.275	214.089	113.256	267.511	125.764	313.424	222.7	137.678	90.5454	386.446	148.852	142.486
IGKV6-21	0	1.2098	3.557	0.232373	10.0899	0	5.37128	5.4605	4.2549	5.89494	0.905218	3.46469	4.10607	13.9648	19.0207	0	6.05749	8.47692	7.18106	3.08903	3.0686	0	0.606345	2.35696	1.78682	4.34463	3.55779	8.1971	3.40266	3.23426	3.03915	1.35282	0	5.27329	7.68361	2.84024	0	1.34728	10.432	0	24.1843	0.636957	0	4.5795	9.15255	2.05705	3.83298	8.42515	0
IGKV6D-21	2.1092	3.22415	2.70008	3.01777	1.23093	1.93572	1.64109	5.57953	1.71183	1.6632	10.4283	2.24907	1.29017	4.8333	1.29174	2.84835	1.66799	2.45669	2.84895	2.37185	1.76047	3.95183	6.13835	1.45239	2.37532	1.54868	4.09575	2.22442	3.75968	2.14648	0	2.73792	10.9151	1.46307	1.96488	3.63114	5.95812	1.58283	1.52198	1.8298	3.42802	6.63596	8.34385	1.05832	0	0.851017	2.44518	1.18298	3.63933
IGKV6D-41	2.1092	3.22415	2.70008	2.7854	0.758206	1.93572	1.64109	5.02561	1.71183	1.6632	10.4283	2.24907	1.29017	4.15913	1.29174	2.84835	1.66799	2.45669	2.84895	2.37185	1.76047	3.95183	6.13835	1.45239	2.37532	1.54868	4.09575	2.22442	3.26711	2.14648	0	2.73792	10.9151	1.46307	1.96488	3.63114	5.95812	1.58283	1.52198	1.8298	2.72494	5.999	8.34385	1.05832	0	0.851017	2.44518	1.18298	3.63933
IGLC1	658.267	565.126	452.039	562.356	443.573	274.288	720.185	767.606	328.583	506.433	712.963	794.14	485.332	486.852	538.347	283.869	393.916	471.512	407.296	606.406	665.775	426.316	532.128	772.343	382.018	410.373	931.767	557.528	423.417	749.239	751.693	534.791	467.128	490.575	669.497	848.241	662.108	746.861	516.745	468.334	441.595	687.902	930.79	843.024	405.224	369.377	650.66	680.324	407.041
IGLC2	1054.08	1020.82	1030.03	937.606	1016.82	764.083	1295.19	1143.85	862.967	829.518	1214.84	1156.93	582.757	736.952	908.974	626.22	890.445	1199.83	855.632	1375.23	996.112	807.528	984.186	1119.42	655.208	737.399	1328.54	721.305	824.595	1935.26	1640.09	1021.34	1047.79	1099.68	1116.99	1418.45	967.992	1237.48	993.473	831.415	1342.43	959.818	1504.2	1372.28	1046.09	587.033	1021.4	1499.47	1024.99
IGLC3	1054.08	1020.82	1030.03	937.606	1016.82	764.083	1295.19	1143.85	862.967	829.518	1214.84	1156.93	582.757	736.952	908.974	626.22	890.445	1199.83	855.632	1375.23	996.112	807.528	984.186	1119.42	655.208	737.399	1328.54	721.305	824.595	1935.26	1640.09	1021.34	1047.79	1099.68	1116.99	1418.45	967.992	1237.48	993.473	831.415	1342.43	959.818	1504.2	1372.28	1046.09	587.033	1021.4	1499.47	1024.99
IGLC6	822.362	758.273	815.697	770.875	847.987	678.481	914.049	1157.33	789.182	777.429	1144.62	1141.22	594.897	710.481	889.334	663.798	769.585	1018.5	612.461	1086.9	846.477	701.349	789.582	995.191	591.9	664.321	1241.17	665.778	659.957	1218.56	1462.21	820.123	864.94	886.881	1189.29	1287.37	988.532	1128.8	1067.39	841.978	1229.58	916.82	1402.32	1452.25	928.081	431.866	1047.8	1080.42	821.241
IGLC7	702.316	649.743	698.664	662.934	726.09	580.542	782.178	986.511	672.692	663.29	984.332	974.01	504.839	604.228	757.836	565.188	658.033	866.689	520.331	927.356	723.214	597.373	672.124	850.464	505.145	563.951	1066.53	582.493	561.688	1036.24	1254.88	703.475	737.609	757.281	1016.61	1096.7	842.69	964.76	909.383	719.431	1049.19	784.294	1200.61	1243.88	799.087	372.517	898.04	926.869	702.212
IGLL1	451.658	635.223	793.517	505.449	957.778	972.009	589.343	880.434	1054.85	686.265	937.869	1065.6	614.857	923.498	680.155	736.999	988.342	1137.69	660.532	1170.55	983.812	615.413	564.169	754.898	504.684	518.196	711.876	530.817	971.627	1993.13	1511.61	727.394	886.443	841.957	993.512	831.243	770.218	882.231	1099.76	868.147	1631.29	888.838	1002.45	1466.4	1155.56	214.933	977.901	936.633	1094.5
IGLL5	455.253	442.672	338.529	408.606	368.104	257.733	499.681	561.693	328.017	438.924	574.001	568.446	391.26	388.064	414.42	238.214	346.954	403.682	441.568	462.905	478.786	386.672	440.854	565.9	317.512	340.977	661.97	458.218	351.126	717.483	581.841	416.753	378.891	389.448	489.987	599.453	509.171	599.754	504.237	351.376	387.421	536.09	646.128	756.545	329.246	285.228	509.239	617.152	370.886
IGLV1-36	14.2501	28.6195	7.69831	28.9818	11.1578	5.57016	6.35339	88.0119	29.8461	6.45985	6.12886	24.4753	7.54674	35.9335	19.4946	13.0469	11.8553	35.2251	2.06569	12.7568	8.47313	11.55	14.753	19.6197	8.27603	6.74742	13.9887	21.8369	34.3074	0	18.442	11.1019	18.523	8.39	4.29186	18.0007	21.7175	11.9798	9.64824	2.94847	36.723	9.83589	25.049	29.8364	13.6344	11.4513	10.7107	23.1112	3.40326
IGLV1-40	3.77803	9.27634	4.72695	7.49752	9.80174	3.99628	4.05268	31.7756	1.16627	0	2.40506	11.0985	6.40153	6.40187	1.82956	4.4252	9.43093	13.0023	4.4841	12.7973	5.06273	6.72939	23.1545	9.38186	6.92412	7.0382	12.1205	5.03226	7.73007	6.1096	17.3308	17.2133	5.95521	10.0916	6.17355	7.35521	5.71067	8.82276	5.81918	5.51132	13.6059	6.78934	7.6612	10.6253	2.94725	1.95018	8.30234	9.78506	3.27162
IGLV1-44	2.67606	9.35573	4.16312	8.67506	6.41558	3.95224	4.82789	14.1383	8.17655	6.38002	10.4418	18.7593	14.2209	11.9095	8.54841	5.37075	15.9356	12.7702	7.69578	8.64528	9.50315	8.87948	26.5229	10.1711	8.95066	8.82533	14.6458	9.02811	5.9809	3.5091	11.2926	19.9392	10.0821	5.29337	10.3069	10.7126	8.90286	15.1363	11.0086	5.34765	11.8735	5.08897	15.2976	9.81038	4.22938	1.89672	6.89299	11.9576	3.78306
IGLV1-47	129.472	205.7	92.4808	135.239	106.023	95.1868	141.658	148.94	108.652	112.671	231.287	246.718	176.903	149.144	125.001	93.5148	125.19	275.863	125.141	162.111	103.23	156.747	122.798	132.017	93.5457	76.8142	232.183	155.875	124.257	51.4576	217.781	148.686	113.239	101.553	198.645	184.304	171.834	207.185	121.118	126.354	126.586	92.2587	81.4364	196.348	100.681	56.1282	219.167	165.761	112.984
IGLV1-51	18.8338	44.4663	43.0515	35.6135	50.1395	37.5417	34.9095	62.262	27.5613	51.8986	50.5246	38.5367	32.9659	33.1339	19.5826	16.2309	22.269	33.914	31.9874	35.3604	26.936	46.1712	32.6053	32.9797	28.3002	27.5035	52.4815	28.8335	42.292	9.92707	72.426	49.0741	22.0736	24.6812	29.0272	37.6446	67.2557	34.6083	39.0624	14.8669	31.5621	24.3774	32.7463	38.7711	58.1762	14.4181	46.5044	35.5911	31.6704
IGLV2-11	12.0752	22.2461	25.3735	27.0155	30.8913	7.77371	10.1447	148.997	15.5976	42.3607	22.4796	57.9319	25.2523	50.2359	36.1833	8.38151	12.8194	32.8456	44.0613	19.4599	20.3659	19.5745	52.9426	10.331	40.4595	25.4233	24.1163	53.1909	11.5041	24.5132	66.1166	28.9794	13.4515	21.423	26.2174	64.3811	36.8945	19.2641	33.1637	22.8098	43.4907	18.383	27.6348	53.7748	13.2739	20.242	10.451	6.55198	4.53183
IGLV2-18	11.3706	16.9174	13.9736	12.6879	16.881	6.60443	5.15112	10.772	21.3026	25.6609	14.128	31.6715	12.8038	56.6463	34.4681	15.1096	7.50181	23.5245	720.898	26.1123	38.4848	20.3724	30.22	19.033	17.3041	15.4694	28.2654	17.0499	21.2585	11.6526	28.2405	31.373	9.21534	10.256	16.9551	63.6587	21.0758	25.9493	18.506	20.5955	17.9172	14.1856	40.8028	36.508	9.18498	7.41526	14.0346	9.83424	7.29785
IGLV2-8	19.1198	25.0461	25.2968	36.8315	9.17061	7.76191	16.1861	17.8135	24.4077	55.7652	31.4326	51.4816	38.5779	24.599	28.3544	17.9909	11.6815	11.0659	34.1039	23.1657	30.6256	29.0181	49.3053	14.9508	36.6331	26.0014	20.1476	11.1836	12.3788	26.9662	68.6092	31.8401	18.2208	23.057	31.4611	23.1582	11.0407	27.58	48.0334	15.8894	28.956	6.48443	34.927	23.5023	16.7392	17.0422	20.5097	6.54151	10.2324
IGLV3-1	12.4943	28.8481	27.2139	0	0	12.155	0	30.4653	18.4099	0	0	0	11.0626	5.24885	0	6.43109	12.4007	0	15.6986	0	21.2053	0	0	9.3212	0	0	0	0	0	783.813	0	0	0	0	58.8911	22.5031	138.995	0	0	0	10.6959	14.6463	4.13287	0	0	0	24.3715	17.2991	15.057
IGLV3-10	8.3295	19.2321	26.8505	0.397502	0	8.10333	0	35.0501	22.6477	50.4581	13.4604	21.6251	16.2873	12.1406	0	12.6908	8.26713	12.372	22.0951	7.76018	24.9064	6.39033	5.84841	13.2901	8.65387	4.7442	11.206	7.72543	13.0818	511.574	12.5844	9.20063	6.3036	5.1686	51.691	27.5758	99.3431	5.25014	16.4176	2.71909	17.7684	16.1768	0	8.35082	18.0683	0.648873	19.8177	11.5327	11.5048
IGLV3-16	4.62818	16.4377	9.421	15.4206	13.1327	36.2608	12.4572	14.1755	37.4328	20.7243	42.5613	5.90086	7.854	18.9112	18.7736	7.44552	11.0784	15.5259	8.93078	9.14849	13.9937	4.54633	18.2843	13.8554	13.2497	16.4501	21.351	8.62072	7.00476	8.87649	15.2563	17.8914	17.2833	7.25054	8.70668	16.3231	29.1788	27.5222	7.94885	3.9757	14.2549	10.8329	12.0372	10.1909	23.0471	4.73686	13.1328	5.42694	7.80351
IGLV3-19	0.488002	0	1.60419	6.14625	0	0	0	49.9304	36.3787	9.07127	10.318	3.0008	11.7922	36.7127	3.04991	0	0	52.4262	0	63.0028	0	75.0571	0	42.7449	0	0	60.885	9.5584	48.5584	0	0.545302	41.8536	0	32.2667	24.8288	8.03576	0	283.361	6.52866	9.83095	1.3271	9.45392	33.211	11.413	0	0	0	0	0.881613
IGLV3-21	76.5233	38.6239	24.9427	47.0957	46.7895	14.8647	19.9692	55.9797	23.6234	17.8108	25.9657	21.2592	26.1961	96.7014	33.9381	50.8424	34.6438	33.7299	10.6937	17.3892	17.1618	24.7985	13.7252	16.4428	12.3815	26.8232	51.6816	19.7317	33.4255	10.025	13.2454	21.9337	47.1212	30.1485	45.5208	21.8582	40.3476	48.4975	29.459	6.60921	65.5383	85.3103	23.0231	21.0333	42.1964	25.1729	27.144	60.461	52.0199
IGLV3-25	4.62818	16.4377	9.421	18.4244	26.9015	42.9976	12.4572	24.7478	37.4328	20.1496	61.1728	12.4891	7.854	18.9112	18.7736	7.44552	16.8024	22.4906	8.93078	9.14849	13.9937	10.2539	18.2843	13.8554	13.2497	16.4501	21.351	8.62072	17.09	8.87649	19.1064	28.4637	9.71901	7.25054	11.8666	15.513	29.1788	51.6414	6.66593	6.18977	33.2921	27.2189	27.2832	15.8226	15.5915	7.3048	10.9614	7.08377	9.65475
IGLV3-27	4.62818	21.201	13.6585	18.4244	21.3914	44.3221	12.4572	24.7478	37.4328	30.8833	48.5194	5.90086	7.854	18.9112	18.7736	7.44552	16.8024	15.5259	8.93078	9.14849	13.9937	3.82883	18.2843	15.4276	13.2497	16.4501	23.4725	8.62072	11.3115	8.87649	24.0118	17.8914	9.71901	7.25054	8.70668	15.513	37.1669	42.3217	6.66593	3.9757	11.7782	20.6294	20.8525	10.1909	15.5915	7.3048	10.9614	7.08377	9.65475
IGLV3-9	38.6736	26.8844	18.0927	46.1032	27.9582	19.6771	16.6544	29.064	26.7752	21.2954	41.9	31.6067	37.8094	41.6422	20.0356	29.7979	21.2171	45.6933	10.3917	24.15	18.6305	27.8192	10.7117	14.6834	7.32827	19.5854	34.0952	23.0217	24.5901	14.7086	16.7908	20.3816	36.9146	22.7003	19.591	31.0444	35.7312	46.3271	22.7771	4.3139	47.2313	47.1674	25.0073	16.3366	27.4412	16.7998	16.7991	39.1708	31.7058
IGLV5-45	0	1.53902	0	0	3.04451	0	4.41175	0.924176	1.36849	1.56628	0	0	0	0	28.1158	0.756254	0	0	0	2.5622	0	6.4964	4.17076	0	0	0.627754	0.647878	0	24.3333	0	4.01192	0.811265	0.577726	0.734729	1.24235	2.36062	1.14913	29.928	6.6204	0.688139	27.4836	0	29.417	36.6521	0.727402	0	0	0	0
IGLV6-57	19.5128	20.1893	15.1159	17.5686	8.94841	16.5784	10.8067	96.9105	25.9153	38.7395	45.6656	47.8166	29.2336	69.088	17.4597	16.3615	10.9537	28.8917	17.7059	19.498	23.0936	26.8199	33.6612	32.1723	31.3635	14.5808	49.7727	17.0524	35.7486	10.5541	32.9619	23.1194	15.4983	29.1804	27.8346	11.4899	27.1566	34.1887	18.821	21.0544	24.1838	41.6828	39.4755	23.7751	16.1277	8.53464	13.5158	15.2787	15.7726
IGLV7-43	61.0177	28.7977	36.9512	27.5577	48.9132	22.5022	29.8623	19.6838	40.7489	41.1084	56.9284	26.2913	22.0638	74.3265	61.0817	20.3098	22.1327	39.6695	68.2782	48.1402	51.3411	15.4373	69.0958	30.1445	58.4123	21.39	53.0866	34.6043	53.3927	46.3224	68.9604	55.3488	28.332	56.1505	64.2798	57.7345	41.1522	38.686	47.2322	16.6839	86.3231	12.0944	12.2035	41.806	13.4542	27.1338	24.9528	44.1396	34.9547
IGLV7-46	61.0177	28.7977	36.9512	27.5577	48.9132	22.5022	29.8623	19.6838	40.7489	41.1084	56.9284	26.2913	22.0638	74.3265	61.0817	20.3098	22.1327	39.6695	68.2782	48.1402	51.3411	15.4373	69.0958	30.1445	58.4123	21.39	53.0866	34.6043	53.3927	46.3224	68.9604	55.3488	28.332	56.1505	64.2798	57.7345	41.1522	38.686	47.2322	16.6839	86.3231	12.0944	12.2035	41.806	13.4542	27.1338	24.9528	44.1396	34.9547
IHH	0	0	0	0	0	0	0	0	0	0	0	0	0	0	0	0	0	0	0	0	0	0	0	0	0	0	0	0	0	0	0	0	0	0	0	0	0	0	0	0	0	0	0	0	0	0	0	0	0
IL6ST	5.59163	0.172019	0.147893	0.681007	0	0.405486	0.0983995	0.0251071	8.17473	7.02218	0.0982322	5.16	0.219318	7.07513	12.581	8.0444	0	0	6.87496	1.43978	9.08541	8.02494	6.59325	0.491918	8.47862	0.0297751	2.88007	5.48593	5.37948	0	0.507394	2.84069	0.262913	4.38919	0.035082	0	0	0	0.0103237	0.509557	4.77672	0	0	0	0	0.738693	1.01865	0	0.0631684
ILF2	0.340678	6.86775	0	0	7.15878	0.187991	3.83554	0.197496	4.30454	4.88569	0	5.42633	2.17234	5.85589	7.16314	4.32837	0	0	0.565609	0	0.0684909	0.257273	4.06054	4.55139	22.6741	0	0	0.252237	0.181385	4.23145	0	4.70548	0.170092	2.90152	8.21658	0.43278	0	0	0.227481	1.01985	1.02578	0.307437	0.31911	0	0	0	0	0	0
ILF3	0.07515	0	0.30286	0	0	0	0	0	0	0.498605	0	0	0	0.526742	0.46587	0.523429	0	0	0	0	0.617718	0.0942947	1.16313	0.602054	31.5989	0	1.02384	0	48.5004	29.4313	0	0.165481	0.420917	0	10.7176	0.348387	0.729782	0	0.186419	1.10531	0	0.593481	0.299911	30.8381	0.183258	0.167926	0	0	0
ILVBL	0.321226	14.616	0.123357	0	1.28059	0	0	0.474086	0.742797	2.05359	0	0.0993769	0.366577	0.771541	1.91431	0.149699	0	3.34876	0	0	1.80002	1.65712	3.59281	0	0.23801	0	2.85097	0	0.530417	0.521252	0.193702	1.57278	4.04227	0.522224	0.774265	0.61775	1.66905	0.246046	0.787545	0	0	0.359971	1.13914	7.8778	10.4223	0.36457	5.25834	0	0.107727
IMP4	0	0	0	0	0	0	0	0	0	0	0	0	0	0	0	0	0	0	0	0	0	0	0	0	0	0	0	0	0	0	0	0	0	0	0	1.55632	0	0	0	0	0	0	0	0	0	0	0	0	0
INA	3.41289	2.93456	3.07565	2.19775	3.32771	5.45894	1.60769	2.02003	5.10443	2.5019	1.82976	0	2.5837	1.92304	4.45188	4.16062	4.3632	2.05051	3.01758	2.23043	2.93768	2.84137	1.97714	2.35118	3.08398	2.67293	2.08466	3.24046	2.46829	1.75072	1.18285	1.57485	3.01943	1.19765	2.93329	1.10085	1.42123	0.89647	1.69503	4.8749	2.12734	3.29356	1.43499	1.9668	1.55743	2.89664	0	0	1.12337
INF2	0	0	0	0.0745242	0	0	0	0.288591	0	1.70007	0	0	0	0.173342	0.312939	0.315387	0	0	0.255057	0.0873215	0	0.308191	0	0	0	0.108509	0	0	0	0	0	0	0	0	0	0	0	0.218125	0	0	0	0	0	0	1.39897	0	0	0.13013	0.0997924
INPP5K	9.504	0.420711	0.404732	0	0	0.560585	0.509194	1.85212	1.75352	3.61126	1.64871	3.68304	0.483336	4.56436	7.63531	6.67454	0	1.11287	1.68199	1.51136	6.27378	3.54315	4.13978	2.78841	4.63964	5.10026	3.21712	5.15077	3.21305	3.52513	0	0	3.5146	0	5.79612	2.16146	3.82286	0	3.71543	3.0435	2.46398	2.48515	1.03021	2.24723	3.59138	0.599745	2.41786	2.44955	2.15381
INTS1	0	0	0	0	0	0	0	0	0	0.0084414	0	0	0	0	0	0	0	0	0	0	0	0.19171	0	0	0	0	1.01579	0	0	0	0	0	0	0	0	0	0.0574528	0	0	0	0	0	0	0	0.0344045	0.0689766	0	0	0
IPO5	0	2.86223	1.81667	0.450646	0	1.22877	0.414815	0	2.74885	0.630439	1.76991	0	0	0	1.64915	1.11955	7.31681	0	0.403476	0.493513	11.0743	0.853133	0.110118	1.49014	1.13809	0.86772	0.297772	0	0	0	0.858146	0	0.641876	0	0	5.43034	0	0	0.672641	3.33732	0.26354	0	0.342282	0.576092	0.202869	1.75765	0.304477	0.141961	0.146103
IPO7	0.921768	0	0.0727544	0	1.69143	1.95546	0	0.85263	4.37846	0	0	0	0.127949	0	0	1.61734	3.5846	0	0	0.157019	0	0	0.200114	0.00712118	0.241197	0	0.344354	0	0	5.82065	0.373304	0	0.0917667	0	0.455712	0	0	1.33493	0.555787	0.551185	2.9099	0.513382	0	0	0	0	0.115838	0	1.58362
IPO9	0	0	1.42264	0	0	0	0	0	0	0	0	0	0	0	0.103387	0	0	0	0	0	0	0	0	0	0	0	0	0	0	0	0	0	0	0	0.421666	0	0	0	0	0	0.334284	0	0.0194469	0	0	0	0	0	0.242987
IQGAP1	10.7721	6.05912	0.766712	7.25808	0.923728	10.2138	0.883518	2.1351	5.81742	9.09349	1.95807	2.71757	2.9356	2.03339	11.9308	2.55842	4.93484	1.78465	7.38899	4.50219	3.57431	2.03226	8.90178	4.80074	7.47049	0.512875	6.25843	6.53819	14.5269	7.78422	2.01203	1.31333	5.31689	13.7769	8.46885	1.53754	9.42379	0.102352	8.60774	10.1869	3.18677	9.8167	3.20832	6.41905	1.40783	1.56137	0.415487	4.01886	2.69554
IQGAP2	0.187837	0.0962139	2.02953	0.072961	0	0	1.21624	0	0	0	0.0842387	1.5762	0	0	0.977488	0	0	1.72631	1.50409	0.692995	1.45123	2.04223	0	0.0576546	0.742857	0	0	0	0.0381179	0	0.278351	0.771645	0	0	0.131008	0	0.810196	0	0.275743	2.46997	0	0.382721	0	0.91055	0.976369	0.284564	0	0.400424	0.314353
IRF2BP2	0	0	0.462529	0	0	0	0	0.195692	0	0	0	0.36223	0	0	3.79112	0	0	0.070076	0	0	0	0	0	0	3.06184	3.127	0	0	0	0	0	0	2.33568	0	0	0	0	0	0	3.55725	0	0	1.04694	2.12661	0	0	0	0	0
IRGQ	4.41091	5.08821	7.50654	8.02187	2.87905	9.97015	7.60858	4.91666	6.2831	5.13032	4.27025	2.88217	3.3168	5.05035	4.9023	7.03963	6.52097	7.57053	3.94375	16.8018	6.32267	8.20427	11.1046	9.33178	10.1051	7.66963	14.5029	4.50033	4.28244	10.6807	5.73768	7.9483	7.59474	4.9659	10.7888	9.83138	9.50275	10.0917	7.96106	15.6439	8.20792	3.6975	8.6752	3.37	6.24146	3.98372	9.0934	13.2985	0
ISLR	3.78838	2.73176	0	0.957322	0.873784	1.182	0	4.86834	2.82079	6.32759	12.6849	10.8786	14.5326	0	0	5.79836	1.16927	0	0	0	0	2.58518	1.31035	0	0	8.18345	13.0637	4.02969	3.66133	0	0.400038	0	0	0	3.71718	0	0	7.23628	9.14022	0.705156	0	0	0	0	0	2.01051	0	0	0.915362
IST1	0	0	0	0	0	0	0	0	0	0	0	0	0.898533	0	0	0	0	0	0	0	0	0	0	0	11.0428	0	0	0	0	0	0	23.2556	0	0	0	0	0	0	0	0	0	0	0	0	0	0	0	0	0
ITGA2B	0.654627	0	0	0	0	0	0.309895	1.28011	0.848872	0	0.401679	0.154472	1.6824	0	0.459162	0	1.13383	0.549633	0	0.0828484	0	0	0.414472	0	0.0568858	0	0	0	0.167377	0.285634	1.03543	4.0986	0	0.406756	0.0677208	0.830486	0	0	0	0.108444	0	0	0.138607	0	0	0	0	0	0.326182
ITGA6	0.505702	0	0	0	1.35841	1.67466	0	0	0	0	0	0	0.451675	2.71192	0	0	0.638	0	0.0578604	0	0.0985605	0	0	0	0	0	1.26259	0.29417	1.17734	0	0	0	0	0	0	0.421224	0.826689	0	0.0664242	0.810006	0	0.0576163	0	0	0.795483	0	0	0.0646926	0.141499
ITGAL	0	0.179902	1.17975	0.553327	0.441299	0	0	0	0.356111	0.0889132	0	0	0	0	0	0	0	0.0581228	0	0	0	0	0	0	0	0	0	0.60677	0	0	0	0	0	0.711443	0	0	0	0	0	0.354305	0	0	0	0	0	0	0	0	0.294219
ITGB2	2.6433	5.12913	6.13205	2.79837	3.39081	1.71425	7.73676	8.55528	4.17962	1.22001	2.26932	1.73755	2.15548	1.38194	3.27289	0	8.21416	0	3.22423	0	2.82688	0.891334	2.21334	3.33696	3.15851	2.19393	1.44396	2.32141	1.67579	0.797984	3.54483	8.91197	3.58137	2.61603	1.6988	8.15686	1.60171	1.77748	2.95174	2.98034	3.68278	2.1406	4.5811	3.18855	3.20155	2.68639	2.40662	1.88494	1.77919
ITGB4	0.242948	0	0	0	0	0.254682	0.684373	0.394314	0	1.17494	0	0	0	0.268319	0.122717	0.0562803	0.0956961	0.0430374	1.42815	0.269724	0.125902	0.775724	0.0536701	0.139022	0.314174	0.107922	0.31123	0.0622671	0.200814	0.306819	0.142861	0.520341	0.137938	0	0	0.108965	0.139221	0	0	0.138165	0.132459	0	0.199018	0.0913086	1.95708	0.0526179	0	0	0
ITIH1	207.578	102.8	111.943	63.1755	79.036	116.588	98.1595	91.7754	127.622	126.929	64.9667	96.2961	55.7156	112.391	124.092	106.423	66.5608	73.7469	77.0512	110.398	139.751	130.711	90.4343	93.6027	101.434	160.109	96.2705	90.3913	88.973	74.6898	59.0503	68.533	109.693	125.329	129.553	72.6198	116.834	78.5081	73.2597	137.716	87.8265	76.7492	93.098	71.7426	104.472	54.5812	79.4504	82.5495	52.6999
ITIH2	212.341	109.827	152.059	91.6623	122.699	160.149	127.304	88.8585	150.316	156.619	75.0183	114.32	64.2937	134.584	158.472	131.972	61.9346	80.1243	99.699	124.087	149.711	149.785	114.569	115.521	132.674	162.244	125.303	185.753	146.258	106.301	75.1026	97.9375	130.569	156.399	148.204	107.57	165.289	82.5803	95.3123	148.238	95.8481	87.2764	95.5606	102.821	116.083	62.8622	106.155	388.12	64.7426
ITIH3	37.0262	51.3404	155.486	28.8549	49.1763	30.3211	54.4464	65.1111	111.314	70.8845	37.9231	31.5739	167.691	44.3331	27.9561	40.2416	44.1154	39.9912	40.2466	41.8541	90.0249	50.9928	47.9776	39.338	56.6338	55.0195	111.677	314.757	113.23	69.235	64.5818	43.1132	34.2755	54.5908	41.5021	74.7245	79.7836	136.032	46.5298	90.1404	89.6329	114.219	100.222	84.5818	32.5701	26.4184	98.5333	45.6964	30.2315
ITIH4	284.55	138.895	190.128	77.963	164.85	127.4	154.594	241.034	177.934	151.725	118.79	134.838	167.61	138.239	113.182	138.365	192.179	161.716	110.219	151.261	155.499	202.164	141.663	157.857	132.839	160.676	117.853	198.681	167.925	100.411	103.666	116.662	102.387	193.898	127.621	140.41	171.693	131.346	118.254	232.844	125.711	126.48	128.616	133.916	132.994	91.7464	157.371	130.604	82.445
ITIH5	0.396322	0.173034	0	0	0	0.778474	0.46654	0	0	0	0	0.169679	0	0	0.402009	0	0.555353	2.28998	0	0	0.113083	0.0548896	0	0	0.38813	0.988446	0	0.135975	0	0	0	1.02808	0.388643	0.444613	0	0	0.134574	0.241224	0	0.164735	0	0.0981109	0	0.432865	0	0.225009	0	0	0
ITLN1	14.9838	0	0	0.230026	0.151312	1.37162	0	0.0887047	0	0	0	16.1094	0	0	21.2735	2.55114	0	0	9.35647	0	0	0	0.343607	35.2414	13.1407	0	0	3.84319	7.29012	46.0071	16.2463	0	0.238194	10.3492	0	0	19.6151	0	0	2.64376	25.8037	0	0	0	0.195415	0	0	0	15.6011
ITLN2	13.6217	0	0	0	0	0	0	0	0	0	0	14.6449	0	0	19.3396	0	0	0	8.50588	0	0	0	0	32.0376	11.9461	0	0	0	6.62738	41.8246	14.7693	0	0	9.40836	0	0	17.8319	0	0	0	23.4579	0	0	0	0	0	0	0	14.1828
ITPR1	0	0.100772	0	0.181025	0.352968	0	0	0	0.0164195	0.0175602	0.024305	0.661982	0	0.737685	0	0.784983	0.492342	0.435655	0.456365	0.563775	0	0.721258	0.721262	0.518879	0.0824466	0	0	0.664287	0.417094	0.448641	0	0.484121	1.34294	0.486732	0.891909	0	0	0.0218971	0	0	0.731601	0	0.509737	0	0	0	0	0	0
ITPR2	0	0	0	0.0148788	0	0	0	0	0.0172405	0.0184382	0	0	0	0	0	0	0.0845309	0	0	0	0	0	0	0	0	0	0	0.0152415	0	0	0	0	0.0110837	0	0	0	0	0.00748272	0	0	0	0	0	0	0	0	0	0	0
ITPR3	0.25122	0	0.335125	0.716239	0.0317821	0.835022	0	0	0	0	0.154186	0	0	0	0.106465	0	0	153.621	0	0	0	0.243561	0.227511	0.375	0	0	0	0.27153	0.252737	0.604769	0.105531	0.291895	0.0500464	0	0	0.0929764	0	0.73891	0	0	0	0	0	0	0.512695	0	0.633475	0.660991	0
ITSN2	0	0	0	0	0	0	0	0.00761202	0	0	0	0	0	0	0	0	0.135425	0	0	0	0	0	0	0	0.0126918	0	0	0	0	0	0	0	0	0	0	0	0	0	0	0.00885775	0	0	0	0	0	0	0.0425695	0	0
JCHAIN	42.0032	53.2039	83.8198	33.1364	43.4553	16.3124	65.0723	26.8178	46.6749	48.5193	29.7867	56.7652	8.23981	67.2432	68.4394	30.9345	21.9662	85.1518	99.1455	42.7473	43.851	33.8281	50.3323	39.2757	40.7116	40.3978	47.656	37.3127	59.6748	39.8802	77.6466	62.6642	16.2877	40.9384	73.3644	34.6027	80.0544	64.5551	55.4149	17.3874	51.2066	71.6514	52.5388	53.3253	52.7436	24.3208	48.96	163.304	52.6473
JUP	5.79128	10.3223	1.62844	3.28986	9.16108	4.70227	2.88194	10.7088	2.69841	3.1007	5.7859	2.44279	19.0767	6.36813	3.09201	6.74453	7.5894	5.28165	7.80339	24.0556	7.67828	9.56656	13.6425	2.42909	4.85384	8.66895	15.4036	10.1483	14.691	2.90479	0	3.61233	0.781487	6.70103	3.24619	4.64146	5.92997	5.72089	2.19728	4.74721	2.75	4.88821	6.75	1.92682	6.09659	3.07108	1.18222	2.74424	1.53533
KALRN	0.0703557	0	0	0	0	0	0	0	0	0.845786	0	0	0	0	0	0	0	0	0	0	0	0	0	0	0	0	0	0	0	0	0	0	0	0	0	0	0	0	0	0	0	0	0	0	0	0	0	0	0
KANK2	0.225302	0.202359	1.03335	0.61863	0	0.409638	0.448415	0.592421	0.451677	0.588926	0.181406	0.17615	0	0.88759	0.213531	0.345878	0	0.160658	0.675292	0.599542	0.398097	0.626984	0.658069	0.257511	0.371141	0.504757	0.483549	0.293645	0.462906	0.695157	0.0615775	0.896291	0.92684	0.234922	0.37444	2.29295	0.894848	0.465754	0.398431	0.188324	0	0.263715	0.0428102	0.512416	0.508857	0.0918655	0	0	0.603081
KCTD12	0	0	0	0.242236	0	8.79049	0	0	29.4284	6.16206	0	2.13775	0	0	0	18.4505	0	3.92683	3.05479	2.17861	0.894242	7.84007	4.4152	0	0	1.82188	0	1.97897	3.99653	6.66051	0	2.82365	6.29071	6.85059	7.46116	13.9153	2.19086	0	14.2472	0	20.0752	1.974	1.1397	0	0	4.3952	2.6525	0	1.13765
KHSRP	4.57904	1.76174	1.62008	1.72265	1.71488	1.43844	280.49	0.803377	1.01173	616.541	2.30659	1.19718	1.95749	1.59449	0.0909386	0.0343015	390.303	2.45372	0.937343	1.00862	565.623	0.095419	2.51055	0.581726	3.41609	2.28925	523.242	2.31785	3.10897	0.0576632	1.21949	1.99743	0.111333	2.50461	0	2.64248	396.805	2.57857	1.06934	1.36174	1.87975	0.22133	1.98521	1.33504	1.18544	1.97451	0.186831	414.553	533.727
KIAA1522	0	0	0	0	0.0899054	0	0	0	0	0	0	0	0	0	0.0657077	0	0	0	0	0	0	0	0	0	0	0	0	0	0	0	0	0	0	0	0	0	0	0	0	0	0	0	0	0	0	0	0	0	0
KIF1A	0.29972	0	0	0	0	0	0	0	0	0	0	0	0	0	0	0	0	0	0.173398	0.0144597	0	0	0	0	0	0	0	0	0	0	0	0	0	0.0579339	0	0	0	0	0	0.128763	0	0	0	0	0	0	0	0	0
KIF1B	0	0	0	0	0	0	0	0	0	0	0	0	0	0	0	0	0	0	0	0.0131913	0	0	0	0	0	0	0	0	0	0	0	0	0	0	0	0	0	0	0	0.117468	0	0	0	0	0	0	0	0	0.491652
KIF5B	0	0	0	0.0452187	0	0.139447	0.452466	1.45609	0	0	0.56105	1.73991	0	0	0	0.401033	2.32638	0.111057	0.525959	0	0	1.41082	0	3.94548	0	0.685307	0.188477	1.42803	0.0725342	0	0.342441	0.201452	0.0653482	0.876203	0	4.92378	2.49998	0	0	0.0255037	1.7432	0	0	0	3.04904	0	0	0	4.02007
KIN	0	0	0	0	0	0	0	0	0	0	0	0	0	0	0	0	0	0	0	0	0	0	0	0	0	0	0	0	0	0	0	0	0	0	0	0	0	0	0	0	0	0	0	0	0	0	0	0	0
KIT	7.97509	13.6193	15.2245	14.2548	0	0	0	0	0	0	0	0	0	0	7.18605	0	0	0	0	0	0	0	0	13.5424	5.84232	0	0	0	0	0	0	0	15.5159	0	3.31445	0	14.1728	0	0	0	0	17.7708	0	0	0	9.08168	0	19.0965	22.8726
KLC1	1.25068	0.918288	0.496948	0.379181	0.927836	0.756133	0.165665	1.66383	3.63013	1.94731	0.444148	1.23791	1.07075	0.916545	0.487928	1.55824	0.296184	2.05512	0.903012	0.841721	0.990028	1.49694	0.618086	0.48765	1.51191	1.35344	0.985933	2.64779	1.65671	0	0.878386	0.488409	0.490645	0	0.938889	0	0	0.247405	0.697229	1.11499	1.27165	1.89362	0.605685	0	0.179174	0.817709	0.0420504	0	0
KLC2	0	0	0	0	0.0935562	0	0	0	0	0	0	0	0	0	0	0	0	0	0	0	0	0	0	0	0	0.0523165	0	0	0.0486531	0	0	0.420381	0	0	0	0	0	0	0	0.124276	0	0	0	0	0	0.309595	0.0399479	0	0
KLK10	0	0	0	0	0	4.14513	0	15.1373	7.86396	0	0.897927	0	0	0	0	0	0.540178	0	0	0	0	0	0	0.485617	0	0	4.67538	1.32569	0	0	0	0	0	0	0	0	4.69685	0	4.7875	0	0	0	10.0312	10.1515	0	0	0	0	0
KLK12	0.150864	0	0	0	0.330118	0.137318	0	0.108576	0.15254	0.0920854	0.0381028	0.0409177	0.107565	0.922009	0.241506	0.143619	0.129558	2.1589	0.0894116	0.102127	0.124366	0.14382	0	0.161884	0.136439	0.164331	0	0.148834	0.114332	0.112135	0.074149	0.0644096	0.0685969	0	0.0752064	0	0	0	0.0516951	0.193015	0.142965	0.0985809	0.0385951	0	0.108182	0.0181612	0	0	0
KLK13	0.0976182	0	0	0	0.213606	0.0888531	0	0.0702551	0.0987021	0.0595846	0.0246547	0.0264762	0.0696008	0	0.156269	0.0929302	0.0838317	0.114377	0.0578545	0.0660822	0.0804723	0.0930598	0	0.104749	0.0882841	0.106332	0	0.0963042	0.0739798	0.0725578	0.0479787	0.0416768	0.0443862	0	0.048663	0	0	0	0.0334498	0.124892	0.0925068	0.0637877	0.0249733	0	0.07	0.0117514	0	0	0
KLK7	0.118536	0	0	0	0.259378	0.107893	0	0.0853098	0.119853	0.0723528	0.0299379	0.0321496	0.0845152	0	0.189755	0.112844	0.101796	0.138886	0.0702519	0.0802427	0.0977163	0.113001	0	0.127195	0.107202	0.129117	0	0.116941	0.0898326	0.0881059	0.0582599	0.0506075	0.0538976	0	0.0590908	0	0	0	0.0406176	0.151655	0.11233	0.0774565	0.0303247	0	0.085	0.0142695	0	0	0
KLKB1	21.7525	54.774	78.7185	39.6141	2.53423	5.91247	48.0885	42.5018	57.8345	6.75158	2.40529	30.415	78.6433	41.1869	4.35363	3.07876	38.8161	68.1961	40.5032	5.7734	47.2848	4.40198	7.62093	29.3465	9.76864	77.8805	3.00483	7.26667	2.53042	63.6141	7.47019	3.95408	71.0178	5.21478	11.9082	15.5148	4.98717	5.18513	5.70292	43.8164	49.1602	37.9148	41.0973	8.10326	34.7337	28.545	5.0059	7.99705	1.97871
KNG1	121.41	104.896	162.497	63.0569	74.1514	112.337	111.735	60.6176	98.5523	99.6557	43.0757	108.751	80.1273	74.1452	84.0314	75.2016	43.0308	62.7427	64.4103	116.185	111.479	93.376	135.255	52.1903	81.5364	78.8694	68.0374	101.84	82.4443	78.6671	67.5593	63.8056	78.2247	88.4075	85.8658	81.6118	101.332	87.3599	62.8613	122.716	67.262	57.1488	60.9276	72.5586	94.2012	79.5194	97.7249	93.381	45.3568
KPNA2	0.145359	0	0	0	0	0	0	0	0	0	0	0	0	0	0	0	1.49174	0	0	0	0	0	0.641399	0	0	0	0	0	0	0	0	0	0	0	0	0	0	0	0	0	0	0	0	0	0	0.0314198	0	0.797845	0
KPNB1	0	0.20445	0	0.0915074	0.283547	0	0.143223	7.68015	1.28634	0	0	0.236554	0.388147	0.505391	1.0417	0.279425	0.611688	0.184807	0.897069	0	0.220025	0	0.666896	0.674601	0.243301	11.9717	3.67457	0.328608	0.23266	0	0.20969	12.7673	0.382944	0	0.197686	0.790135	0	0.339858	0.867795	2.15016	0.533215	0	0	0.243127	0	0.154392	0.716968	0	0
KRT1	63.8302	56.4497	46.0349	57.2111	39.997	35.1734	32.2675	26.8559	57.0714	82.4456	27.9814	49.9075	27.0477	22.8594	88.7628	81.9096	58.1662	72.366	41.7112	30.5874	66.6868	24.166	23.9478	28.29	26.8609	50.5254	46.2059	200.273	32.0367	28.2617	18.3064	51.8115	96.6935	64.6463	72.4943	27.7093	89.5618	18.4368	58.4501	49.6282	66.4832	28.5855	18.8909	64.981	69.7923	25.7608	78.5493	41.8769	20.8787
KRT10	141.195	74.5356	84.2813	70.4136	75.369	195.291	212.331	128.935	158.779	60.2375	41.243	42.3118	128.797	118.858	148.953	61.1602	254.043	122.453	60.281	86.7669	67.6763	52.7896	97.6465	74.3721	123.425	112.429	97.6661	93.1371	85.9875	64.3483	84.1165	81.0642	34.7923	77.0341	51.7912	66.733	38.642	131.829	21.1808	117.417	89.4047	114.516	100.562	52.5851	62.8748	58.0137	121.438	63.9081	32.0278
KRT13	0.170191	0.567276	0.69018	0.50331	0.270355	0.368559	0.512512	0.509565	1.67478	9.4335	0.583075	0.216099	0.844106	0.570311	0.0675081	1.30407	0.607728	0.654123	0.370189	0.0404552	0.508903	0.767767	0.663152	0.678267	0.61299	1.4649	0.033082	0.472479	1.03291	12.5571	1.19762	0.31755	0.783045	2.44644	0.364738	0.394015	1.98838	0.595694	0.0140438	0.239174	0.547694	0.364564	0.109206	0.240287	0.765814	1.52836	2.22086	0.0888157	1.26371
KRT14	268.72	26.453	269.39	128.449	222.451	312.069	77.0753	101.532	109.487	246.321	92.5333	11.5368	127.567	20.0951	18.0723	269.39	19.2039	79.9713	172.767	495.939	229.079	227.62	273.456	216.983	268.556	127.164	13.8661	275.402	218.169	9.19282	52.8664	174.354	17.5489	91.818	135.892	105.56	271.356	246.121	188.27	370.192	199.984	80.1492	234.307	156.79	21.456	9.68329	110.488	176.305	14.8117
KRT15	5.36617	1.82979	4.69538	8.97783	6.75572	2.88158	6.56404	7.04962	11.3539	2.47134	4.34217	5.17046	6.12614	3.14402	1.89011	6.48477	10.2665	5.98779	4.77933	5.02742	3.913	3.7883	2.89322	4.65353	5.95772	4.96728	3.63136	5.10778	6.39029	5.72253	4.78764	7.10536	4.50162	4.43963	2.25877	3.0855	6.08333	4.54535	3.21417	4.04111	5.18332	9.51861	4.9543	4.73617	3.65496	2.11674	5.63467	1.7135	2.19776
KRT16	16.4592	11.56	39.443	27.6726	35.2612	102.109	44.7676	26.7524	87.9477	135.319	54.5319	90.2848	94.9127	22.2737	25.1799	20.7182	23.7033	28.5944	52.8867	25.3321	26.0202	13.2624	111.725	22.9727	24.6172	42.4821	111.712	44.8046	29.5926	19.2168	16.6918	33.2688	20.703	32.0856	20.48	10.4701	110.369	97.6814	23.3322	26.4277	62.734	27.2087	41.505	44.6593	102.316	9.52816	126.621	142.233	71.0628
KRT17	8.85263	19.8066	82.9479	59.3438	60.6635	66.9873	80.9591	101.023	111.167	20.8469	26.1719	11.2402	11.6992	14.0191	16.6623	72.8987	18.2712	78.9781	16.5523	307.046	10.6606	9.79278	12.1219	92.6136	98.3008	16.4584	13.8939	108.565	11.6316	8.17144	51.6459	15.7976	13.9267	13.0481	10.6424	8.86033	109.09	97.8363	79.6659	65.1541	18.9224	81.5333	84.8372	13.05	23.7984	8.46951	11.7354	5.06223	13.0761
KRT18	7.74083	23.028	11.1621	3.44966	12.0728	10.7782	0.994844	19.7113	13.1047	18.5878	8.55798	22.4765	9.84288	15.5864	17.9695	19.715	10.1164	7.93088	10.4892	13.7803	10.9472	12.0308	15.1002	11.5913	9.16984	9.93345	20.0495	11.5159	16.9314	7.98464	17.8512	15.0107	13.7855	18.1851	17.9972	5.24386	15.428	33.9138	28.4531	12.7096	24.8246	12.205	10.8997	8.46453	13.6871	5.42881	15.3704	16.9091	16.6011
KRT19	1.0399	2.56556	0.945784	16.7487	0.185192	3.31318	1.24147	2.26696	0.665022	7.02658	3.58295	3.07276	2.66027	3.65391	3.48809	0.613449	2.73901	0.250043	2.38783	1.83461	3.95224	3.39024	4.34212	2.06958	5.22296	0.962877	0.203214	2.13499	1.57294	2.02816	2.23143	0.979647	3.08339	3.7268	1.7785	5.51433	1.96612	6.12055	1.81626	2.96815	3.52141	1.51582	2.56229	3.23177	5.94142	1.18792	2.071	2.17161	1.35842
KRT2	12.3216	35.6848	6.32513	17.8852	16.4401	7.5192	10.4501	5.85164	14.2462	13.2139	6.24657	24.0199	27.2717	12.9481	25.7115	16.6206	16.4568	37.3052	11.185	27.8169	17.1144	14.3931	6.65687	15.2298	47.0263	39.6713	21.132	21.2376	20.0481	3.37269	11.2501	26.0315	12.1826	7.43785	13.9826	16.3194	6.3136	8.1763	7.78315	25.0276	20.5211	24.9591	10.5226	18.9727	16.4774	7.3622	11.1588	7.52155	5.03563
KRT20	8.22129	12.0167	15.0381	7.92031	10.4041	12.6551	2.86806	10.3517	5.48043	10.9777	24.6292	12.1157	10.3662	14.1877	17.2081	14.2193	6.85541	11.266	14.8764	10.0316	10.6099	9.97308	12.5284	10.9704	15.0276	13.6004	14.5962	32.0771	10.7458	8.25903	3.99994	9.0919	12.4377	14.1212	11.1177	8.7708	14.439	21.0695	12.6195	11.608	9.30582	6.57494	7.28289	13.6355	15.7854	8.07281	12.3557	9.40807	12.4973
KRT222	0.0549177	0.0686988	0	0.581416	0.114407	0.22087	0	0	0	0.025598	0	0	0	0.0813468	0	0.113776	0	0	0	0.0149382	0.0262745	0	0	0.0176909	0.0318374	0	0	0	0	0	0	0.0667829	0.0654386	0	0	0	0	0	0.0220689	0.0429821	0	0	0.0220963	0	0	0.956041	0.250838	0.139568	0.698065
KRT23	0.311186	0	0.094857	0.0104822	0	0.208984	0.359046	0	0	0	0	0.235857	0.181832	1.26772	0	0.613343	0.285623	0.0843473	0	0	0	0	0	0	0	0	0	0.0250994	0.0739565	0	0	0	0.230054	0	0.350601	0	0	0	0	0	0.30983	0.0556661	0	0.20925	0.653963	0	2.28741	1.71378	0.110175
KRT24	0.00898814	0.0333606	0	0	0	0.0301904	0	0.0219307	0	0.0143101	0	0.0724549	0.0752175	0.149195	0.0636505	0.0748946	0.106498	0.0258484	0.130302	0.0291806	0	0	0.110104	0	0	0.207498	0.0311916	0	0.0376436	0	0.0359325	0	0.0583242	0.0210333	0.112935	0	0	0	0	0	0.0766608	0	0.0276876	0.0849043	0.174418	0.113233	0.249051	0	0
KRT25	0	0.27434	0	0	0	0.381397	0	0.0899122	0.0825296	0.307641	0	0.825091	0.367574	0.00697878	0.0254252	0.935656	0.772648	0.0533093	0.0349463	0.0138015	0	0.251949	0	0.091091	0	0	0.146298	0	0.198906	0	0.0430422	0	0.353118	0	0.552475	0.00180916	0	0	0.0470397	0.0264857	0.505274	0.329223	0	0.795511	0.969967	0	0.931857	0	0.127003
KRT26	0	0.0140908	0	0	0	0.142658	0	0.0146567	0	0.0328745	0	0.14523	0.104311	0.00697878	0	0.327117	0.192549	0.0533093	0	0.0138015	0	0.109692	0	0.0304454	0	0	0.0160202	0	0.0253884	0	0	0	0.139634	0	0.233232	0.00180916	0	0	0.00228157	0.0264857	0.11304	0.0304868	0	0.14717	0.203123	0	0.676054	0	0.0749971
KRT27	0.0112352	0.264542	0	0	0	0.367776	0	0.086701	0.0795821	0.296654	0	0.795623	0.354447	0.00672953	0.0876133	0.90224	0.745054	0.0514054	0.0336982	0.0133086	0	0.242951	0.13763	0.0878377	0	0.140486	0.141073	0	0.191802	0	0.041505	0	0.340507	0	0.532744	0.00174455	0	0	0.0453597	0.0255398	0.487228	0.317465	0	0.7671	0.935326	0	0.898577	0	0.122467
KRT28	0.0112352	0.638075	0	0	0	41.7015	54.186	61.618	43.8265	0.314541	0	11.9317	62.3985	72.1202	2.4227	0.995858	56.0675	59.8049	2.84068	0.0497843	0	0.242951	34.4717	0.0878377	37.5638	55.4763	64.4045	62.4612	18.0914	0	44.0248	0	2.38382	42.1913	0.673913	0.00174455	0	102.544	0.0453597	56.5169	40.0762	44.8004	22.382	10.9426	22.1852	27.9079	1.20989	0	0.122467
KRT3	1.76154	0.791736	0.687992	0.892659	0.635594	1.17988	0.551806	0.615269	1.62686	2.50474	0.45734	1.29482	0.683242	0.636189	1.14044	0.991947	0.560794	0.935994	0.911669	1.31232	0.77577	0.894247	1.00954	0.859273	0.589693	0.446618	0.752279	1.18337	0.842514	0.414204	0.610762	0.502954	0.802373	1.48592	1.03748	1.25109	1.37851	0.375538	0.416133	1.05806	0.753635	1.22715	0.606992	0.565807	0.344937	0.182082	0.696284	0.540624	0.455721
KRT31	0	0.109577	0.071223	0	0	0.037738	0.219576	0.156973	0	0.0178876	0	0.0905687	0.0940219	0.186494	0.016467	0.0936182	0.133122	0.0323105	0.162878	0.23954	0	0	0	0.061637	0	0.193686	0.122126	0	0.156622	0	0.117018	0	0.0729052	0.0262916	0.141169	0	0	0.0948212	0	0	0.160737	0	0.0346095	0.10613	0.218022	0	0.311314	0	0.228112
KRT32	0	0.0389207	0	0	0	0.0352222	0	0.146508	0	0.0166951	0	0.0845308	0.0877538	0.174061	0.0153692	0.087377	0.124248	0.0301564	0.152019	0.223571	0	0	0	0.0575279	0	0.180774	0.113984	0	0.146181	0	0.109216	0	0.0680449	0.0245388	0.131758	0	0	0.0884998	0	0	0.150021	0	0.0323022	0.099055	0.203487	0	0.29056	0	0
KRT33B	0	0.109577	0.511144	0	0	0.037738	0.219576	0.995589	0	0.0178876	0	0.0905687	0.0940219	0.186494	0.016467	0.0936182	0.693087	0.0323105	0.162878	0.23954	0	0	0	0.061637	0	0.193686	0.122126	0	0.156622	0	0.117018	0	0.0729052	0.0262916	0.141169	0	0	0.0948212	0	0	0.160737	0	0.0346095	0.10613	0.218022	0	0.311314	0	0
KRT35	0	0.0353825	0	0	0	0.471255	0	0.0232599	0	0.0151773	0	0.0768462	0.0797762	0.158238	0.013972	0.0794336	0.63887	0.0274149	0.138199	0.0309491	0	0	0	0	0	0.189745	0.033082	0	0.039925	0	0.0381103	0	0.061859	0.022308	0.11978	0	0	0	0	0	0.0813069	0	0.0293656	0.09005	0.184989	0	0.264146	0	0
KRT36	0	0.460312	0	0	0.37901	0.0320201	0.930018	0.427141	0	0.0151773	0	0.0768462	0.0797762	0.158238	0.013972	0.386045	0.112952	0.0274149	0.138199	0.0309491	0	0	0	0.294713	0	0.100873	0.033082	0	0.399933	0	0.0381103	0	0.061859	0.247725	0.11978	0	0	0.13773	0	0.280285	0.0813069	0	0.0293656	0.09005	0.184989	0	0.264146	0	0
KRT37	0	0.0432452	0	0	0	0.0391357	0	0.162786	0	0.0185501	0	0.0939231	0.0975042	0.193402	0.0170769	0.0970856	0.138053	0.0335072	0.16891	0.248412	0	0	0	0.0639199	0	0.20086	0.126649	0	0.162423	0	0.121352	0	0.0756054	0.0272654	0.146397	0	0	0.0983331	0	0	0.16669	0	0.0358913	0.110061	0.226097	0	0.322845	0	0
KRT38	0	0.0432452	0	0	0	0.0391357	0	0.0284287	0	0.0185501	0	0.0939231	0.0975042	0.193402	0.0170769	0.0970856	0.138053	0.0335072	0.16891	0.0378267	0	0	0	0	0	0.12329	0.0404336	0	0.0487973	0	0.0465792	0	0.0756054	0.0272654	0.146397	0	0	0	0	0	0.0993751	0	0.0358913	0.110061	0.226097	0	0.322845	0	0
KRT4	0.596313	0.0268285	0	0	0.61992	0.065284	0.303002	1.06625	4.94122	0.764527	3.56177	2.76238	0.0171797	0	0	2.07018	0.0744495	0.0567023	38.5694	6.89296	2.20142	0.545919	1.43302	0.0702899	0	4.90791	3.85041	0.107742	1.04038	0.0372675	0.10476	95.6767	0.447835	0.69923	0.48771	0	0.0161811	1.49157	0	48.8174	0.379896	0.900781	0	0.0569531	0.10847	0.0175874	0.183712	0.584028	0.0249076
KRT5	28.0201	105.688	98.0694	18.9955	32.392	39.2997	47.2677	17.0237	26.0327	44.0127	16.2747	18.3511	38.8052	36.8159	17.3343	30.141	39.5095	67.6895	40.6212	36.907	37.2753	34.1857	43.1242	32.7972	22.4725	41.5594	56.5846	77.8006	36.3554	40.7894	15.1793	46.5026	15.3216	32.0504	20.2798	35.9397	35.6792	33.7498	26.2895	49.5704	46.4277	39.422	19.6715	48.2345	73.4098	32.9615	68.3494	28.3302	16.0485
KRT6A	28.2413	75.788	34.0355	16.5936	25.2164	32.2239	24.8737	12.4182	31.1074	47.7111	19.0079	8.84824	37.1135	32.7881	48.5013	36.918	39.6067	46.9551	49.2601	42.9276	41.4274	24.0276	61.5024	33.4264	32.5638	59.2463	62.1108	76.1822	52.2667	27.4384	2.04573	40.3879	18.7847	35.4312	31.8222	32.4738	56.9007	45.7104	28.4958	47.8446	34.4878	45.3701	24.7111	31.1961	43.4772	24.6552	41.6995	27.3556	7.3409
KRT6B	23.2001	48.7769	3.79294	8.0608	24.1272	27.8688	24.8627	7.18069	31.0758	39.1894	19.0079	10.7951	37.4204	22.0052	29.0317	27.3762	41.1976	45.7633	36.7237	32.1445	29.0449	24.1797	51.8173	26.4763	21.2691	53.2034	53.373	70.1192	37.882	17.8638	1.67596	40.3215	9.45718	35.4954	18.577	16.2111	40.3855	35.2154	28.1998	44.2013	31.7206	37.7956	24.9742	20.8919	36.9707	24.6913	28.5052	24.7184	7.66042
KRT6C	23.2347	48.6441	3.72232	8.07194	24.1825	27.5863	24.5756	6.91344	31.1074	37.9013	19.0079	8.57593	37.1135	22.0052	29.8691	26.2925	39.6067	45.428	36.6038	31.9139	28.9419	24.0276	51.8975	25.9419	21.3109	53.0514	53.043	70.0141	37.5934	18.9128	1.53328	40.3879	8.94166	35.4312	16.5922	16.1789	40.245	35.1694	28.1236	44.0702	30.8029	37.4616	24.9818	20.0218	36.5975	24.7111	26.8822	24.9135	7.3409
KRT7	1.04225	0.711795	0.461384	0.241148	0.360079	0.972573	0.767226	0.515047	1.05701	3.84918	0.280946	2.37912	0.584037	0.274354	0.6528	1.5527	1.64765	0.788298	0.377392	1.21799	0.483983	0.620118	0.691568	0.629363	0.370318	3.55404	0.460779	0.345171	0.752436	0.426883	0.771822	0.822986	1.39469	0.61385	2.27619	0.987468	0.811681	0.493821	3.81882	0.723247	0.740437	0.896307	0.292033	3.08003	1.45493	0.182585	2.00431	0.257486	0.848412
KRT71	0.551477	0.416057	0.46348	0.590809	1.25536	1.52981	1.56191	2.96327	1.99479	0.631545	1.26512	1.25645	0.779955	0.437152	1.8424	0.292195	3.93772	2.0444	2.40103	1.20731	1.15621	1.15035	1.12631	1.14113	1.91427	1.40515	0.387172	0.773998	0.907004	0.617574	1.5279	3.40249	1.72483	1.06308	0.728169	2.09486	0.533454	0.562492	1.27399	0.838908	1.44308	1.68736	1.21112	1.49399	1.67284	1.19351	1.96837	0.978377	0.930674
KRT72	0.536572	0.404812	0.468933	2.43888	1.26059	1.63259	1.62127	2.88318	2.00591	0.623398	1.23093	1.32813	0.865439	0.425337	1.7926	0.311396	3.91076	2.06377	2.33613	1.2776	1.22131	1.16809	1.09587	1.23227	1.86253	1.36717	0.398282	1.01531	0.889682	0.69572	1.48661	3.38439	1.67821	1.05905	0.759443	2.03824	0.519036	0.594738	1.23956	0.816235	1.46052	1.64176	1.1932	1.45361	1.62763	1.16125	1.94169	1.18636	0.905521
KRT73	2.98147	0.787661	2.52259	2.13044	1.25536	1.89506	3.29504	5.30637	2.02374	2.74589	1.26512	2.08271	3.11326	0.437152	5.77421	1.79711	5.41598	7.11828	2.85153	3.75275	1.76011	2.8977	1.12631	1.43632	1.91427	1.40515	2.67974	2.5783	3.81971	0.726726	3.14565	3.40249	2.67111	1.69475	2.58776	4.53216	2.93012	0.562492	2.58735	0.838908	4.20824	4.71128	2.63028	2.97975	2.67243	4.37478	5.24684	0.978377	1.4329
KRT74	0.551477	0.416057	0.46348	0.590809	1.25536	1.52981	1.56191	2.96327	1.99479	0.631545	1.26512	1.25645	0.779955	0.437152	1.8424	0.292195	3.93772	2.0444	2.40103	1.20731	1.15621	1.15035	1.12631	1.14113	1.91427	1.40515	0.387172	0.773998	0.907004	0.617574	1.5279	3.40249	1.72483	1.06308	0.728169	2.09486	0.533454	0.562492	1.27399	0.838908	1.44308	1.68736	1.21112	1.49399	1.67284	1.19351	1.96837	0.978377	0.930674
KRT75	0.894847	0.651266	0.735639	0.684386	0.692449	0.852748	0.573975	0.52222	1.69682	2.54483	0.46289	1.26391	0.729395	0.636189	1.13426	1.02573	0.593909	0.776738	0.549262	0.67074	0.782151	0.727625	1.09191	0.932154	0.632659	0.465367	0.678108	1.3982	0.934174	0.521955	0.635786	0.571159	0.951478	1.18888	1.19037	1.32785	0.434306	0.411315	0.40682	1.23041	0.887494	1.68903	0.499616	0.648569	0.578561	0.215906	1.80455	0.630645	0.56884
KRT76	1.55184	0.7192	0.606088	0.78639	0.610552	1.05023	0.486115	0.590918	1.43318	2.22025	0.402894	1.16284	0.615811	0.560452	1.00468	0.954182	0.540254	0.870468	0.803137	1.15609	0.769788	0.787789	0.889361	0.81388	0.519492	0.46467	0.662722	1.08532	0.756669	0.395063	0.538052	0.443078	0.734287	1.30902	0.947465	1.10215	1.2275	0.408718	0.366594	0.969905	0.693172	1.11354	0.534731	0.529372	0.382527	0.174643	0.707699	0.476264	0.414304
KRT77	0.551477	1.24108	1.72193	2.56451	2.57113	3.35554	2.71118	9.65039	3.61565	3.43426	5.41133	4.6487	6.09285	2.0781	2.44955	5.65919	8.15679	2.90626	3.87647	2.57451	1.53853	4.16793	2.979	2.70523	2.60671	1.76348	1.92485	1.04003	2.5464	3.28553	2.92143	4.30708	3.98784	2.70786	5.25518	8.86581	1.42948	1.51528	2.41917	2.13906	3.04043	4.02705	2.43479	4.66569	5.03259	3.27168	9.50932	2.54022	1.72854
KRT78	1.35512	1.32509	3.88243	0.37724	0	2.21043	5.24948	3.69783	0	6.87698	0	6.02432	3.28468	0	0	5.39985	2.92753	3.90825	0.117158	0.170501	0.68391	0.278654	0	6.05341	0.234585	0.394377	1.23053	0.159506	1.20854	0.565381	0.604133	3.17541	2.18561	0	11.2557	3.84848	0.295418	0.774214	0.389266	0.22954	1.70146	7.2531	0	4.6403	1.60011	0	4.60673	4.05729	6.16991
KRT79	18.8166	15.106	3.81887	8.32851	9.79282	13.8781	3.5406	1.25832	18.6691	37.1878	5.13296	4.69687	3.67015	12.9695	17.1498	6.67903	23.5749	12.0511	34.6961	18.8315	20.0775	22.3154	32.306	10.4619	22.0518	23.4062	29.3666	36.3481	19.2363	4.09279	0.666108	16.9762	1.96788	10.9862	5.2181	9.96057	28.0124	11.3578	14.1871	10.1298	5.91006	11.5481	3.18375	2.62588	12.1474	17.7848	17.252	19.7156	0.540405
KRT8	8.3589	17.6895	6.2787	22.3469	5.38871	12.9146	7.0912	22.7622	23.4259	5.02297	9.39899	8.19147	16.6773	13.1606	2.63198	22.1619	21.56	22.3006	21.2041	32.406	18.2495	1.90639	6.06465	25.789	11.9419	33.7781	21.8621	78.1072	28.1347	27.7137	25.4135	15.3495	8.6316	25.256	7.98632	13.627	8.13035	30.892	8.59095	41.1335	19.4722	8.09095	10.8192	17.3554	29.5253	5.54297	21.1785	12.2201	0.657515
KRT81	0.750548	0.525821	0.712442	0.0575368	0.0193288	0.564028	0	0.169156	3.46674	0.391207	0	0.368194	0	0.16989	0	0.790087	0.0038343	0.0180415	0	0	1.71032	0	0	0	0	1.13361	0.289285	0.963747	0.254935	0	0	0	0.212927	0.129319	0.353838	0	0	0	0	1.24001	0.0727601	0.276134	0.123897	0.287422	0.269531	0.0809743	0.367867	0.618301	0.132633
KRT83	0.750548	0.525821	0	0.0575368	0.0193288	0	0	0.273465	3.46674	0.391207	0	0.368194	0	0.16989	0	0.790087	0.0038343	0.0180415	0	0	1.71032	0	0	0	0	1.13361	0.289285	0.963747	0.254935	0	0	0	0.212927	0.129319	0.353838	0	0	0	0	1.24001	0.0727601	0.276134	0.123897	0.287422	0.269531	0.159165	0.367867	0.618301	0.132633
KRT84	0.815249	0.484812	0.65271	0.487975	0.618859	0.530396	0.523509	0.426588	1.30757	2.28231	0.433886	1.10479	0.648204	0.603564	0.927849	0.702042	0.4366	0.606453	0.456996	0.481273	0.665803	0.683415	0.957773	0.747586	0.518785	0.423714	0.552986	0.578931	0.796376	0.313278	0.54001	0.435972	0.659873	0.956142	0.806182	1.18693	0.345466	0.35628	0.374397	1.0038	0.641624	0.960951	0.430739	0.536791	0.193831	0.163858	0.655379	0.461346	0.386571
KRT85	0.649123	0.454764	0.616166	0.0497616	0.0167168	0.487808	0	0.23651	2.99826	0.338341	0	0.318438	0.176088	0.146932	0	0.683319	0.00331616	0.11576	0	0.403773	1.47919	0	0	0	0	0.98042	0.250193	0.95851	0.220484	0	0	0.263405	0.184153	0.111843	0.306022	0	0	0.117279	0	1.07244	0.0629277	0.238819	0.107154	0.248581	0.233108	0.137657	0.318155	0.534747	0.11471
KRT86	0.686215	0.48075	0.651375	0.0526051	0.017672	0.515683	0	0.154657	3.16959	0.357675	0	0.336634	0	0.155328	0	0.722366	0.00350565	0.0164951	0	0	1.56372	0	0	0	0	1.03644	0.264489	0.88114	0.233083	0	0	0	0.194676	0.118234	0.323509	0	0	0	0	1.13372	0.0665235	0.252465	0.113277	0.262786	0.246428	0.0740336	0.336336	0.565304	0.121264
KRT87P	0	0.841313	0	0	0	0	0	0.166894	5.22716	0	0	0	0	0	0	0	0	0.0288664	0	0	2.73651	0	0	0	0	1.81378	0.182123	1.38689	0	0	0	0	0	0	0	0	0	0	0	1.98402	0	0	0	0	0.102024	0.125106	0	0	0
KRT9	42.3257	141.287	260.998	70.7664	131.855	116.543	212.428	35.4727	29.3669	49.8176	10.635	40.6349	45.4937	32.9884	33.978	38.0646	42.9548	24.7819	27.1896	25.7166	39.8962	30.3363	27.854	31.4796	25.1569	30.3522	29.3171	29.1486	26.8021	28.3598	13.3543	23.2889	33.6044	30.152	57.2258	36.9931	41.6186	19.8226	18.9089	37.9117	35.6985	36.6825	32.623	101.759	163.956	136.346	128.344	196.389	77.797
KTN1	0.0739177	1.19484	1.34196	1.46968	0.953757	1.42633	1.17052	1.07513	0	0	1.02386	1.64822	0.503484	0	0.733061	2.37032	0	1.13933	0.54064	0.174946	1.75085	1.16445	0	1.23133	1.32146	1.43144	1.99703	0	1.58433	0.879874	1.16424	0.97655	1.37206	2.25862	0	1.50569	0	0.0853689	1.1779	1.50581	1.21161	0	1.26041	1.20656	0	1.89939	0.80822	1.17187	0.311516
L2HGDH	0.911705	5.3191	0	1.74985	0	6.20733	9.08344	0	3.82067	9.57091	9.82503	5.83677	0	4.80357	7.28436	3.48612	0.277705	11.3018	3.91772	0	15.6592	0.256594	7.69635	0	7.34813	1.17729	10.1283	0	9.20889	0	10.2799	0.669937	0	0	0	0	11.829	12.3855	9.14267	15.0419	9.52503	0	18.0789	22.1549	10.5359	5.16483	0	13.4905	0
LAMA1	0	0	0	0	0	0	0	0	0	0	0	0	0	0.0141228	0	0	0	0	0	0	0	0	0	0	0	0	0	0	0	0	0	0	0	0	0	0	0	0	0	0	0	0	0	0	0	0.0373477	0	0	0
LAMA2	2.07419	0	0.0702682	0.0727333	0.0585968	0.0355942	0.0613021	0	0	0	0	0	0.0555077	0.0295195	0	0	0	0	0.0169273	0.107559	0	0	0	0	0	0.144511	0.585959	0.026554	0.0241051	0	0.0324099	0	0.889867	0	0	0.0922617	0	0	0	1.02224	0.0550554	0	0.08653	0.0374569	0	0.0329873	0	0	0.0762477
LAMA3	0	0.0208442	0.147781	1.04947	0	0	0.0973971	0	0	0.0394238	0.0117317	0.0237589	0	0	0.148948	1.01019	0.0885328	0.0453672	0	0	0	0	0.0858051	0	0	0	0	0.0335812	0.0126629	0	0	0	0	0	0	0	0	0.0322848	0	0.0945612	0.0382716	0.0213802	0	0	0	1.7279	0	0	1.38519
LAMA4	0	0.520723	0	0.0675171	0	0.127527	0	0	0.741301	0.347274	1.70535	0	1.00748	0.0551601	0.252391	0	0.0534156	0.0632492	0.357796	0	0	0.103901	0.277626	0.2364	0.385142	0	0.178542	0.0298247	0.467059	3.87547	0.183293	0.33744	0	0.0629502	0.300003	1.33041	0.284087	0.43122	0.0749726	0.511025	0	0	0	0.0970381	2.74632	0	0.148272	0	0
LAMA5	0.0906139	0.728764	0	0.290354	0.580154	0.562092	0.517894	0.14047	0.283912	0.441231	0.502459	0	0	0.141058	0.346406	0.0868918	0	0.41034	0.0757466	0.208784	0.0787637	0.278667	0.110707	0.178955	26.4239	0.403645	0.0582848	0.0789723	0.34994	0.833525	0.243865	0.19689	0.536631	0.881585	1.21354	0.0969111	0.239253	5.9323	0	0.226677	0.229321	0.252224	0	6.85611	0.0829048	0.413557	0.537855	0	0.0622859
LAMB2	0	0.0660275	0.0287734	0	0	0	0	0.262755	0	4.43604	0.890164	1.15069	1.01436	0.108248	0	0	1.04825	0.0593935	0.805877	2.20935	0	3.67369	1.03202	0.422921	0	3.82181	0.974353	0.0159651	0.177821	0	1.70409	7.17811	5.1376	1.16265	0.0862952	0.475646	0.958033	0.208621	0.665994	0.194556	1.76194	0.0115957	0.260836	1.23554	0.0592431	0.567434	1.12499	0.16208	0.0922142
LAMB3	3.58657	0.315736	0	0.904055	3.25	2.0622	0.531592	2.08391	2.06308	1.07233	1.80311	1.7595	7.79549	0.765504	0.138123	2.12066	8.34823	4.66951	1.39649	2.13517	2.10538	1.80402	0	2.92517	1.77992	1.48654	1.77035	3.31221	2.91202	0.767299	2.02737	1.26027	1.00822	1.26168	0.250106	0.639795	0.974418	0.404185	1.3196	4.12008	2.46988	5.00576	0.71542	1.45718	1.6047	0.428725	1.55083	1.5943	0
LAMC1	0	64.6588	53.2509	40.4906	0	0.0958105	0.196261	0.434957	46.0407	0.344383	0.00834236	0.422176	29.0563	0.120932	84.1899	1.46794	25.74	0.460019	52.8091	0.96542	1.81007	0.393977	95.0934	36.5582	0.605334	0.865488	39.3275	0.0369887	0.620427	0.525298	0.409487	34.6218	1.09987	0.418364	0.293043	1.33173	0.356098	0.837278	0.634578	2.18192	34.095	0.329115	2.25044	1.14688	56.9297	0.28706	69.4603	66.6504	39.4741
LAMC2	0	0	0	0	0	0	0	0	0	0	0	0	0.128142	0	0	0	0.197157	0	0	0	0	0	0	0	0	0	0	0	0	0.062494	0	0	0	0	0	0	0	0	0	0	0	0	0	0	0.0584852	0	0.714034	0	0
LAMP1	0	0	0.348479	0	0	3.14986	4.47954	0	4.78551	0	0	0	0	0	0	0	0	0	5.99691	0	0	0	0	0	0	0	0	0	0	0	0	0	0	5.92708	0.0342291	0	0	0	0	0	0	0	0.379348	0	2.30196	0	0	0	0
LANCL1	0	0	0	0	0	6.56751	0	0	0	0	0	0	0	0.463314	0	0	0	0	0	0	0	0	0	0	0	0.315399	0.284525	0	0	0	0	0.316767	0	0	0	0.418422	0	0	0	0	0	0.232616	0	0	0	0	0	0	0
LAP3	0	0	0	0	254.792	0	0	0.0910478	0	76.4104	0	41.6097	0	0	0	0	257.68	0	0	86.5106	116.199	0.581364	0	104.323	0	165.247	57.8275	124.195	0	56.3228	0	200.822	90.3037	84.3411	46.1761	0	0	0	0	0	90.4505	119.469	0	68.4491	8.51609	0	0.82973	7.90015	0
LARS1	0	0.231201	0.0446409	0.186014	0.533535	0	0	0	0	3.52852	0	0	0	0.236601	0	0.356476	0.0360403	0	2.60958	0	0	0	0.138735	0.139591	0.915051	0.571531	0.682001	0	0	22.0461	0.130654	0	2.84131	0	0	1.00397	0.8237	0	0	0	0	0.993414	0.082346	0	0.796338	0.981199	0	0	0
LARS2	0	0	0	0	0	0	0	0	0	0	0	0	0	0	3.51301	0	0	0	0	0	0	0.69693	0	0	0	0	0	0	0	0	0	0	0	0	0	0	0	0	0	0	0	0	0	0	0	0	0	0	0.0440653
LASP1	0	22.3734	1.41681	0.142749	8.85437	6.9884	0.918027	0	0.0827061	0	0	0	12.5183	0	0	0	3.07608	0	0	29.4972	0	0.203885	0	0.347831	0.715487	0.609426	0.767237	0	0.0219379	0	1.27007	0.0447159	0	0.156032	0	0.0903288	0	1.69352	0	0.398001	8.07664	0	0.420214	0	1.27375	0	20.8994	27.0812	8.38751
LAX1	0	0	0	1.04213	0	0	0	0	1.01141	0	0	0	0	0	0	0	0	0	0	0.591158	0	0	0	0	0	1.03976	0	0	1.1625	0.540711	0	0	0	0	0	0	0	0	1.05625	0	0	0	0	0	0	0	0	0	0
LBP	48.1865	23.5272	11.6558	13.8255	21.1369	41.4633	38.0909	30.1888	53.2589	68.3029	49.6016	43.3699	50.5634	54.6515	22.2463	46.5271	59.1281	29.3354	49.4408	62.4227	54.9514	59.3414	56.6996	24.5824	48.2146	59.595	48.7113	52.8219	69.7777	35.6584	63.2527	35.7782	48.9182	73.3145	46.8882	60.7923	55.0712	66.4407	41.7562	21.0043	22.1009	58.6376	49.4288	34.2933	50.1642	6.46639	14.2693	14.3091	14.9712
LCAT	2.28644	7.82445	10.6408	1.96675	1.30976	7.0102	2.39583	0.892726	4.33582	9.06267	3.28536	6.74346	5.16612	4.30088	4.45172	1.50149	3.46958	3.67788	3.14088	1.68092	8.32125	10.758	3.02309	8.44764	10.2733	4.59359	1.755	4.44848	4.15245	2.47683	3.8103	2.64459	3.18456	11.0356	3.64332	1.75724	8.30993	2.23807	2.89071	6.40698	3.31528	2.92419	3.90506	5.26564	5.31331	2.70022	2.35236	2.40363	0.834501
LCN2	3.89361	62.566	0	0.888518	39.8178	0	32.8379	12.7586	0	1.25997	32.6447	3.59194	2.62754	14.1025	3.12767	3.81916	0	0.371933	0	37.5459	0.711733	1.99191	0.650635	25.7601	19.2483	0.959399	2.93965	0	0.856547	12.2987	1.89755	0	0.778786	0.46493	11.727	11.0309	4.19077	7.41622	4.47225	0.276914	2.90441	0	36.3478	3.5721	2.24603	33.3889	43.278	35.1637	27.0003
LCP1	2.62902	49.7399	68.9045	21.9073	21.0088	27.4455	60.5148	67.2669	30.9391	4.75489	23.745	38.4925	77.0926	6.32303	2.95198	43.9197	49.608	63.962	4.04143	58.7559	3.01069	3.21327	9.31726	41.6126	34.0963	48.678	39.9025	89.3586	34.4842	22.719	16.3565	6.07988	12.1865	39.4696	4.27412	4.30738	19.2927	58.7293	34.6395	52.3401	59.2005	70.3129	46.2741	36.202	10.4661	14.5867	41.1127	4.09996	18.1928
LCP2	0	0	0	0	0	0	0	0	0	0	0	0	0	0	0	0	0	0	0	0	0	0	0	0	0	0	0	0	0.83757	0	0.347504	0	0	0	0	0	1.24406	0.123943	0	0.226433	0	0	0	0	0	0	0	0	0
LDHA	0.500112	2.54942	1.88685	6.64805	49.7009	0.614296	2.236	5.12753	2.52812	0	6.3273	14.6298	22.5798	0.354823	0.0252066	15.0978	3.30212	3.00278	4.02247	24.2461	3.12039	0.302844	3.46652	2.11984	2.92488	2.13195	1.25267	27.2122	3.74803	14.5354	3.17368	2.38538	0	21.3534	6.38	2.23631	0.538723	1.38881	2.30022	2.14055	17.4878	1.7095	2.07143	2.10718	0.74354	2.41706	2.83023	4.23278	2.0874
LDHB	42.2325	15.5331	17.0703	13.6954	12.1348	15.2254	43.7071	21.3413	16.6141	7.64666	6.45371	20.4026	27.6248	9.85108	12.7438	24.0014	41.1506	36.9775	7.11768	64.1343	28.4576	11.2412	23.8731	26.8889	12.6022	21.5398	38.152	65.3366	28.9461	32.8959	27.8529	31.1592	17.9644	48.0875	13.4046	17.709	6.88665	9.42202	19.3945	29.9432	20.5761	26.667	16.3617	11.8185	26.1324	29.5599	3.98073	4.27274	10.4471
LETM1	0	0	0	0.288624	0	0	0	0	0	0.729113	0.378015	0	0	0.340109	0	0	0	0	0.0728753	0	0	0	0	0	0	0	1.0885	0.129669	0	0	0	0	1.09623	0.437939	0	0	0	5.21542	0	0	0	0	0	0.665497	0	0	0	0	0
LGALS3BP	214.112	612.743	352.845	270.067	432.574	93.1986	328.538	168.619	276.781	429.08	495.231	80.2835	298.147	508.685	257.506	240.211	323.046	545.752	504.645	496.051	276.549	383.374	548.844	378.607	357.391	433.415	230.427	406.071	268.118	982.491	500.211	509.946	214.651	420.189	155.093	416.097	429.115	527.99	382.383	85.2412	200.039	265.01	313.334	290.284	149.13	257.394	522.551	557.74	454.231
LGALS4	0	14.6191	7.23936	6.36376	14.2227	0	14.5783	0.699991	0	26.5828	8.40377	0	8.62766	6.78431	13.136	20.5962	9.74829	0	1.43389	7.18076	6.47856	8.22755	9.09541	10.7914	4.36182	14.446	12.1379	14.9317	13.0075	9.09922	11.5469	11.8134	7.62694	11.2053	13.1992	9.0994	9.09285	9.6192	15.5662	12.7584	12.7667	10.4007	14.0638	1.47067	11.0859	0	1.90358	0	1.76407
LIMA1	0	0	0.762822	0.0805018	0.669526	0	0.619449	1.2705	1.13696	0	0	0	0	0	0.939022	0	0	0.325244	0	0	0	0	0.809494	0	0	0	0	0	0	0	0.0900728	0	0	0	0	0.17467	0.111019	0.0111128	0.0401813	0	2.72803	0	0.374495	0	0	1.04439	0.42673	0.521568	0
LLGL2	0.22037	0	0	0	0	0	2.27702	0.112775	0	0	0	0	0	0	0	0	0	0.360958	0	0	0	0	0	0.166572	0	0	0	0	0	0	0.015797	0	0	0.623507	0.382305	0	0	0	0	0	0	0	0	1.00541	0	0	0	0	0
LMAN2	0	0	1.38401	0.179769	0.358045	0	0	0	0	0	0	0.113428	0	0.442178	0	0	0	0	0.138052	0	0	0.733192	0	0.815605	0	0	0	0.312567	0.385443	0.827646	0	0	0	0.398617	0	0	0	0.596966	0	1.01354	0	0	0	0	3.47058	0	0	0.948071	1.2471
LMNA	0.883831	0.789059	16.322	0.582367	1.73668	0.642848	2.69162	2.96306	0.619571	0.451123	0.627491	1.00477	3.70711	5.68638	1.14882	0.566189	0.527132	0.827246	0.602355	1.18393	0.335247	0.266823	0.682687	0.713004	0.549211	0.59175	1.02076	0.355764	0.912383	0.326404	1.48452	0.779309	0	0.783368	2.94518	1.17503	0.863924	0.897243	0.852506	0.308412	1.30072	0	0.261056	2.90926	0.437579	1.30846	1.78532	0.870032	2.58712
LMNB1	0	0	0	0	0	1.96543	0.341722	3.51049	5.32007	2.49822	2.32451	7.63135	0	3.62592	3.88631	0	0	0	2.13948	20.4057	5.70409	0	3.53927	0	4.75171	6.70499	0	5.6527	0	0.0374886	0	0.200842	0.340594	0	2.98853	3.14146	0	0	2.84489	0.0660579	0	0	0	0.617367	0	0	0	0	0.620684
LMNB2	0	5.12718	6.4521	0.273461	2.57551	4.5733	3.08348	0	0	0	0	0.228249	2.55803	0.100444	0	0	0	0	0	0.338594	0	0	5.99022	1.55163	0	0	1.47208	0	0	5.59273	1.2648	1.28748	0	8.46203	0	2.77539	0	0	0.779299	0.107337	0.0431586	0	0	0.122613	0	2.15847	0	0.0286366	0.301285
LOC102724334	0.142066	0.0628741	0.0746505	0.198718	0.365493	0	6.40906	0.0740717	0.15876	0.237	4.74949	0.128191	5.73439	0.371373	0.400855	0.0917702	6.81917	0.333774	0.149379	0.0522753	0.166426	0.163763	0.0766961	0.0852817	0.12343	6.28983	0.763007	5.41986	0.103752	0.331142	0.374388	0.117861	0.223301	0.328833	0.11486	0.120675	0.186986	0.491327	0.157272	0.906132	0.654121	0.0539258	0.162169	0.428077	0.86575	0.0969829	0.0258696	0.0496961	0.103713
LPA	24.3318	1.36315	1.93836	16.6579	20.7193	24.3348	5.7001	18.2652	1.65419	1.50657	2.39886	2.29158	1.68377	1.661	26.2268	2.93037	14.9969	0.819767	1.77062	0.902873	3.50548	2.17252	2.62565	3.32067	25.2545	2.00245	1.59014	25.4403	19.5715	2.28859	0.853529	3.20564	17.7006	27.532	6.14016	4.02504	23.2289	0.713766	9.02261	1.44818	13.7162	22.3855	34.0076	2.44272	19.8059	1.82286	1.66406	0.861424	1.05007
LPCAT4	16.5064	3.60825	6.88312	6.28132	0	0	0	4.06343	0	0	0	0.707794	0	12.1688	0	0	0	1.97387	0	0	9.59615	0	10.5661	0	0	0	8.90614	7.03662	0	8.12188	0	2.86053	5.76732	0	0	3.87285	0	0	5.25373	14.6944	4.23883	0	0	5.47068	0	0.1201	5.40138	3.54293	0
LPXN	0	0	0	0	0	0	0.710902	0	0	0	2.22	0	0	0	0	0.710332	0	0	0	0	0	0	0	0	0	0	0.26266	0.377619	0	0	0	0	0	0.849324	0	0	0	0	0	0	0	0	0	0.807612	0	0	0	0	0
LRBA	1.41916	0	2.45116	0.402393	6.16041	4.42824	0	0	10.7201	1.51203	0.468424	2.83428	1.72005	0	6.63717	0	0	0	6.11506	0.0532796	5.5582	2.28815	1.86195	5.5279	4.87459	0	0	0	3.00381	0.10655	0	0	0.354916	0	2.60509	7.0534	1.99835	1.3746	0	0.0714911	0	0	0	3.13032	2.54069	3.58628	1.70394	0	0
LRG1	95.1709	63.574	42.1385	36.4286	199.49	239.783	72.6937	183.6	69.2985	46.9111	73.3909	59.4047	296.674	36.7992	29.74	56.968	110.983	130.364	31.8507	134.465	43.497	65.9792	38.4722	112.949	42.7771	77.1818	54.9324	130.276	117.322	35.211	86.152	57.5758	298.502	152.048	143.122	115.674	71.6326	129.45	72.7067	94.4671	103.652	195.35	159.237	115.879	66.1938	24.0758	81.2358	29.3785	21.9994
LRP1	0.0286065	0.378163	0.603486	0.597836	0.0915425	0.200269	0.718003	2.11127	0.418352	0.312135	0.505105	0.890365	0	0.137687	0.152123	0.807846	0.00524544	2.52637	0	0	0	0.19597	0.322052	0.846964	0.23336	0.0835066	0.955464	1.49787	0.826193	0.37023	1.9192	0.120154	0.182194	1.70199	0.497333	2.66846	0.577505	1.97696	0.492112	0.165473	0.729523	1.42076	0.848989	0.078613	0.0470337	0.847589	1.1911	0.30259	1.37287
LRPPRC	0	0	8.75987	0.436853	1.19545	0	0.0506159	2.02708	1.31881	0.800209	6.56232	2.30128	0.11392	0.782	1.06874	0	9.87391	1.84364	1.63765	0.382654	0.386609	2.6389	0.0334757	0.329316	1.85653	0.21958	0	0	1.23624	0	0.673624	1.99886	0.732212	0.0432565	0	0.900549	0.30668	0.511462	0	1.7121	1.79042	1.43243	0.417472	10.2809	0.355103	5.06637	2.53443	0.877864	0.582567
LRRC40	0	0	0	11.818	0	0	0.0904719	0	0	1.11532	0	0	0	0	0	0	0	0	0	0	0	0.305496	0	0	0	0	0.175088	0	0	0	0	0	0	0	0	0	0	0.975417	0.725753	0	0	0	0	0	0	0	0	0	0
LRRFIP2	0	0	0	0	0	0	0	0	0.690494	0	0	0	0	0	0	0	0	0.631885	0	0	0	0	0	0	0	0	0	0	0	0	0.34545	0	0.455116	0	0	0	0	0	0	0	0	0	0	0	0	0	0	0	0
LRRN4	0	0	0	0	0	0	0	0	0	0	0	0	0	0	0	0	0	0	0	0	0	0	0	0	0	0	0	0	0	0	0	0	0	0	0	0	0	0	0	0	0	0	0	0	0	0	0	0	0
LSM3	0	0	0.934533	2.43914	0	0	0	0	0	0	0	0	0	0	0	0	0	0	0	0	0	1.43822	0	0	0	0	0	0	0	0	0	0	0	0	2.10736	0	0	0	0	1.59773	0.516026	0	0	0	0	0	0	1.18884	1.70218
LSM7	0	0	0	0	0	47.2026	0	19.8457	0	0	0	0	0	0	0	0	0	10.075	0	0	0	0	0	0	0	0	0	0	6.69746	0	11.0123	0	0	0	0	0	0	0	0	0	0	0	0	0	0	0	0	0	0
LSP1	0	0	0.73469	0	0	0	0	0	0	0	0	0.292151	0.76453	0.669419	0	0	0.298798	1.39989	0.416097	0	0.281639	0	0	0.389616	1.06616	0	0.28443	0	0	0	0	0	0	1.68321	0	0	0	0	0	0	0	0	0	0	0	0	0	0	0
LSR	0.903666	0	0	0	0	0	0	0	0.532921	0	1.78701	0.165969	0	0	0	0	0	0	0	0.178502	0	0	0	0	0	0	0	0	0	0	0	0	0.250052	0	0	0	0	0.493906	0	0	0	0	0	0	0	0	0	0	0
LTA4H	0.184346	54.0437	132.083	50.831	84.589	0.825582	89.1155	0.64616	0	0.389034	0.681309	0	0.567047	0.231197	0.32399	1.32252	1.05912	0	0.408832	0.332734	0.253905	0.0624939	1.44036	0.223445	0.420859	0.0636484	0	0.808179	0.813619	0.105089	0.740917	0.307052	0.388085	0.114604	0.174953	0.277564	1.64644	0.115344	0.782366	0.231775	0.934714	0.647897	0	1.52995	1.31864	78.8266	2.63067	1.24857	36.6282
LTF	19.7221	9.51915	15.6675	23.3229	13.53	3.93959	29.2233	7.14593	7.26607	0.617487	6.7203	16.7306	38.1368	6.42677	11.8712	2.68684	16.0105	27.3321	9.83721	2.6783	19.0337	3.32446	10.0499	16.0736	8.8824	5.2726	8.62234	24.2412	2.36762	4.9723	4.09347	7.14544	2.50502	2.90526	7.77902	12.9486	32.2471	20.1374	5.71184	6.14679	17.3828	34.1373	13.8443	18.6115	5.2	5.70693	8.30318	22.9383	3.54646
LUM	64.9263	88.7363	68.7239	59.6549	76.7144	87.9464	52.2416	33.2797	47.4784	45.2199	29.6292	48.1722	62.2134	56.448	47.8422	108.124	16.9101	22.2639	35.9562	95.2858	71.9387	34.7034	95.8921	34.9494	48.4199	63.0265	37.4364	85.1871	105.649	45.5987	33.7354	19.3499	38.6378	62.5395	72.823	28.5233	43.1656	112.749	69.2154	47.9846	58.9823	92.9936	65.2871	34.2334	94.35	69.0188	44.2055	100.781	109.778
LYVE1	0.569519	9.76978	12.3154	1.44756	12.6239	14.7011	11.971	10.6951	0.282202	2.30608	0.986872	1.72	12.7224	1.05601	22.0868	0.175799	0	17.1813	0.265007	19.6527	13.5013	0	21.5377	17.6803	17.7339	21.805	0.379665	14.4502	22.2452	12.7314	4.00402	1.12616	18.7051	23.1978	8.76847	0.456932	9.49121	11.2868	0	18.1879	13.1927	15.603	15.7214	16.5829	0.846007	0.0955901	0	0.122259	0.0285227
LZIC	1.34558	0	0	0	0	0	0	0	0	0	0	0	0	0	0	0	0	0	0	0	0	0	0	0	0	0	0	0	0	0	0	0	0	0	0	0	1.29104	0	0	0	0	0.196533	0	0	0	0	0	0	0
MACF1	0.627136	0.721193	0.374655	0.0755122	0	0.0559713	0	0.187205	0.425552	0.515417	0.0528195	0.572897	0.277817	0.012798	0.308415	1.06876	0.456675	0.0699015	0.56293	0	0.288647	0.265069	0.0996583	0.333817	0.258961	0.216789	0.0574231	0.257942	0.233064	0.14345	0.0810907	0.155609	0.396363	0.0917944	0.252832	0.15511	1.21953	0.0432401	0.128536	0.00584556	0.296658	0.480203	0.416449	0.257102	0.021038	0.109761	0.341048	0.0441629	0.150114
MACROH2A1	0	0	0	0.262386	24.8684	0	0	0	2.14872	0	17.9843	0	0	0	35.1271	39.4147	0	0	0	38.3417	0	0	0	0	0	0	22.5026	28.3173	22.7431	0	0	12.8238	0	48.6972	0	0	0	0	0	0	49.4278	32.8657	33.6037	85.4303	0	0	4.28628	0.976365	0
MAGOH	5.18195	0	0.333427	0	0	1.10819	0	0	0	0	0	2.13875	0	0	0	0	0	0.709884	0	2.90272	2.95896	0	0	0.160298	3.72164	0	0	1.39213	1.03461	2.08071	0	0	0	1.37817	2.22349	1.72216	0	0	0.498414	2.25112	1.11455	0	0	0	0	0	0	0	0
MAGOHB	5.18195	0	0.333427	0	0	0	0	0	0	0	0	2.13875	0	0	0	0	0	0.709884	0	2.90272	2.95896	0	0	0.160298	3.72164	0	0	1.39213	1.03461	2.08071	0	0	0	1.37817	2.22349	1.72216	0	0	0.498414	2.25112	1.11455	0	0	0	0	0	0	0	0
MAK16	0	0	0	0	0	0	0	0	0	0	0	0	0	0	0	0	0	0	0	0	0.0870719	0	0	0	0	0	0	0	0	0	0	0	0	0	0	0	0	0	0	0	0	0	0	0	0	0	0	0	0
MAN1A1	0.552323	1.93663	0.941079	0.226792	0.29044	3.13182	1.3419	1.6697	0.344781	0.250097	0.212457	0.242844	1.32201	0.0624161	0.111769	0.193355	0.346393	0.0964739	0	0.185646	0.0562392	0.264511	1.65322	0.355776	0.399315	0.3805	0.0481773	1.40222	0.464085	0.170076	0.243302	0	0.0979392	0	0.183863	0.453666	0.0665071	0.0683785	1.23707	0.61945	0	1.83442	0.486068	0.330181	2.19571	0.288242	1.22511	0.0452545	0.43671
MAN2A1	22.6201	19.1109	20.5198	15.3693	15.4533	17.4441	13.1389	18.6851	20.2846	19.522	12.8433	25.9226	20.2996	11.6911	12.3245	12.8871	10.314	15.1763	8.9237	14.721	19.6645	14.3939	17.6747	17.1755	18.4966	17.3154	15.5605	17.5956	13.8954	11.2915	13.995	16.6283	14.1643	22.0587	16.3367	17.3567	12.912	12.0897	12.7493	21.5192	16.578	14.6713	14.3497	10.8329	8.84735	19.376	10.9671	10.3357	9.23927
MANBA	0.0953905	0	0	0.438335	0.64606	2.89572	0.10656	0.27057	1.93727	2.23524	0.532927	1.65775	1.17889	1.27582	0	0	1.35475	0.908079	1.35665	0	0.866668	1.45796	2.21266	1.84378	2.99776	0.945994	0.625667	1.27255	1.67019	1.11002	0.554284	1.12357	0.952304	0.945831	1.72915	0	0.0426804	0.370689	1.17548	4.2384	1.08775	3.15164	1.1901	0.64609	1.52511	0.494533	0	0	0.0740161
MAP1A	4.92923	0	0	0	5.46518	5.03559	8.4964	8.05776	3.99961	4.17704	0	0	0	0	4.45057	3.69693	4.03224	7.84205	2.9253	7.55513	5.67882	5.28777	5.63992	0	0	3.60467	7.67224	0	0	0	0	0	8.7085	0	7.37795	8.44968	8.65674	0.0786342	10.1713	0.283731	0	2.38854	5.73951	0	0.0680091	1.82153	6.95221	6.36761	5.60269
MAP2K2	0	0	0	0.178939	1.92135	0	0	0	0	12.9809	0	2.44717	1.94278	2.64575	2.51942	0	0	0	0	0	0	0	0	2.44214	0	7.43912	16.7433	0.644089	0	4.39526	0	1.8743	0	9.22873	13.3448	0	0	0	0	12.2392	0.413443	0	22.002	0	0	0	0	0	0
MAP3K4	0	0	0	0	0	0	0	0	0	0	0	0	0	0	0	0	0	0	0	0	0	0	0	0	0	0	0	0	0	0	0	0	0	0	0	0	0	0	0	0	0	0	0	0	0	0	0	0	0
MAP4	0.346302	0.0450627	0	0	0	0.436035	0	0.253059	0	0	0	0	0	0.348463	0	0	0	0.0688097	0	0	0.313159	0.107299	0	0	0	0	3.01836	0.0967261	0.0285446	0	0.474585	0	0	0.313634	0.0228262	0.872727	0.0772664	0	0	0.174757	0	0	0	0	1.11559	0.98379	0.643838	0.146185	0
MAPK13	0	0.018277	0	0	0	0	0	0	0	0	0	0	0	0	0	0.162156	0	0	0	17.8243	0	0	0	0	0	0	0	0	0	0	0	2.2403	0	0	0	0	0	0	0	0	0	0	0	0	0	4.83489	0	0	0
MARK2	0.138783	8.20629	0.212217	0	0.445182	0	0	0.0653803	1.39605	8.84067	0	0	0	0	14.1657	0	0	0.0664471	11.8964	16.539	20.5431	21.6789	0.102644	14.0767	0	0	25.8177	12.8337	0.0967691	0	0	0.056041	0	22.4493	8.28877	0.0534402	0.144206	0.045978	0.106711	0	0.671402	2.19726	1.23168	0.114121	0	6.36935	0.214568	3.836	9.51717
MASP1	2.90562	2.04879	2.08261	1.83747	1.88087	1.73772	1.56147	1.65527	2.20012	2.57014	0.750222	2.02606	1.9797	1.92857	2.86238	1.92779	2.05974	1.23912	2.37264	1.23529	2.16571	1.70242	3.48556	3.39385	2.22986	2.13326	2.55777	1.91222	1.82619	1.44968	1.66755	1.81666	1.97838	1.92151	3.39136	1.5688	1.96943	1.76357	1.41402	1.5364	1.33783	0.979185	1.48091	1.04352	1.25995	1.53114	0.71819	1.10785	0.77563
MASP2	0.405108	0.600892	0.915064	0.654541	0.558078	0.656876	0.315195	0.740461	0.696935	1.1693	0.823349	0.740162	0.907435	0.88749	0.9515	0.942294	0.934239	0.299252	0.684836	0.335757	0.792556	0.729775	1.04306	0.319254	0.275907	0.724396	0.49646	0.711259	0.70566	0.623076	0.737298	0.851226	0.588668	0.571984	0.973558	0.692578	0.60186	0.32619	0.477651	1.22723	1.09315	0.965871	0.817018	0.202832	0.705886	0.390912	0.769421	0.155788	1.34019
MAT2B	0	0	2.58905	4.25565	2.36215	8.21961	5.06647	9.31915	13.0744	9.82479	7.78904	13.2539	24.4165	12.3023	15.1424	7.67703	17.8608	17.9917	12.525	5.66371	47.1423	19.5272	0	17.661	15.5822	0	14.7613	0	20.9671	5.23954	46.9016	10.6594	16.6801	0	0	0	0	19.9316	0	0	16.1277	9.08287	14.5312	7.6604	5.97719	0	3.26773	4.33664	3.06755
MBD3	0	0	0	0	0	0.137848	0	0	0	0	0.141059	0	0	0	0	0	0	0.418225	0	0	0	0	0	0	0	0	0	0	0	0	0	0	0	4.42541	0.137	1.58319	1.09454	0	0	0	0	0	0	0	0	0	0	0.774802	0.283943
MBL2	5.41208	2.33873	0.95029	6.27986	1.99757	13.0412	4.44647	0.858612	5.42513	6.16514	0.202568	6.84387	0.117065	0.772917	0	9.21748	1.02534	2.76979	0.374216	0.853703	8.31928	7.40622	13.3827	0.74313	0.073637	1.38665	0.103124	3.60894	2.38701	2.54386	7.7048	2.69861	0.431052	4.22171	3.93134	2.09456	1.26029	4.52229	3.19244	7.21307	1.25908	7.93459	0.935518	1.88131	4.70151	2.17056	4.02968	3.10454	1.56912
MBNL1	0	0	0	0	0	0	0	0	0.381217	0	0	0	0.358833	0	0.531471	0	1.52945	0	0	0	0	0.379626	0	0	0	0	0	0	0	0.454599	0	0	0	0	1.21065	0	0	0	0.508345	0	0	3.11905	0	0	0	0	0	0	0
MCAM	88.2436	55.1568	5.50509	39.7793	20.2866	67.5524	47.984	2.58533	80.4772	176.41	21.8235	29.7857	20.884	76.5018	73.6621	88.2454	50.7497	52.1288	162.964	79.5298	109.476	134.931	182.743	48.9816	147.198	108.317	110.995	81.9323	71.1115	111.221	0.890633	0.114292	4.21787	46.7013	51.0638	59.8906	106.225	35.4352	43.8956	40.448	35.6919	61.3988	34.2109	18.587	71.8014	90.8971	84.0822	25.8524	62.4141
MCCC2	3.6411	3.08718	0	1.46471	2.82959	0	3.04408	0.504798	1.55819	0	0	0	0.155881	0	0	0.949345	0	2.91213	0	4.53663	1.54239	0	0	2.56425	0	0.189875	1.93144	0	3.05541	0.222544	0	0	0	0.228223	4.0572	0.266954	3.40863	0	2.05071	3.49644	2.21297	3.18505	4.16942	2.08847	3.57137	0	1.55535	0	0
MCM2	0.937097	0	0	10.5372	0	0.439316	0	1.99059	20.5814	0.688084	0	0.454149	23.5518	1.15381	0.599521	0	0	0	0.456091	18.1479	14.0955	14.9461	11.1276	14.4253	2.66275	0.348796	3.15253	16.9901	14.5668	0.0263313	0.249825	0.916337	1.49457	0.278593	1.22001	1.2689	0.719459	0	1.05731	13.0121	11.5515	11.8325	0.357079	12.7849	0	0.427915	0	0.765983	0.288087
MCM6	0	0.204504	0.0602495	0.31913	0	2.66271	0.474057	0	6.81901	0.249372	0	4.06863	0	0.0554916	0.0662853	0.0243896	0	0	0	0.0845934	0.0726065	0.0305474	0	0.156024	0	0.26778	0	1.12135	0.1399	0.272421	0.0325548	0	2.61949	0	0	0.151865	4.63942	0	3.38058	0	0.0736642	0	0	0.71462	0	0	3.22481	1.61565	1.36405
MDN1	0.781435	0	0	0	0	0	0	0.0696199	0.229635	0	0	0	0	0.243628	0	0.211138	0.0730843	0	0.26459	0	0	0	0.136265	0	0.302555	0.142178	0	0	0	0.284561	0	0.183247	0.249429	0	0	0	0	0.0243677	0.191927	0.570553	0.185701	0	0	0	0.0305115	0	0	0	0
ME2	2.21833	0	0.0334639	8.37036	11.1822	13.9761	0	8.74121	13.9121	103.323	0	10.4705	0	11.0784	0	12.8472	6.86628	1.94851	4.93794	17.0345	13.8391	0	14.7473	14.7413	14.5169	0	14.7719	14.8978	16.8545	0	0	0	0	14.247	0	0	0	0	0.242043	15.2154	0	16.1621	0	0	0	8.82919	0	11.9332	10.9309
MED14	0	0	0	0	0	0	0	0	0	0	0	0	0	0	0	0	0	0	0	0	0	0	0	0	0	0	0	0	0	0	0	0	0	0	0	0	0	0	0	0	0	0	0	0.111398	0	0.01532	0	0	0
MED23	0	0.535976	8.87638	0	20.9344	0	16.4352	0.631954	36.1884	30.7592	0	0	0.761859	24.5351	0	0	0	0.601106	30.3186	24.4612	20.1391	23.9521	19.495	26.5008	27.8272	24.5267	21.0088	19.3998	31.7153	0.123791	0	0.197564	27.214	0.256099	33.255	0	0.707999	0.418325	0.217775	46.4115	0.328611	32.9652	0.240609	17.0562	0.186657	0	17.3365	14.4744	0.106105
MED30	108.314	0	25.1462	0	31.267	0	0	14.7386	36.9568	29.0147	23.3979	80.4059	21.1105	0	63.3807	46.5508	0	25.5775	0	50.9087	33.6657	47.2649	73.621	41.3572	65.7797	45.4177	29.6382	40.9225	0	48.6554	26.3964	0	0	45.5074	0	3.50446	0	64.5869	22.3076	73.0666	39.0908	39.6746	58.1692	0	0	34.0207	0	0	7.35094
MEF2D	0	2.82144	5.6974	2.95741	2.42192	4.63351	2.92224	2.44209	2.69046	5.13762	2.45461	0	3.33435	0	2.98266	1.97144	0	2.29554	0	0	0	4.3473	0	0	0	0	0	3.38936	3.27077	0	0	0	4.52427	0	0	0	0	0	0	4.73985	0	0	0	2.85813	0	2.69505	0	0	0
METTL18	11.1608	11.1915	8.30859	5.68909	10.0422	7.10421	12.8809	8.33096	10.5004	4.79624	3.42599	6.35422	6.71727	7.3502	5.67184	7.24322	6.47905	11.0056	5.17525	6.50915	9.67623	11.6112	15.7491	7.44376	9.04593	14.7211	7.32952	12.8049	10.9521	9.63964	12.4793	8.91115	9.62553	15.7323	8.8126	12.7693	3.43771	11.1936	5.80747	6.38851	9.64173	8.1621	9.31285	6.95471	1.91461	7.06625	12.0407	17.0885	10.0926
MGAT1	0	0.39053	0.386459	0	0	0	0	0	8.96299	0.0939543	0	13.8319	0	0	0	0	0	0.587518	0	0	0	0	0	0	0	0	9.80545	0	0	0.225631	0	0	0	0	6.4362	0	5.68548	0	0	0.784264	0	0.466191	0	0	0	2.55454	1.21574	0.927084	0
MGLL	1.01787	0.183729	0.237948	0.6132	0	0	0	0	0	0	0.683997	1.81082	0.362332	0	0.353451	0	0	0.456882	0.289032	0	0.154835	0	0	0	0.465747	0.122448	0	0	0	0	0	0	0.705789	1.20139	0.282337	0	1.23642	0	0	0	0	0	1.26009	0.351978	0	0.262796	2.64198	0	0.130927
MIA3	0	0	0	11.8622	0	0	0	0	0.0516544	1.09311	0	0	0	0	0.780136	0	0	18.6931	0.315436	0.53715	0	0.146443	0.421328	0	1.23562	0	0	0	0.630048	0	0.0572409	0	0	0	0.736868	0	0	1.18814	0	0.674043	0	0	0	1.11366	32.8042	0.023054	0	6.3095	0
MIER1	0	0	0	0	0	0	0	0	0	0	0	0	0.72141	0	0	0	0	0	0	0	0	0	0	0	0	0	0	0	0	0	0	0	0	0	0	0	0	0	0	0	0	0	0	0	0	0.129362	0	0	0
MINPP1	14.8547	16.1955	30.1494	28.0706	31.8812	63.3162	14.2785	29.6332	25.3065	8.90547	0.247368	9.61261	30.1162	16.0485	0.434956	59.0745	0.552785	44.7822	24.94	22.6421	11.1103	27.0715	9.12399	0.629332	12.9353	23.3027	18.4849	35.0327	23.1636	28.0655	0.446558	14.4703	0.327401	47.8157	16.8318	28.3034	0.447185	22.8971	37.3388	90.046	41.2429	48.1667	31.1201	66.4076	32.4319	25.9094	17.822	14.076	21.182
MIPEP	0	0.428224	0.100915	0	0	0	0	0	0	0	0	0	0	0	0	0	0.253259	0	0	0.21124	0.191215	0	0.371767	0	0.493648	0	0	0	0	0.0812151	0	0	1.82568	0	0.148037	0	0	0	0	0.0590599	0.373091	0.643307	0	0	0	0	0	0	0
MME	1.77214	0.64295	0	0.259725	0.124009	0.182576	0	0	1.44457	0.526208	1.51053	0	0.768505	0.708657	0	0	0	0	23.8708	0	1.10517	12.5937	14.9584	19.5169	0.418665	2.25797	0.85743	0	4.1162	20.978	0	0.0829237	0	0	0.934029	0.262841	0.38724	0.065715	0.21349	6.21731	0	0	0	5.9068	0.446513	0	0	0	1.00908
MMP10	1.39536	0	0	0	0	0.146144	0.0723962	0	0	0	0	0.48165	0.321271	1.29682	0	1.27608	0	0	0	0	0	0.158553	0	0	0	0	0	1.59887	0	0	0	0	0	0	0	0	0	0	0.529381	0	0	0	0	1.24681	0	0	0	0	0
MMP12	0	0	0	0.468412	0	0	0	0	0	0	0	0	0	0	0	1.93043	0	0	0	0	0	0	0	0	0	0	0	0	0	0	0	0	0	0	0	0	0	0	0	0	0	0	0	0	0	0	0	0	0
MMP2	7.67081	2.19432	1.7243	1.93183	5.73685	5.60167	2.40658	0.88315	0.134422	1.62821	3.86223	0.561405	1.22653	3.01462	0.0728806	2.48395	0.117207	0	0.517696	1.02805	0.490821	0.381229	0	0	1.40106	1.87429	0.214291	2.78588	9.048	0.648542	4.29534	2.53462	3.29458	2.53444	4.58596	0.734483	2.77012	0.833245	1.76471	1.31383	1.88331	0.480152	6.09027	0	1.81519	1.51801	1.15582	0.540565	1.6335
MMP8	6.17845	0	0.175899	0	4.36151	0.263084	0.2971	1.22014	62.3997	2.45366	0.0957327	4.41173	14.0756	0.314656	13.0632	5.1206	1.98149	0	5.7624	0	31.8161	2.03751	1.53784	0	2.10689	0	4.61621	0	0.397445	35.9296	0.566402	0	16.0327	3.0941	2.79773	1.71317	0.0929914	0.910323	0	0.0128289	1.16516	4.44119	1.12605	0.444654	0.491757	20.3533	0	4.85389	0.837659
MMRN1	0	0.103372	0	0.419938	0.0561498	0.131581	0	0	0.48403	0	0	0	0.750317	0.617398	0	0.434592	0.281166	0	0	0	0.391606	0	0.314708	0.677666	0.318744	0	0	0.365313	0	0	0.492764	0	0	0.09117	0	0	0	0	0	0.738589	0.353877	0	0.369115	0.656586	0.0425158	0	0	0	0.0501956
MNDA	4.91653	1.7557	2.27793	2.39292	0.966272	1.16287	1.75558	1.04011	3.89937	2.13973	2.24397	7.60235	1.19892	3.71277	4.72465	3.79014	2.7312	2.43036	1.37085	1.4051	2.21329	0.857696	1.51771	2.78546	2.11768	1.18388	2.59264	1.07785	1.99219	1.31104	1.30076	1.35637	0.936645	2.72712	0.936387	3.14211	2.15746	0.994868	1.71855	2.38122	1.43255	2.19642	2.46229	0.582984	2.35855	2.77426	4.09709	6.45317	1.68884
MOGS	0.312001	0	0.0818286	0.150816	0	0	0	1.41145	0.609587	0	0	0	2.04618	0	0	0	0	0	0	0	0.997122	0	0	0	0.465015	0	0.095401	0.182073	0	0	0.406639	0	0	0	0	0.696785	0	0.0386366	0.814885	0	0.255941	0	0	0	0.265975	0	0	0	0
MPHOSPH8	0.129927	0	0	0	0	0	2.47283	0	0	2.14885	0	2.34377	0	0	0	0	0.948152	0	0	0	0	0	1.90192	2.83942	0	2.92683	2.08088	0	0	1.26876	0	0	0	0	0	0	0	0	0	0	0	0	0	1.95523	0	0.164704	0	0	0
MPI	0	0	0	0	0	0	10.2952	0	0	2.61786	0	1.31119	0	0.625253	0	2.25027	0	0	5.3558	0.497181	0	0	0.758464	0	0	0	0.754258	0.715311	4.19734	0.322661	0.253403	0	0	0	2.44357	0.145207	0	0	0	0	1.69589	0	0	2.39957	0.371249	0	0	0	0
MPO	0.508214	1.21954	13.5841	0.490235	2.18024	4.60175	7.691	8.06804	1.36046	9.3431	0.208529	21.6669	3.02178	0.940766	1.47118	1.6684	1.22065	8.16664	1.65877	2.73293	2.36564	0.355016	3.80318	2.33262	5.95275	6.11325	1.45482	2.80016	3.68132	1.91101	2.2393	2.56572	1.66335	1.1038	1.17273	2.42541	2.44026	0.629319	0.574907	2.26483	1.50418	2.63994	5.48207	1.53358	6.12946	0.954402	1.20957	0.218779	1.50223
MPST	0	0	0	0	0.200668	0	0	0	0	3.72875	1.74972	0	0	3.0984	0	4.3783	0	0	0	0	0	3.63964	0	0	2.62747	0	1.10338	0	0.290084	0	0	0	0	0	0	0	3.67417	3.02221	0	1.81166	0	0.76247	1.22297	2.47692	21.3427	0.0226924	0	2.08986	0.39629
MPZL2	0	0	0	0	0	0	0	0	0	0	0	2.38044	2.39431	0	0	0	0	0	1.94424	0	0	0	0	0	0	0	0	0	0	0	0	0	0	0	0	0	0	0	0	0	0	0	0	0	0	0	0	0	0
MRC1	0.219715	0.214813	0.222008	0.0284687	0	0.312947	0.179743	0.22535	0.661018	0	0.36163	1.03082	0	0.580678	0	0.530903	0.256416	0.310199	0.0654895	12.1681	0	0	0.407979	0.124761	0.368645	0.450315	0.211762	0.0385726	0.215798	0.351367	0.202336	0.232164	0.166323	0.104337	0	0.341083	1.12298	0.408297	0	0.0919698	0.156386	0.409424	0	0	0.378056	0.372314	1.05749	0.0481491	0
MRPL13	25.2969	0	0	15.2135	3.37356	2.18612	0	0	2.67545	0	0	0	0.75206	23.1988	0	0	0	0	35.7674	33.7448	0	0.263803	1.99355	0	0	0	0	1.13074	0	0	0	393.348	0	0	0.928958	0	2.01653	0	46.4793	0	43.6289	1.038	0	0	0	0	2.62856	1.18233	1.16493
MRPL50	0.413845	0	0	0.169286	1.22855	0	0	0	2.5902	0	1.54753	1.9195	0	3.24642	0	6.14512	0	1.73476	3.43081	0	2.11474	0	7.48669	0	4.21407	0	1.4548	3.24984	3.92457	1.9696	1.50072	0	2.95848	3.64067	4.89466	0	4.10453	1.50666	2.85576	0	2.25658	1.95419	1.79837	3.57792	1.37878	0	0	0	0
MRPL52	0	1.50063	0	0	0	0	3.13605	0	0	0	0	0	0	0	0	0.376924	0	0	0	0	0.458243	0	0.544977	0	0.866921	0	0	0.768046	0	0	0	0	0	0	0	0	0	0.534048	0.525753	0	0	0	0.428647	0	0	1.72421	0	0	0
MRPS25	0.261631	0	0	0.087666	0	0.135285	0	0	0.0930306	0.202483	0	0.280165	0	0.195778	0.284005	0.294488	0.109638	0.121846	0.142939	0.266002	0.346938	0.354602	0.142683	0.225155	0.233853	0.132306	0.275029	0.383175	0.444056	0.175424	0.079891	0.0768283	0.223727	0.122941	0.168536	0.0923229	0.15901	0.252531	0.0981327	0.365782	0.108091	0.310484	0.135822	0.13581	0	0	0.131412	0	0
MRPS31	26.1725	14.7929	11.0887	9.24318	0	14.5673	13.5767	9.58856	0	0	0	0	2.39806	7.20736	5.23204	4.92336	6.10597	2.99171	0	8.00629	6.06283	1.80041	0.47011	7.23204	0	6.37673	0	6.49387	13.407	9.06472	0	4.53742	8.86513	0	18.0872	13.5223	0	3.01773	6.4084	10.3085	5.11244	12.2052	7.41369	0	0	0	7.13316	3.29261	8.42745
MRTFB	0	0	0	0	0	0	0	0	0	0	0	0	0	0	0	0	0	0	0	0	0	0	0	0	0	0	0	0	0	0	0	0	0	0	0	0	0	0	0	0	0	0	0	0	0	0	0	0	0
MSH2	4.60969	1.43796	2.45849	1.39582	1.40931	1.66192	2.71512	0.982425	1.9636	4.88908	1.34379	3.68057	6.71087	3.01471	0	0.424429	0	1.43717	3.21562	0.747651	0.0285481	3.83577	5.56749	2.70489	0	3.73669	0	2.06041	0	2.13659	2.19719	1.40554	1.48619	4.43729	6.36875	1.24861	3.95905	2.73337	0	6.17942	1.79075	3.53819	3.9985	2.4156	1.68804	1.61624	1.79272	1.96653	1.33525
MSH6	0	0	0.0502187	0	0	0	0	0	6.96138	0.123753	0	0	0.564498	0.272071	0	0	0.117687	0	0	0	0.159474	0	0.0160178	0	0.232781	0.32711	0.0469698	0	0	7.92591	0.153695	0	0	0	0	0	0	0.507936	0.211174	0.969756	0	0.0608369	0.186967	0	0	0	0	0	0.236781
MSL1	10.7751	40.5729	20.777	246.821	70.607	98.1076	23.285	14.3577	10.4275	25.9928	10.321	8.25664	4.82448	20.336	2.65931	40.2429	13.7343	14.8172	12.1814	2.37998	29.602	11.5145	18.7605	13.3769	10.2368	13.5646	5.0779	13.117	6.67416	7.82826	2.93757	18.6763	27.5514	9.06351	14.0404	10.2751	11.1751	17.1284	15.0913	17.2227	14.5759	3.34468	13.3287	16.5913	44.4476	387.822	97.2385	95.7594	298.053
MSN	14.4957	1.7992	4.89933	7.81706	26.1599	18.169	8.37082	4.83096	14.5624	2.46335	3.49088	1.98292	9.77749	3.7231	14.9804	12.7824	2.98232	0.869675	12.3193	1.12745	11.6175	8.55483	20.2605	11.4914	14.2831	10.371	4.6842	17.0664	8.80953	9.75108	7.30825	2.97114	19.3146	14.5281	2.68637	30.1966	3.02998	8.66784	6.44997	15.3551	4.39486	2.35113	5.30201	1.99835	4.00634	10.1029	3.79084	5.68098	2.79687
MST1	2.13963	2.66712	0.0771779	0.719348	0.277203	0	0	0	0.115942	0.351028	0.964915	0.223125	0.046732	0.333188	0.0584619	0.0147085	0.468184	0.251394	0.200335	6.31946	0.103733	0.155243	0.111682	0.0511499	7.01645	0.460568	0.223161	0.418007	0.0451646	0.156371	0.11507	5.93827	0.00883747	0.0201247	0.0987067	0.0167054	0.705739	0.0378135	0.0367381	0.0207035	0.0725458	0.103917	0.184886	2.48687	5.45383	0.34996	0.396485	0.611718	0.230362
MST1L	2.08987	2.28456	0.0753831	0.392363	0.134442	0	0	0	0.0692518	0.0335485	0.569156	0.0594596	0.0170891	0.0358119	0.0228648	0.0143664	0.457296	0.245548	0.0656468	0.0212984	0.10132	0	0	0.0250827	0.304314	0.449857	0.0435975	0.377371	0.0441142	0	0.112394	0.24063	0.00863194	0.0196567	0.0357784	0.0163169	0.689326	0	0.0358837	0.020222	0.0708587	0.1015	0.034242	2.0694	0	0.0496063	0.0280703	0.119734	0.095851
MTA2	0.0688891	0	0.0898262	0.0527738	0	0	0	0.969503	0.129597	3.7898	1.13146	1.39789	1.28435	1.91991	0	0.124866	0.544416	0.474302	0	0	0.268725	0	0.157708	0.772977	0	0.985826	1.14627	0.0498323	0.677966	0	0.740202	0	0.37867	0.97577	0	1.36748	0	1.16818	0	0.212976	0	1.2122	0	0	0	0	0.441014	0	0.19625
MTCL1	0	0	0	0	0	0	0	0	0	0	0	0	0	0	0	0	0	0	0	0	0	0	0	0	0	0	0	0	0	0	0	0	0	0	0	0	0	0	0	0	0	0	0	0	0	0	0	0	0
MTFR1L	0	0	0	0	0	0	0	0	0	0	0	0	0	0	0	0	0	0	0	0	0	0	0	0	0	0	0	0	0	0	0	0	0	0	0	0	0	0	0	0	0	0	0	0	0	0	0	0	0
MTHFD1	0.929475	0	0.413384	0.442628	2.64532	3.62864	0	0.877399	2.68251	0.931074	1.11176	1.01232	0.504497	0	0.844811	0	0.846441	0.0609296	0	0	1.24649	0.0908636	0.321674	0.210681	0	0	0.351608	0.789323	1.6924	0	0.484706	0.784477	0.30214	0.652768	0.904467	0.746852	0.116752	0	0.378944	0	1.52152	0.696089	0	0	1.27504	1.95436	0	0.41752	0
MTOR	0.0334363	0	0	0.0650335	0	0.0808642	0.0940349	0	0.0122754	0	0	0.148555	0.214908	0	0	0.477051	0.0549868	0	0	0.0138019	0	0	0.0228436	0.21887	0	0.0149819	0	0.279389	0.109608	0.0711489	0	0	0.107523	0	0.105364	0	0	0.0299961	0.16646	0.190635	0.11352	0.0350173	0.0124998	0.068204	0.325343	0.0769777	0	0	0
MTREX	0	0	3.88424	0	0.195361	7.27104	0	0	0	0	6.9392	0	0	0.244768	1.48106	0	2.39475	2.82994	2.74727	0.206489	0	11.0818	0	0	2.68884	0	0	1.48098	3.54419	0	3.06793	0	3.68204	3.31916	2.74163	0	4.80753	0	3.35752	2.98675	0	4.3954	0	4.92693	3.8835	1.7036	0.0369353	0	2.79608
MUC1	0.830053	0	0	0	0	0	0	0	0	0	0.0984342	0	0.74505	0	0	0	0	0.113729	0	0	0	0	0	0	0	0	0.130758	0	0	0	0	0	0	0	0	0	0	0.11925	0	0	0	0	0	0	0	0	0	0	0
MUC2	0.0663709	0.0607126	0	0	0	0.158458	0.0583441	0	0	0	0.35762	0.0224641	0	0	0	0	0	0	0	0	0.105416	0	0	0	0	0	0	0	0	0	0	0	0	0	0	0	0	0	0	0	0	0.202167	0	0	0	0	0	0	0
MUC5AC	0	0.166625	0.258579	0	0	0	0	0	0.110853	0	0	0	0	0	0.023935	0.160598	0	0.162972	0	0	0.0579485	0	0	0	0	0	0.0132783	0.0878045	0	0	0	0.0364816	0.0648408	0.160704	0	0	0.159401	0	0.144685	0.0161209	0.166702	0	0	0.222195	0	0	0	0	0
MVP	0.30884	0.411407	0.753743	11.3099	0.105159	1.50699	0.595258	0.0538438	0.123639	0.607597	0.130572	0.705642	0.610862	0.543033	0.112636	1.55592	0.120147	0.323595	0.673623	0.999365	0.135656	0.986085	0.290932	0.741268	0.819003	0.756451	0	0.977837	1.3063	0	0.756711	0	0.0419386	2.03367	0	37.73	1.49138	0	0.507866	1.01053	0.115457	0.82673	0.0474517	1.20936	1.46716	1.36067	2.70309	0.880402	0.149933
MX1	1.30003	0	5.32307	0	0	1.95411	0	0	2.70837	1.6436	3.77798	0.150627	0	7.12117	6.25003	10.6885	0	0.910385	1.7131	1.48674	2.84131	0.0624423	0.552804	0	3.09057	2.18451	1.37228	0.123313	0	1.4772	8.9686	4.60853	0	0	3.03999	0	0.154153	1.00396	0	0	0	0	0	0	0.743038	0.872768	4.81815	0	1.35392
MYEF2	0	0	0	0	0	0	0	0.277717	0	0	0	0	0	0	0	0	0	0.697787	0	0	0	0	0	0	0.103473	0	0	0	0	0	0	0	0	0	0.250086	0	0	0.340273	0	0	0	0	0	0.968022	0	0	0.038344	0	0
MYH1	0.507449	0.0607328	0	0	0	0.109204	0	0.208095	0	0.42817	0.165479	0.302142	0.346242	0.32175	0.525848	0	0.229203	0.276809	0.24433	0.205387	0.972838	0.429773	0	0	0.325712	0	0.317656	0	0	0.1039	0.592917	0	0.28722	0	0.370657	0	0.214892	0	0.386008	0	0	0.219022	0	0	0	0	0	0	0
MYH10	0.526996	0.094417	0.0358578	1.23685	1.63696	0.100172	0.451615	0.0312334	0.53505	2.12951	0.189761	1.21937	0.767087	0.21915	0.808774	0.541984	0.113555	0.176432	0.246881	0.0446922	0.605467	0.139377	0.303956	0.0652664	0.0883046	0	0.284171	0.0500125	0.887926	0.0787013	0.0309585	0.56589	0.443969	0.0929358	0.0395822	0.743198	2.80452	0.471941	0.707555	0.298368	0.759728	0	0.659875	0.30575	0.0837574	0.0760541	0	0	0
MYH11	0.174796	0.376172	0.0280775	0	0.260162	0.918897	0.510136	0.265021	0.450881	2.28523	0.12811	0.725624	0.368758	0.595194	0.28508	0.197128	0.135833	0.135791	0.00343236	0	0.0300486	0.645083	0.366388	2.09275	1.74358	0.199343	0.0828162	0.335409	0.106531	0.00682403	0.0309585	0.898912	0.106667	1.07863	0.701741	0.225857	0.0975826	0.400843	0	0.428301	0.653102	0.0889321	0.394876	0.320258	3.1905	0.0982877	1.16991	0.369281	0.317463
MYH14	19.9763	77.918	48.867	0.957939	0.951017	0.11883	0.43032	1.0909	0.551953	12.0789	0.389557	1.60783	0.2156	20.959	74.6805	0.286222	0.583552	1.12935	0.0306133	32.5626	45.5855	0.248882	34.0837	44.0427	0.14369	21.356	0.0370512	1.41466	1.1949	25.9117	0.18583	0.877618	0.347688	0.255782	21.6176	0.322724	3.31039	0.162487	0	0.412822	0.789888	2.0127	1.21231	0.150325	0.0514721	0.563557	0	42.549	30.2653
MYH2	0.511414	0.0612073	0	0	0	0.110057	0	0.209721	0	0.431515	0.166772	0.304503	0.348947	0.324263	0.529956	0	0.230994	0.278972	0.246238	0.206992	0.980438	0.43313	0	0	0.328257	0	0.320138	0	0	0.104711	0.597549	0	0.289464	0	0.373553	0	0.216571	0	0.389023	0	0	0.220733	0	0	0	0	0	0	0
MYH3	0.507449	0.0607328	0	0	0	0.109204	0	0.208095	0	0.42817	0.165479	0.302142	0.346242	0.32175	0.525848	0	0.229203	0.276809	0.24433	0.205387	0.972838	0.429773	0	0	0.325712	0	0.317656	0	0	0.1039	0.592917	0	0.28722	0	0.370657	0	0.214892	0	0.386008	0	0	0.219022	0	0	0	0	0	0	0
MYH4	0.507449	0.0607328	0	0	0	0.109204	0	0.208095	0	0.42817	0.165479	0.302142	0.346242	0.32175	0.525848	0	0.229203	0.276809	0.24433	0.205387	0.972838	0.429773	0	0	0.325712	0	0.317656	0	0	0.1039	0.592917	0	0.28722	0	0.370657	0	0.214892	0	0.386008	0	0	0.219022	0	0	0	0	0	0	0
MYH6	2.97456	0.0616892	0	0	0	0.110924	0	0.211372	0	0.434913	0.168085	0.3069	0.351695	0.326817	0.534129	0	0.232812	0.281169	0.248177	0.208622	0.988158	0.436541	0	0	0.330842	0	0.322659	0	0	0.105536	0.602254	0	0.291743	0	0.376494	0	0.218276	0	0.392087	0	0	0.222471	0	0	0	0	0	0	0
MYH7	2.99817	0.0621788	0	0	0	0.111804	0	0.213049	0	0.438365	0.169419	0.309336	0.354486	0.32941	0.538368	0	0.23466	0.2834	0.250147	0.210277	0.996001	0.440005	0	0	0.333468	0	0.325219	0	0	0.106373	0.607034	0	0.294059	0	0.379482	0	0.220009	0	0.395198	0	0	0.224237	0	0	0	0	0	0	0
MYH7B	0.499702	0.0598056	0	0	0	0.107537	0	0.204918	0	0.421633	0.162953	0.297529	0.340956	0.316837	0.51782	0	0.225704	0.272583	0.240599	0.202251	0.957985	0.423211	0	0	0.32074	0	0.312807	0	0	0.102313	0.583865	0	0.282835	0	0.364998	0	0.211611	0	0.380114	0	0	0.215678	0	0	0	0	0	0	0
MYH8	0.515441	0.0616892	0	0	0	0.110924	0	0.211372	0	0.434913	0.168085	0.3069	0.351695	0.326817	0.534129	0	0.232812	0.281169	0.248177	0.208622	0.988158	0.436541	0	0	0.330842	0	0.322659	0	0	0.105536	0.602254	0	0.291743	0	0.376494	0	0.218276	0	0.392087	0	0	0.222471	0	0	0	0	0	0	0
MYH9	9.66333	4.78544	2.83836	6.78107	7.70416	8.9064	10.9287	5.19851	8.96316	2.52045	5.47929	1.03432	5.92349	2.31943	11.0617	13.1437	7.69359	2.08482	8.54994	2.60394	2.89781	1.96547	2.72759	2.54841	9.27686	2.5755	4.53239	7.4177	15.496	6.05677	1.38134	13.8508	10.2875	7.13199	14.5714	17.5008	9.37081	0.998	5.87808	1.63272	2.51223	1.90954	5.14081	6.59239	1.97683	5.81376	3.24295	5.6437	4.78378
MYL2	0	0	0	0	0	0	0	0	0	0	0	0	0	0	0	0	0	0	0	0	0	0	0	0	0	0	0	0	0	0	0	0	0	0	0	0	0	0	0	0	0	0	0	0	0	0	0	0	0
MYL9	0.935626	11.2286	23.8075	13.1445	0.857161	0.354878	0	0.791329	1.32451	1.27232	1.15883	0.339932	0.782897	2.10536	0	0	0.504071	0.0992077	2.04997	2.95484	0.0839247	0.618263	2.18786	0	0.736436	1.15434	0	0.723109	0.322822	0	0	3.2784	1.29351	0	0	1.57003	0.743648	0.481479	0	2.08285	1.54312	0	0.227045	22.4887	24.3442	0.0277006	20.1874	34.6758	31.8322
MYO1A	3.03507	4.36629	3.19023	1.26484	6.28563	6.02638	6.1793	8.99983	8.10395	4.34943	0	12.4729	5.04882	0	1.79814	8.37941	4.2295	9.89088	0	8.01814	5.3806	7.22322	4.89938	8.19985	6.41017	4.21635	9.90465	6.70779	8.62985	3.60577	3.10901	2.20427	6.60527	2.41461	6.59467	4.74437	3.65646	0.719114	0.960021	7.46303	9.4515	16.297	2.57485	1.73502	2.10753	3.18712	5.3826	0.998768	2.55703
MYO1B	3.16332	8.90229	3.06413	1.14307	6.55122	6.57536	6.4404	4.11858	8.44637	4.53321	0	12.9999	5.26215	0	3.03238	2.66445	4.40822	5.86059	0.13278	2.29843	6.7101	8.54683	5.97726	8.54633	7.49515	4.98704	4.85065	6.99122	8.9945	5.48364	3.70661	2.29741	8.05107	2.51663	1.89548	5.80963	0.513891	0.7495	2.23346	8.47892	6.22535	10.151	2.68365	2.83366	2.19658	3.32179	2.96691	1.04097	0.57068
MYO1D	0	0.0726065	0	0.13552	0	34.1382	0.0373984	0	3.5153	0.551991	0	0	0	0	0	0	0	0	0.123761	0	0	1.10404	0.178067	0.272546	0	0	0.0581763	0	0	0	0.0813705	0	0	0	0	0.443871	0	0	0	0	0	0	0	0	0	0.198311	0.0532943	0.235797	0
MYO1G	0	0.0619085	0.295187	0	0	0	0	0.402666	0	1.13251	0	1.32513	0	2.217	0	2.03554	0	0	0.224126	0.334211	0.0841696	0.0392846	0.469099	0	0	0	0.583658	0	0.0368377	0	0.473864	0	0	0.209905	0	0.248357	0.156701	0	0	0	0	0.224365	0.381946	0	0	0	0.0783234	0	0
MYO5A	0.0441444	0.116007	0.0312516	0.0140323	0.156368	0.0195591	0.0122573	0.083295	0.00582077	0.0158367	0.00187991	0.00430825	0.00241147	0	0.00500107	0.00487049	0.00385506	0.00324423	0.00339865	0.135284	0.00285136	0	0.00811705	0.00574137	0.00454301	0.00606756	0.00233964	0.00719138	0.00762271	0	0	0	0.207226	0.00527328	0.00356331	0.23281	0	0.0040161	0.00289785	0.0141321	0.00546624	0.00518726	0.00779407	0	0	0.0163397	0.00885817	0.00935281	0.00767153
MYO5B	0.045248	0.0275263	0.0320329	0.0143831	0.0383253	0.0200481	0.0125637	0.0132766	0.00596629	0.0162327	0.0340496	0.00441596	0.00247176	0	0.0051261	0.00499225	0.00395144	0.00332533	0.00348362	0.0114762	0.00292265	0	0.00831998	0.00588491	0.00465658	0.00621925	0.00239813	0.00737116	0.00781328	0	0	0	0.010653	0.00540511	0.00365239	0	0	0.00411651	0.0029703	0.0144854	0.0056029	0.00531694	0.00798893	0	0	0.0167482	0.00907962	0.00958663	0.00786332
MYO7B	0	0	0	0	0	0	0	0	0	0	0.0673908	0.242231	0	0.769916	0.632521	0.088435	1.42186	0.89187	0	5.22596	0.531409	0.556964	0.347991	0	0	0	0	8.56034	0	0	0	0	0.202313	0	0.623753	0	0	0	0.40479	0	0	0	0	0	4.21219	0	0.00516997	0	0.154793
MYOC	0	0	0	0	2.95008	0	0	0	0	0	0	0.172807	0	0	4.21521	0	0	0	0	1.87207	2.22243	22.6246	0	1.88236	0	0	0	2.41259	0	0	1.12835	0	0	2.13112	0	0	2.51312	0	0	0	1.22601	0	0	0	0	0	0	0	0
MYOF	0	0	0	0	0.151074	0	0.108045	0.0814207	0	0.147813	0.0905302	0.0956508	0.0208204	0.108474	0.218469	0.160763	1.12641	0	0.0128523	0.152639	0.0507648	0.102193	0	0.161195	0	1.23848	0.138157	0	0.0563579	0.410672	0	0.156535	0.352436	0.218206	0	0.0327063	0.0643875	0.0754884	0.212455	1.92496	0.150662	0.99492	0.0398151	0.0776416	1.06487	0.0221354	0.169493	0.175882	0.030693
NAA35	0.32142	0	0	0	0	0	0.465173	0	0	0	0	0	0.377304	0	0.20865	0.462871	1.68027	0	0.183744	0	0	0	0.0533009	0	0.182064	0	0	0.198929	0	0	0	0	0.180772	0.31688	0	0	0.191375	0	0.147037	0	0.464757	0.258799	0	0	0	0	46.085	0	0
NAE1	0	0	1.70786	0.872037	0	9.12634	0	1.62466	1.14607	13.5191	0	16.152	0	0	17.92	0	6.56287	0	1.53618	1.89853	4.90073	0	0.216312	1.9222	0	1.77482	0	0	0	0	0.228712	2.91123	0	3.34646	0	0	0	0.207958	0	2.6057	0	0.412443	1.14056	0	0	0.815754	0.436961	2.12389	0
NAGLU	0.244609	0.250664	0	0.632867	1.34117	0.921421	1.34674	1.21731	1.01671	0.162601	0.548857	0	2.22873	0.646124	1.37815	1.30909	0	0	0.705432	0.776417	0.412793	0.541706	0.190339	0	0.120073	0.544422	0.190538	0.603476	2.37703	0.61842	0.167914	0	0.95403	0.673142	0.576429	0	0.298401	0.928332	0.591928	0	0	0.71228	1.08172	2.41002	0.383473	0.0962089	0	0.118057	1.11135
NAMPT	0	4.24959	3.40777	5.13039	1.13695	1.90601	0	0	8.28251	0	0	0	6.53808	0	0	5.52587	3.45248	0.546273	0.23811	0	9.24575	0.487287	7.44587	7.57741	4.39842	3.17635	3.75093	10.845	0	4.73069	0	4.93013	8.14858	9.33562	6.26026	0	0	0	0.692664	5.07666	7.05031	8.25128	0.407752	3.44829	2.63595	0.675016	2.09896	0.788701	0.54336
NANS	0.767877	0	0	3.09841	0.233149	0	0	1.63005	0	0	0	0	0	0	0	0	1.85124	1.96297	0	0	0	0	0	0	0	0	0	1.98503	0	0	0	0	0.270853	0.190792	0	0	0	0	0	0	0	0	0	0	0	0	0	0.892139	0
NAP1L1	37.2504	3.9021	0	0.21122	18.4854	14.3458	0	23.5908	21.2144	14.3677	0	24.223	25.4708	13.6099	14.1733	14.1693	19.5555	0	0.660014	15.9615	22.5897	16.2201	15.7255	19.0692	14.6717	11.8864	14.0633	20.4772	18.6732	7.28975	0	19.8262	16.4251	36.9893	3.23441	29.4823	20.1736	0	22.6926	33.6573	31.0071	31.8881	0	23.5051	0	0	0	0	16.3583
NAP1L4	0.95325	0.63503	0	0	0	2.03294	0	1.77033	0	0	0	0.739263	0	0	0.542769	2.41868	1.50688	1.13824	0	0	1.30754	0	0.766291	0	0.205638	0	0	1.04296	0	0	0	1.29532	0.513766	0.247933	0	0	0	0	1.00306	0	1.47843	2.27667	0	1.58326	1.04483	0.0401501	0	0	0.233913
NAPA	0	1.50031	1.06667	0	0.433887	3.74224	15.4276	14.4722	1.89492	0.523326	0	0	0	0	1.11105	2.71501	24.978	0	9.22932	0	0	16.7778	1.66131	0	0	0	1.70825	3.39858	4.12253	1.18853	1.07667	14.5544	0	0.799159	0.71326	0	2.06705	0	2.21558	2.49172	1.38108	7.45898	2.10127	2.89253	3.27562	0.0588172	4.45446	0.636625	4.86113
NAPSA	0	0	0	0	0	0	1.59742	0	0	5.06576	4.64517	3.00411	0	1.98175	0	0	0	0	2.30844	0	4.699	0	1.23776	0	0	1.21454	0	0	0	3.31424	0	0	2.05632	1.4899	0	0	0	0	0	0	0	0	0	0	0	0	0	0	0
NARS2	0	0	0	0	0	0	0	0	0	0	0.33818	0	0.703985	0	0	0	0	0.381389	0	0.285346	0	0	0	0.391687	0	0	0	0	0	0	0	0	0	0.420154	0	0	0	0	0	0	0	0	0	0	0.157276	0	0	0	0
NASP	1.13489	0	0	0.138666	0	0	0.0696752	0	0.96408	0	0.0449268	0	0	0	0.16493	0	0.105746	0	69.9492	0.81465	0.590267	0.317489	0	0	0	0	0	0	0.583229	0.996692	0.596532	0	0	0	0.264928	0.297685	0	0.138111	0.428744	0	0.193918	0	0	0.119014	0.576294	0.0952394	0	0	0
NBEA	0.0423075	0	0	0.402393	0	0	0	0	0	0	0	0	0	0	0	0.134453	0	0	0	0	0	0	0	0	0	0	0	0	0	0.0129276	0	0	0	0	0	0.0351306	0	0	0	0	0	0	0	0	0	0	0	0	0
NBEAL2	0.271425	0	0.174681	0	0.257469	0	0	0.0331611	0	0	0	0	0	0	0.0914718	0.0545671	0	0.0309405	0	0	0	0	0.191681	0	0	0	0	0	0.0526516	0	0	0	0	0	0	0	0	0	0	0	0	0	0	0	0	0	0	0	0
NCL	5.27811	4.30222	0	4.05559	0.17985	6.09031	0.186037	3.15694	0	10.5829	0.951005	0	1.66252	4.2353	6.23944	1.58244	6.53558	3.02823	3.31205	0.152302	7.7715	9.47567	8.36406	0	6.10671	16.3911	0.345218	5.63068	9.22663	0.716353	10.0492	4.5084	10.1858	6.85522	8.09411	6.65192	0.957523	4.63312	2.71404	10.4338	5.19734	3.8148	7.65486	3.93122	10.9895	4.93628	0	0.130792	0.0880854
NCLN	4.16624	0.250023	3.35041	0	0.352967	0	0.497362	0	12.9996	0	0.134481	0.733707	0	0	0	0	0	0.522279	0.132932	0	0	0	0	0	0.170576	0	0	0	0	0	0	0.0747442	0	0	0	0	0	0	0	6.39373	0.0553004	0	0	0	0	0	0	0	0
NDUFA10	4.48991	0	0	3.6165	0	10.8516	5.51299	2.29934	7.01176	6.69522	6.5052	6.75485	6.84292	3.58124	7.3793	7.77421	2.01414	2.60242	5.79957	0	7.30286	9.26543	11.4763	3.47726	10.1003	5.82007	2.0528	4.68233	7.51058	10.8862	2.41495	3.46163	0	6.67832	5.11181	5.65204	8.71677	0	3.27394	6.82643	0	9.24757	0	0	8.27453	3.36399	5.69885	7.22292	4.83141
NDUFA2	1.09055	0	0.507728	0	1.03675	0	0	0	0	0	0	4.53267	0.736953	0	0	3.32621	0	0.437106	0	0	0	0	1.17642	0.95736	0	0	0	1.88122	1.1259	4.09157	0	0	3.7052	0	4.46498	0	0	0	2.31862	0	0	1.18251	1.36302	1.29558	0	0	0	0	0
NDUFAF2	0	0	0	0	0	0	0	0	0	0	0	0	0	0	0	0	0	0	0.672705	0	0	0	0	0.791018	0	0	0	0	1.74955	0	1.28026	0	0	0	0	0	0	0	0	0	0	0	0	0	0	0	0	0	0
NDUFAF3	55.6347	45.7534	15.583	9.55056	42.0655	66.0504	48.5712	63.7681	23.5741	50.7572	30.8486	62.0033	68.4784	35.6563	36.6036	56.357	42.0513	34.8228	24.7787	40.4241	44.4495	61.803	43.1936	46.3617	36.206	57.4914	33.5902	45.3405	52.8655	31.4697	55.022	30.7008	47.7804	74.5275	44.9444	21.8328	31.7741	58.889	12.7766	78.9386	53.0597	53.4154	59.2453	45.7254	15.9625	25.1766	16.9957	19.1092	10.7613
NDUFB3	0	0	0	0	0	0	0	0	0	0	0	0	0	0	0	0	0	0	0	0	0	0	0	0	0	0	0	0	0	0	0	0	0	0	0	0	0	0	0	0	0	0	0	0	0	0	0	0	0
NDUFB6	0	0	0	2.48358	0	0	173.022	2.52749	0	0	0	0	0	0	0	0	6.5808	0	0	0	0	0	0	0	0	0	0	6.88636	5.15661	0	0	4.02444	0	0	0	1.47881	0	0	0	0	0	8.01917	0	0.362729	0	0	0	0	0
NDUFS1	0.355093	0	0.43109	0	0.651622	0.247789	0	0	0.654347	0.451012	0	0.0568708	0.0607119	0	0	0.334482	0.11575	0.270064	0.353905	0.500306	0	0	0	0	0	0	0	0	0.216369	0	0.310255	0.135868	0	0.220499	0.111854	0.974616	0.163343	0	0	0	0.149695	0	0.140557	0	0	0.265808	0	0	0
NDUFS3	0	1.94561	0	0	0	0	0	0	0	0	0	0.71263	0	0	0	0	0	0	0.546704	0	0	0.418223	0	0	0	0.596965	0.0659567	0	0	0	0	0	0	0	0	0	0	0	0	0	0	0	0	0	0	0	0	0	0.305586
NDUFS4	0	0	0	0	0	0	1.35649	0	0	0	0	0	0	0	2.72881	0	0	0	0	0	0	0	0	0	0	0	0	0	0	0	0	0	0	0	0	0	0	0	0	0	0	0	0	0	1.10987	0	0	0	0
NDUFV1	0	0.160856	9.16442	0	0.664233	0	0	0	9.71361	0	0	8.98296	0	0	1.5492	0	1.81166	0	0	14.8991	0	0	5.43782	0	0	0	7.34228	0	10.0908	0	0	0	0	0	0	0	5.11765	0	0.226126	0	6.78713	0	0	0	0	0	0.0806429	0	6.1683
NDUFV2	1.5456	1.46086	1.4879	0.805356	4.37892	4.6282	1.94859	9.70383	2.98483	0	0	3.00399	3.85915	0	2.15803	0.955921	4.92562	2.50634	1.98412	0.908839	0	3.74687	3.81584	3.53957	7.7645	6.17825	0	1.58345	1.57832	0	2.61189	4.6315	1.86696	1.86934	1.18044	0	1.1803	0	0	2.54451	1.44578	4.91437	2.06028	5.76895	1.27103	0.94843	1.21148	0.754881	0
NEFM	2.01656	0	0	0	0	0	0	0	0.212218	0	0	0	0.35385	0	0	0	0	0	0	0	0	0.0370993	0	0	0.0792711	0	0	0.0456535	0	0	0	0	0	0.0569809	0	0	0.0726663	0	0.0547184	0	0	0	0	0	0	0.0149609	0	0	0
NEO1	0.150972	0.0756568	0.0882426	0	0.0177422	0.0507144	0	0	0	0	0	0	0.0199566	0	0.456226	0.535617	0	0	0.113691	0	0.352971	0.49467	0.0395665	0	0	0.560266	0	6.08282	0	0.0334207	0.285388	0	0	0	0	0	0.140078	0	0.717578	0.49799	0	0.356435	0	0.0355338	0.539098	0.263399	0.123623	0	0.0379877
NES	0.986003	1.16182	0	1.46286	0	0.415772	0.211058	0.130219	0	0	0	6.25948	1.5435	0	3.21346	0.325398	0	0	4.02644	1.81516	0	0	2.00167	0	0	0	0.344222	0.880476	0	0.934866	0.127926	1.91381	1.07605	0.592048	0	0.444384	0	0	1.65007	0	1.57731	2.33572	2.19188	3.16124	0	0.680168	0	0	0
NFATC2IP	0	0	0	0.319939	0	0	0	0	0	1.60838	0	0	0	0	0	0	0	0	0	0	0	0	0	0	0	0	0	0	0	0	0	0	0	0	0	0	0	0	0	0	0	0	0	0	0	0.0744163	0	0	0
NFS1	0	3.44866	9.35704	0	0	0	0	0	12.4432	9.37981	14.867	8.77276	6.60839	8.12457	11.6822	5.06525	0	5.1789	9.01071	9.34254	0	10.0222	8.11452	4.89497	6.83434	15.6857	0	5.92823	5.61337	0.0971749	17.7344	23.9416	0	6.91797	0	11.4255	3.97137	0	8.68509	7.79004	5.99415	10.0808	0	10.5341	7.04745	4.12294	9.59449	19.971	9.50058
NFYC	0	0	0	0	0	0	0	5.90552	0	11.6217	0	0	11.6463	8.90712	14.9233	0	0	0	8.22523	0	28.8276	18.0681	12.915	13.6402	9.20623	19.1257	0	0	0	0	0	0	0	0	0	5.70768	0	2.69259	0	27.9809	0	8.96104	0	0	0	0	0	0	0
NGLY1	1.44359	0	0	0	0	0	0	0	0	0	0	0	0	0	0	0	0	0	0	0	0.446092	0	0	0	0	0	0.356034	0	0.414437	0	0	0	0	0	0	0	0	0	0	1.2345	0	0	0.388506	0	0	0	0	0	0
NHLRC2	0	1.09382	0	0	0	0	0	0	3.30863	0	0	0	0	0	0	0	0	0	0	0	0	0	0	3.53917	0	0.174693	0	0.624487	0	0	0	0.681897	0.339208	0	3.63714	0	3.02352	0	2.983	2.57908	1.67135	3.09425	3.5987	3.0174	0	0	0	0	0
NIBAN2	0	2.00536	0	0	0	0	0	0	0	0	0	0.0608425	0.0695926	0	0	0	0	0	0	0	0	0	0	0	0	0	0	0	0	0	0	0.521539	0	0	0	0	0	0	0	0	0.651857	0	0	0	1.03444	0	0	0	0
NID1	11.3362	1.14208	3.73139	1.7005	2.42695	0.0816844	2.27477	2.4505	3.68962	2.84212	3.55971	6.50676	2.97477	2.21905	5.81533	3.62549	4.08303	2.87389	5.80796	4.13633	5.06435	9.29607	4.55387	11.8645	8.77529	5.78242	8.68209	2.37454	2.9773	0.315353	1.39171	7.50575	7.29108	2.48831	3.64614	3.09492	5.93945	4.06342	3.77231	0.437594	5.71509	4.44112	3.01153	2.85338	0.353707	0.519721	1.61811	0.15291	0
NID2	0.271952	0	0	0	0	0	65.316	0.631247	59.2928	14.7143	30.2806	0.932	0.763456	0.726	0	0.163079	0.674084	1.118	0	0.782562	0.9871	3.58974	4.02207	0.60884	51.3066	1.7414	0.431909	1.22288	0.123553	0	1.57926	43.4402	5.42251	0.389081	0.653098	45.0095	0.508072	0.255571	0.0803449	1.0596	0.57961	2.35707	0.137348	0.783825	0.608433	41.4235	49.8118	34.5645	20.289
NME1	0	0.783366	15.0553	1.47371	0.781322	0	9.60095	26.8222	0	0	0.324637	0	0.550377	0	1.32972	14.3862	0	1.69085	0	1.14005	0.574097	0.756458	13.8508	1.70947	0	0	4.41233	0.825838	0.998258	13.0521	1.38153	6.78846	0.740306	0	1.00536	1.96803	0	0.299102	0	0.861273	1.11907	17.6037	1.05008	1.34201	1.26658	0.905158	3.36839	7.42274	0
NME2	0	0.718085	0.752306	0.452432	0.716212	0	2.06264	2.28552	0	0	0.807585	0	0.504513	0	1.21891	0	0	40.7561	0	1.04505	0.526256	0.69342	0.635621	0.898599	0	0	0.478023	0.757018	0.915069	0.36663	1.2664	2.26094	0.678613	0	0.507227	1.80403	0	0.274177	0	0.7895	1.02581	1.31338	0.962572	1.23018	1.16104	0.495246	0.895724	0	0
NME2P1	0	0.861703	0.902767	0.542918	0.859454	0	2.47516	2.74262	0	0	0.3571	0	0.605415	0	1.4627	0	0	1.85994	0	1.25406	0.631507	0.832104	0.762746	1.07832	6.15576	0	0.573628	0.908422	1.09808	0.439956	1.51968	2.71313	0.814336	0	0.608672	2.16483	0	0.329012	4.49421	0.9474	1.23098	1.57605	1.15509	1.47621	1.39324	0.594295	0	0	0
NNMT	8.44145	0	0	0.468203	0	0	0	5.46272	9.15858	12.4564	0.537371	11.3098	6.64368	6.48083	14.0736	12.5922	1.15534	6.18666	8.66099	9.34933	11.1471	9.79353	5.63463	9.79151	10.4143	11.0168	9.94634	6.67771	9.50625	9.99172	0.905043	3.17715	10.7681	4.27963	8.25594	7.81738	6.77809	3.20155	5.49919	6.97761	5.3187	6.11445	3.16838	8.22285	1.94592	0.996603	1.97004	0	0
NNT	4.34927	1.25217	1.55371	0.0218688	1.29962	2.68782	0.152236	1.66067	9.66607	3.14591	1.13931	0	1.69582	1.68784	6.79783	2.21457	1.34905	1.99547	1.79768	6.27898	0	1.79277	1.90857	1.97328	7.37511	1.03763	5.70978	3.38409	2.2977	1.83555	1.9027	1.47008	0	4.4043	2.04333	1.12542	0.685717	0	0	4.97577	3.16171	4.31903	1.24265	2.29185	2.76531	2.47211	0.884275	1.25455	0.693372
NOS1	0.238745	0	0	0	0	0	0	0.451727	0	0.237234	0.243847	0.232232	0.590462	0.205901	0	0.234136	0.192918	0.468421	0.23394	0	0.286711	0.110763	0.167356	0	0.178	0	0	0.507446	0	0.148714	0.303316	0.458334	0	0.399858	0.164911	0.312049	0.109459	0.286689	0.249864	0.170237	0	0.301727	0.218241	0	0	0.138097	0	0	0
NOS2	0	0	0	0	0	0	0	0	0	0	0	0	0	0	0	0	0	0	0	0	0	0	0	0	0	0	0	0	0	0	0	0	0	0	0	0	0	0	0	0	0	0	0	0	0	0	0	0	0
NPLOC4	0	0.808353	0	0	0	0	2.77677	3.05906	1.31346	0	3.13702	0	0	0.0308773	0	4.26767	0	3.71351	0	1.87252	0.226595	0	0	0	0	0	0	0.589005	0	0	0	0.185769	0.75582	0	0	0.594296	0	0	0	1.12498	1.64651	0	0.674528	0	0	0.563297	0.992844	0	0
NPM1	2.30426	2.81	2.38198	0.410787	0.841254	1.07921	1.317	9.28518	14.4866	3.01673	2.32464	1.01745	4.63082	1.38774	0.590433	0.777857	2.24301	1.74493	1.10041	2.04828	1.48415	1.43923	1.48233	15.7981	1.26872	1.8396	0.805273	1.66354	1.23603	0.796328	1.13724	15.4676	0	2.26645	0.975403	2.07609	1.73662	1.82507	15.8118	0.677453	18.3215	1.83578	1.16033	1.19535	0.868051	0.850726	1.37328	2.04779	1.14226
NQO1	0	0	0	3.05749	0	0	0	0	0	0	0	0	0.949442	0	0	0.329599	0	1.34704	0	0.589786	1.12121	0	0	0	0	0	0	0.39813	0	0	0	0	0	0	0	0	0	0	0	19.8624	2.60723	4.69804	0	0	0.251444	0	0.338988	3.22564	0
NQO2	0	0.346748	0	0	0	0	0.330074	0	0	0.287141	0	0.923755	0	0.328741	0	0	0	0	0	0	0	0	0	0	0.328708	0	0	0	0	0.850959	0	0.246444	0	0.242918	0	0	0	0	0	0	0	0	0	0	0	0	0	0	0
NRP1	0.106425	0.415008	1.70063	0.0536059	0.0322585	0.164789	15.296	0.173716	0.0309431	1.1125	0.154301	0.276461	0.106703	1.03964	0.331499	0.27532	3.47104	0.33983	0.128308	0.0387048	0.174377	0	0	0.48448	0.561688	0.408173	1.03088	0.177854	0.0735577	0.450464	0.56935	0	0	0.108071	0.150475	1.35387	0.665717	0.664505	0.770301	0.0657551	0.667607	0	0.0426525	0.212048	0.262135	0.200905	0	0	0
NSDHL	0	0	0	1.5657	0.369857	0.930473	0.846182	0	0	3.15533	0	0	0	0	0	0	0.170477	0	0	0	0	0	0	0	0	0.176001	0	0.268759	0	0	0	0	0	4.00101	0	0	0.242471	1.50819	0	1.71204	3.6775	0	0	0	0.613136	0.0471273	0.169322	0.727357	0
NSFL1C	0.478084	0	0	0	0	0	0.171038	0.939429	0	0	0	0	0	0	0	0	0	0.407873	0	0	5.80243	0	0	0	0	0	0.155533	0	7.9058	2.88704	0	0	0	0	0.17271	0	0	0	0	0	0	0	0	0	0	0.0553125	0	0	0
NSUN2	0.588351	0.14142	0	0.0796217	2.61651	0.0774161	0	0.353237	0.507404	1.23216	0	0.496426	4.78339	0.369185	0.83641	0.864529	0	1.34983	0.603572	0	0	0.279415	1.75622	0	2.00205	0	0	0	0	0.677442	0.988914	0	0.476085	14.1902	0.482854	2.7427	0	6.65397	0.242376	0.731771	0.567574	0	0	0	0	0	5.41668	0.073179	3.57113
NSUN5	0.975725	0	0	0	0	0	0	0	0	0	0.123458	0	0	0	0	0	0	0	0	0	0	0	0	0	0	0	0	0	0	0	0	0	0	0	0	0	0	0	0	0	0	0	0	0	0	0	0	0	0
NT5E	0.280352	0.368686	0	0.103935	0.352617	0.4233	0	0	0	0.871832	0.437351	0.515854	0.178923	0.31135	0.246016	0	0	0.106384	0.212814	0	0.325359	0.345442	0.426742	0.095988	0.183139	0.15878	0.791576	0	0	0.203629	0	0	0.155135	2.52668	0.65756	0	2.38048	1.92809	0.142521	0.237143	0.273118	0	0	0	0	0.157585	0	0.338727	1.04525
NTAN1	0	0	0	2.30098	0	0	0	0	0	0	0	0	0	0	0	0	0	0	0	0	0	0	0	0	0	0	0	0	0	0	0	0	0.342537	0	0	0	0	0	0	0	0	0	0	0	0	0	0	0	0
NUCB1	1.21842	0.789044	1.03633	3.81738	0	0.864854	0	0.571748	0.105921	0.144258	0	0	0.319541	0	0	0.969434	0.430412	0	0	0.393285	0.45813	0.072425	0.31214	0.756098	0	0.441897	0	0.214981	0.713914	0	0.397528	0.0672975	0.237593	3.65737	0	0	0	0.173725	0.62561	1.19778	0	0.147034	0	0.675218	0	0.595277	0	0	3.6035
NUCB2	1.23198	8.51876	4.68552	2.98944	5.23976	2.62753	6.2704	3.23282	9.95867	11.897	4.48079	4.91386	11.8594	7.77789	7.7606	6.36865	12.5002	6.30995	5.61762	5.92283	2.47965	7.33739	3.0745	4.63292	9.79087	11.7043	5.57369	4.34518	2.67881	0.82387	17.3824	13.6147	2.77184	9.75495	4.84015	2.86418	2.99733	19.5894	48.9283	0.921769	1.05033	0.878725	15.5435	18.5153	21.6037	14.9425	9.37891	8.265	8.18105
NUDC	4.92692	0	0	0.0958271	0.308627	0.67611	0	0	4.35958	0	3.63165	2.19501	0	0	3.40821	0	4.81518	0	0	0	3.76969	0	0	0	0	3.72259	0	0	0	0	0	0	0	0	0	0	0	0	0	1.50144	0	0	0.101937	0	0	0	0	0	0
NUMA1	2.11657	1.29033	3.18268	0.965764	1.2783	1.21399	0	1.16372	0.850605	3.63719	1.04909	3.6706	0.74088	2.05205	2.01692	1.57436	0	2.04749	1.39805	0.930459	1.29119	0.832208	1.62411	0.941542	1.48445	0	2.54338	1.191	2.32328	2.01326	0	1.85664	4.48756	3.69252	5.16491	1.57045	2.82972	0	1.6432	0.496405	2.06005	7.10885	0	4.32503	3.46316	1.06322	2.29435	0.062321	1.68984
NUP133	0.933695	0.441828	0.775387	0.420144	0.0923971	0.206245	0.534845	0.138276	0.364965	0.850507	1.30426	0.313549	0.301628	0.390967	0.263035	0.167387	1.09642	0.356548	1.1073	0.600022	0.330335	0.687734	0.919227	0.779208	0.480672	0.340335	0.289214	0.419657	0.163734	0.171788	0.537499	0.54943	0.600135	0.344307	0.498612	0.456834	0.465971	0.390312	0.611128	0.153691	0.53047	0.253239	0.380714	0.147211	0.264377	0.234778	0	0.133145	0.159439
NUP160	0	0.101904	0	0	0.24151	0	0.502989	0	0	0.0875528	0	0	0	0.125464	0.875653	0	0.0386413	0.285397	0	0	0	0	0.519104	0	0.206257	0	0	0	0	0	0.422743	0.265109	0	0	0.486494	20.3923	0.420141	0	0.730252	0	0	0.693697	0	0	0	0	0.192349	0.0497207	0.0914283
NUP205	1.15589	1.0588	0.275099	0.361731	0	0	0	0.420241	0	0.239716	0	1.12759	0.142619	0.551134	0	0.626443	0.454	0	0.270634	0.445534	0.369641	0.322126	0.190806	0.0979618	0.0526183	0.390107	0.39839	0.232623	0.568149	0	0.578572	0.0166117	0.307777	0.249155	0.184395	0.241655	0	0.560893	0.570665	0.324602	0.72061	0.679485	0	0.368529	0	0	0	0	0
NUP85	0	0	0	0	0	0	0	0	0	0	0	0	0	0	0	0	0	0	0	0.451278	0	0.519515	0	0.28659	0	0.409046	0	0.389749	0	0	0	0	0	0	0	0.100462	0	0	0	0.604938	0	0	0	0	0	0	0	0	0
NUP93	0.280075	0.190212	0	0	0	0	0.0910404	0.0569039	0.730521	0	0.0912004	0.140836	0	0.135373	0	0	0	0	0	0	0	0.962091	0	0	0	0	0	0	0.184578	0	0.0513413	0	0	0.136599	0.744799	0	0.235648	0	0	0	0.24905	0	0.245024	0	0.102713	0.177796	0	0	0
NUP98	1.0599	0.241403	0.413756	3.69662	0.226381	0.355847	0.675105	0.461665	3.98081	1.36384	0.409143	0.954176	0.396409	0.63001	0.941469	0.942324	0.145644	0.422871	0.797356	1.33064	1.5174	0.447107	3.71473	1.02783	1.01415	1.18387	0.708454	0.939785	0.730649	0.72575	0.446996	2.7093	1.57288	0.70172	1.22457	1.14853	0.572858	0.578499	0.575603	1.16322	0.719544	0.600013	0.48457	0.616337	0.393405	0.87656	2.05779	0.737688	1.49346
NXF1	34.0513	129.868	0	30.7603	141.1	0	99.4849	96.7704	0	0	29.5308	0	0	0	0	0	194.76	0	58.9933	44.3759	44.1431	36.8102	26.9871	0	73.0923	0	17.8683	48.7234	0.0624457	0	34.5769	104.132	0	0	0	62.1949	25.2336	0	35.404	34.5239	42.2154	79.8122	47.3953	69.1535	54.9408	33.7147	53.3761	38.2355	36.7461
OAS3	0.227799	0	1.81294	0	0.0808672	0.158258	0	0	0	0.530996	0	0.790019	0	2.66545	0.395341	0.283708	0.599568	0	0.0810645	1.77111	0.384708	1.10397	0	0	0.639665	0	0.849242	0	0	0	0.0216156	0	0	0	0.103721	0.0259385	0.0961556	0	0	0	0	0.407274	0.182459	0	0	0.0602469	0	0	0
OGDH	0.225704	0.153004	0.155541	1.59362	0.0828171	0.491287	1.88079	0.793279	0	0.686389	0	0	0.50602	0.665199	0	0.0902932	0.650483	0	1.75664	0	0.776254	0.621849	0.578913	0.335978	0.815791	0.820088	1.13191	0.373241	0.404257	0.298063	0.0520938	0.2872	0.798266	0	0.760517	2.1449	0.103255	0.487014	0.538162	0.19516	0.378779	3.9298	0.074863	0.0662039	1.37757	1.86223	0.0660868	0	0.159067
OGN	7.67924	4.19912	1.46768	3.17353	6.57912	4.72807	4.62016	4.88421	3.53566	5.54301	0	1.88669	2.87676	0	2.89848	3.33499	3.24102	3.26906	5.33171	4.64317	2.33431	0.970983	2.26284	2.25487	0.542612	7.69517	0.7664	3.78792	4.09692	2.39715	3.04632	1.06653	3.45085	2.47024	3.40104	3.91662	1.26495	1.95885	2.71811	5.46612	1.49222	5.19383	1.44391	3.29077	0	0	0	0	1.4125
OGT	0.906537	0	0	0	0	0	0	0	0	0	0	0	0	0	0	0	0	0	0	0	0	0	0	0.0687683	0	0	0.23608	0	0.397981	0	0	0.204935	0	0	0.249157	0	0	0	0	0	0	0	0	1.40086	0	0	0.286252	0	0
OLFM1	0.833577	1.43396	1.68775	0.701269	0.335472	0.649665	0.610506	0.549546	1.28076	1.02371	0	0.122098	1.0609	1.17043	1.03671	0.804971	0	1.00468	0.626177	1.01329	0.433094	0.680801	1.46764	0.809467	0.701842	0.452076	0.970462	0.644767	0.879278	0.744187	2.18303	0.934787	0	1.01365	1.00566	0	0.623793	1.33781	1.51392	1.2516	0.723202	0.810512	0.704358	1.07714	0.223443	0.447967	1.17893	0.217316	1.25093
OLFM4	0	0	9.43443	8.01394	0	21.7189	16.384	0	0.295339	0	0.157798	0	0	0	0	0	0	0.193685	29.6184	24.4281	0.177975	14.4213	16.2857	0	0	23.7436	3.07664	0.26851	0.352864	1.47483	0	0	1.78169	0.335228	0	0	0.149473	0	0.25739	0.267921	22.9088	33.4354	0.23878	13.846	0.477393	6.76445	0.300124	0	5.17613
ORM1	754.99	180.799	367.73	183.032	852.89	416.004	279.953	970.316	528.444	325.277	658.197	670.942	1959.26	269.188	210.961	380.879	946.956	1132.5	327.789	853.154	373.172	485.741	397.343	717.612	436.37	581.747	479.564	1069.55	496.899	338.279	535.743	588.08	334.768	562.137	354.528	343.3	477.536	518.842	550.608	761.629	745.105	1271.22	292.599	729.58	591.534	252.009	335.907	442.922	140.161
ORM2	496.822	239.141	229.781	89.269	301.764	310.753	326.574	894.833	463.989	484.216	324.468	480.595	1310.14	232.606	321.947	284.25	497.847	595.967	236.588	432.104	288.062	254.225	316.014	452.144	481.756	371.314	205.251	579.634	353.92	196.758	267.777	303.935	377.083	244.527	372.652	353.525	297.167	457.387	289.136	444.066	343.602	705.329	340.456	420.235	303.533	198.055	526.662	694.11	355.224
OSBP	2.49117	0	1.51541	0	0.120045	0.717965	0	0	0.478583	0	0	0	0.303454	0	0	0	0.360276	0	0	0	0	0.411249	0	0	0	0	0.487889	0	0.84718	0	0	0	0	0.642629	0	0	1.30416	0	0	0.977236	0	0	0.0652993	0	0	0.243489	0	0	0
OSBPL11	0	0.255677	0	0.108131	0	0	0	0	0	0	0	0	0	0	0	0	0	0	0	0	0	0	0	0.146659	0	0.23826	0	0	0	0	0	0.250246	0	0	0	0	0	0	0	0	0	0	0	0	0	0	0	0.653584	0
OTC	2.23189	0	0.661401	0.202503	0	0	0	0	0	0	0	4.63015	0	0	0	0	0	0	0	0	0	0	0	0	0	0	0	0	0	0	0	0	0	0	0	3.8605	0	0	0	2.11587	0	0	1.4188	0	0	0.673865	0	0	0
OTULINL	0	0	0	0	0	0	0	0	0	0	0	0	0	0	0	0	0	0	0	0	0	0	0	0	0	0	0	0	0	0	0	0	0	0	0	0	0	0	0	0	0	0	0	0.286406	0	0	0	0	0
OXSR1	1.04962	0	0.103901	0	0.188302	0.449203	0.786736	0	0.52759	0.399251	0	0.518564	0	0.255827	0	0	0	0.815117	0.147001	0	0	0.332291	1.02211	0	0.265213	0.307867	0	0	0	0	0	0	0	0.232705	0	0	0.130431	0.023485	0	0	0	0	0.754218	0	0	0.0616657	0	0	2.77751
P4HB	9.79964	10.1751	1.5806	14.4219	24.6803	3.41766	5.76188	11.0493	24.5812	14.7074	12.4448	4.11796	5.94756	8.80563	1.17757	11.4282	23.0097	2.50076	4.64601	3.02643	8.11253	8.03703	2.76003	0.81746	1.93748	5.76471	5.27817	3.88408	10.3192	2.98689	4.25753	4.29368	10.9849	3.78309	3.08711	0.833161	3.99661	4.10289	2.43979	8.29878	9.19209	7.15699	13.5957	9.1548	3.17227	29.9493	73.2947	25.0835	14.8866
PAFAH1B1	0	0	0	0	0.855646	0	0	0.872485	0	0	0	0.502763	0	0	0	0	0	0	4.10105	0.473853	0	0	0	0.54183	9.4032	0	0	0	0.234826	0.406607	0	0	0	0	0	0.324746	0	0	0	0	0	0	0	0	0.271474	0	0	0	0
PAFAH1B3	0	0	0	1.07839	0.557808	1.68555	0.462657	0	0	2.11467	1.45432	0	0	0	0	2.31993	0	0	1.02662	0	2.52121	0	1.15431	0	0	1.09141	2.43158	0	0	0	0	1.59189	0	0	0	0	0	0	1.24889	0	1.64424	1.73698	0	0	0	0.782927	0	0	0
PAICS	64.7338	5.6316	5.15546	1.0641	3.73542	2.4401	3.67183	0	3.48917	2.74357	3.86322	3.10518	3.31893	40.4576	2.01038	3.43704	2.61837	3.4398	0	2.23336	2.83011	1.89993	3.96215	3.50902	3.31819	0	2.50275	0	2.38662	1.9347	2.14128	2.70426	2.29396	3.23678	2.65624	16.1334	3.05195	3.11818	2.5347	0	2.44292	1.7744	2.77312	0	2.71757	2.35534	2.60774	2.79071	1.59589
PALD1	0	0	0	0	0	0	0	0	0	0	0	0	0	0	0	0	0	0	0	0	0	0	0	0	0	0	0	0	0	0	0	0	0	0	0	0	0	0	0	0	0	0	0	0	0	0	0.1073	0	0
PALM	0	0	0	4.43333	0.526724	0	0	0	0.19854	0	0	0	7.05063	0	0	0	0	11.1938	0	0	0	0	0.137414	7.37092	0	3.37088	0	0	0	5.13755	2.2624	0	0	0	0	0	0	4.33615	7.2566	0	6.49903	0	0	0	0	0	0	0	0.0976628
PALMD	0	0	0	0	0	0	0	0	0	0	0	0	0	0	0	0	0	0	0	0	0	0	0	0	0	0	0	0	0	0	0	0	0	0	0	0	0	0	0	0	0	0	0	0	0	0	0	0	0
PAM	0	4.51744	0	0	0	2.24204	1.98284	4.37102	3.55442	0	0.123979	1.06267	0.117544	0.909774	0.206539	1.4182	3.17519	2.76639	1.78539	1.05046	1.2735	0.940533	1.75981	0	2.19096	0	0.693694	1.86606	0	0.747744	1.94514	2.37263	1.509	0	0	0.377358	0	0	1.77733	0.790908	0.959338	2.27286	2.14868	3.05676	0	0.778163	0	0	0.583895
PANK4	7.91571	0	0	0.986118	0	11.3541	1.21229	0	4.65456	7.86191	6.5435	10.6061	2.37207	2.74341	8.62559	0.998965	1.35508	1.49185	0.995351	5.9418	6.55814	0	5.59992	1.62959	4.36146	1.60415	3.81446	2.05012	6.86892	0.504275	2.69116	1.4591	8.62297	1.85064	1.837	0	0	1.3762	2.07226	7.85119	1.47565	0.897718	1.32353	12.6368	1.52839	1.71875	0	0	1.57766
PAPSS2	0	0	0	0	0.328306	0	0	0	0	0	0	0	0.195627	0	0	0	0.245571	0	0	0.21663	0	0	0	0	0	0	0	0.200037	0	0	0.129542	0.319296	0	0	0	0	0	0	0	0	0.109274	0	0.363997	0	0	0.216252	0.43067	0.618495	0.0335772
PARK7	29.4798	2.11171	34.8288	5.41624	11.5055	8.2535	15.3265	0.135584	36.9884	23.8625	16.9713	0.307423	7.30928	13.974	14.9631	20.8878	8.71086	0.864106	11.3297	0	0.240524	22.8225	29.9013	15.9536	33.9852	15.0815	0	3.75792	0	40.3226	1.24549	0.478935	17.9522	45.967	18.2953	0.395202	1.71548	10.2001	0	7.07381	0	6.62434	21.3303	0	11.4018	9.75959	27.9817	23.9384	0.423134
PARP14	0.0316035	0.221787	0.811574	0.0873834	1.1152	0	1.05775	2.02249	1.24563	0.292162	0.0701939	0.285379	1.51395	0.0418505	0.110205	0.0335433	0.873001	0	0	0	0.0782249	1.38113	0	0	2.01986	0.89912	0	1.23272	0.0249847	0	0.60776	1.56541	0.149815	2.02002	0	0.0760754	0	0	0	0.236399	0	0.550219	0.15585	2.18209	0.855906	0.115401	0.410405	0	0.72351
PBRM1	0	0	0	0	0	0	0	0	0	0	0	0	0	0	0	0	0	0	0	0	0	0	0	0	0	0	0	0	0	0	0	0	0	0	0.111341	0	0	0	0	0	0	0	0	0	0	0	0	0	0
PC	0	0	0.0546492	1.39268	0	0	0	0	0	0	1.28492	0	0	0	0	0.974758	0	2.66386	0	0	0	0	0	0	0	0	0.702454	0	0	0	0	0	0.113937	0	0	0.0621171	0	0	0	1.79243	0.773043	0	0.184673	0.144909	0	0	0	0	0
PCBD1	0	0	0	0	0	0	0	0	0	0	0	0	0	0	0	0	0	0	0	0	0	0	0	0	0	0	0	0	0	0	0	0	0	0	0	0	0	0	0.408429	0	0	0	0	0	0	0	0	0	0
PCBD2	0	1.92175	0	0	0	0	0	0	0	2.17147	0	0	0	0	0	0	0	0.367896	0.316437	0	0	0	0	0	0	0	0	0	0	0	0	0	0	0	0	0	0	0	0	0	0	0	0	0	0	0	0	0	1.84772
PCBP1	3.38523	0.197976	5.14544	0	23.8003	0	5.93578	0.0779602	0	0	0	0.131085	3.85498	0.313636	0	0	0	0	0	0	0	0	0	1.31809	0	0	0	0	0	1.42951	0	0	0	0	194.034	3.88805	0	0	0	10.2966	0	0	0	0	0	0.741705	0	0	0.369769
PCBP2	0	0	5.40271	0	0	0	6.23257	3.94131	11.679	0	0	0.137639	4.04773	0	1.55588	0	9.36595	0	4.16442	0	0	0	0	1.384	4.13203	0	0	3.97349	0.789285	0.914917	0	0	0.439235	0.375391	0	0.0297214	0	0	0	0	0	0	0	0	0	1.46042	0	0	0
PCCA	0.253542	0.292153	0	0	0	0	0	0	0	0	0	0	0	0.847463	0	0	0	0	0	0	0.564138	0	0	0	0	0	0	0	0	0	0	0.0840679	0	0	0	0	0	0	0	1.05999	0.441543	0.117311	0.336351	0	0	0	0.13457	0.321152	0
PCOLCE	1.10377	0.410873	1.88293	0.415018	0.669117	0.466278	0.648604	0.330228	0	1.01278	0.666014	2.35424	0	0	0.120103	0	0.840524	0.346936	0.189736	0.866894	0.153013	0.300069	0.768059	0.764001	0.617335	0.290356	0.333086	0.197847	0.122653	1.03753	0.204058	0.448745	0	0.958758	2.30262	0.29131	1.36381	0.127817	1.24192	0.90044	0.454266	0.261787	1.07425	1.55667	0.300994	0.245417	0.226445	0.270662	0.563393
PCSK9	0	0.932745	0.48711	0.499466	0	8.74251	10.0035	0.843315	0	2.15764	0.382848	1.73717	0	0	0	1.43271	0.448617	0	0	1.05812	8.64789	0.107003	0.905113	1.58639	0	2.21634	0.920805	0	0	0	0	0	0.266153	1.45504	0.724094	0.507855	0.137776	0.407505	0	1.29337	0.820535	0.256506	0	0.452217	0	0	4.55026	0	3.30908
PCYOX1	3.1717	0.697946	10.4639	0.329793	0.179985	0.598741	0.177925	0.198272	0.857853	0.574514	0.880789	0.619015	0.495785	5.67407	0.84113	0.660734	0.227388	0.254858	2.27714	0.313532	0.925157	1.81618	0.719317	1.37174	1.22229	0.97837	0.368913	0.259924	1.34148	0.885887	0.915338	1.68435	0.83688	1.76423	2.1161	0	0.514302	1.54415	0.667145	3.39288	0.597934	0.806376	0.667117	0.975231	1.33463	0.481934	3.58332	3.29771	6.88377
PCYT1A	15.3885	0.206278	0	0	1.72684	0	2.76722	0	2.6621	1.90501	1.00014	0	0.616672	2.7754	7.0776	0.256886	0	1.42932	0	1.26381	1.76863	1.47256	1.45527	0.607718	1.51342	0	2.28948	3.11383	2.15368	0	0	2.09181	0	7.64357	2.30552	0	4.67977	3.71849	3.50116	2.45672	1.53505	4.38418	3.12138	1.61111	0.861344	0	0.729614	5.66152	1.33604
PDCD4	0	0	0	0	0	0	0	0	0	1.23091	0	0	0	0	0	0	0	0.354025	0	0	0	0	1.08608	0	0	0	0	0	0.208781	0	0	0	0	0.606255	0	0.708266	0	0	4.17523	0	0	0	0	0	0	0	0	0	0
PDCD6	1.09408	0	0	0	0	0.74641	0	3.59133	11.7965	0	3.70865	0	3.90234	0	6.52611	0	4.8108	0	0.431362	0	0	0	0	0	0	0.330546	2.24696	0	2.63671	3.54826	2.51932	29.575	1.82106	0.291087	0	5.28258	1.01725	0	0	0	0	0	3.018	0	0	0	0	0	0.6643
PDE1A	0	0	0	0	0	0	0	0	0	2.32844	0	0	0	1.79263	0.466948	2.54358	0	0	0.792814	0	3.69456	0	0	1.91641	0.909137	0.906988	0.752951	0	0	0	0	0	0	0	0	0.473831	0.786154	0	0	0	0	0	0	0	0	0	0	0	0
PDE1C	0	0	0	0	0	0	0	0	0	1.60774	0	0	0	1.23777	0.322417	1.75628	0	0	0.547419	0	2.55101	0	0	1.32324	0.627737	0.626254	0.519895	0	0	0	0	0	0	0	0	0.327169	0.542821	0	0	0	0	0	0	0	0	0	0	0	0
PDHA1	1.14627	0	0.513792	0	3.59587	3.34132	0	0	0	0	0	0	1.88581	0	0.271734	2.63572	0.149416	0	0.302762	0.247879	0	1.45228	1.08094	4.27767	1.28642	1.3055	0	0	0.0900784	0.450247	2.87441	1.3719	0	0	0.933038	0	0	0	0	0	0	0	0	0	0	0.782303	0	0	0
PDHB	2.04726	1.9411	1.3629	1.05581	1.30069	0.532825	2.49568	1.60121	1.38996	0.975958	0	1.92773	2.20513	0	0.645462	1.02452	2.59676	0.936213	1.00673	1.31821	1.10981	0.375322	0	1.58099	0.504874	0	0.903855	2.13588	3.21684	0.604082	0.512739	0.670806	1.03291	4.76082	0.555825	0.537931	0	1.08051	0.602159	2.86768	1.10682	2.23098	0.650878	1.13806	3.78033	0.769326	0	0.214229	0.573993
PDIA3	0.114428	1.52376	0	1.57138	1.42559	18.7068	1.60682	6.03417	0	7.4259	21.6333	0	1.96861	0	0.0453957	66.1588	9.90166	0	0.0265611	10.9617	13.5895	9.0392	1.09559	6.58929	0	2.32678	1.95934	0	0	2.82506	0.707735	0.319307	0	1.59983	0.0517855	6.8389	7.96335	11.9898	0.761747	2.59047	2.2246	2.40431	0	0.449848	22.2618	0	0.661937	0	17.2605
PDIA4	0.81999	0.303554	0.090872	0.0930168	3.28991	0.157801	0	0	0	0.983603	0.161961	0	0	0	0.180351	0.0635875	0	0.157486	0	0	0.577693	0.196551	0	0	0	0.313151	0	0.112014	0	0	0.331998	0	0	0	0	0	0	0	0	0	0.465701	0.463829	0.233871	0	0.608926	0.13632	0	0.628822	0
PDK1	0	0	0	0	14.6296	0	0	0	0	37.946	0	0.403332	0	0	0	0	0	0	0	23.8202	0	0	0	0	0	21.9607	0	0	0	0	1.23168	0	0	0	9.60828	0	17.3934	0	0.170239	0.136415	0	0	0	0	11.0594	0	2.70665	0	2.12432
PDK3	0	0	0	0.129722	0	0	0	0	0	0	0.57178	0	0	0	0	0	1.68308	0.444569	0	0	0	0	0	0	0	0	0	0	0	0	0	0.744366	0	0	0.116204	0	0	0	0	0	0	0	0.694709	0	0	2.50902	0	0	0
PDLIM2	0	0	0	0	0	0	0	0	0.342005	0	0	0	0	0.258221	0	0	0	0	0	0	0	0	0	0	0	0.123967	0	0	0	0.386324	0	0	0	0	0	0	0.196203	0	0.183307	0	0.132161	0	0.144995	0	0	0	0	0	0
PDZK1	0	0	0	0	0	0	0	0	0	0	0	0	0	0	0	0	0	0	0	0	0.0615679	0	0	1.20564	0	0	0	0	0	0	0	0	0	0	0	0	0	0	0	0.0949261	0	0	0.0577944	0	3.003	0	0	0.541502	0
PEA15	0	0	0	0	5.73942	2.98846	0	0.979355	3.07923	1.2841	0	0	0	4.73349	4.12383	0	0	1.31663	0.827487	1.66725	3.73124	0	1.4249	0	0	0	0	0	0	3.49783	0	6.45122	1.78122	0	0	0	0	0	0	0	0	2.56204	3.01582	0	14.7589	0	0	1.60155	0
PEBP1	5.01601	20.7671	2.75236	26.091	2.40606	68.7749	0	17.5013	0	4.45942	25.4223	1.18924	0.998136	41.0792	1.56125	0	0	0.324734	22.9162	3.77584	14.7368	32.377	0	0	2.18566	0	23.7514	23.7246	0	10.278	27.4609	0	0	0	6.06219	0	21.6525	2.42225	24.7435	0	0	0	3.29556	0.451759	8.81958	2.16642	33.7435	39.175	2.31777
PEBP4	13.0087	0	0	0	7.89848	0	0	0	0	0.290975	0	1.21363	0	1.74174	0	1.02959	0	0	0	0	0	0	0	0	0	0	0	0	0	0	0	7.15691	0	0	0	0	0	0	1.99261	0	0	0	0	0	0	0	0	0	0.169254
PEX11B	0	0	0	0	0	0	0	0	0	0	0	0	0	0	0	0	0	0	0	0	0	0	0	0	0	0	0	0	0	6.48211	0	0	0	0	0	0	0.830211	0	0.710169	0	0	0	0	0	0	0	0	0	0
PEX5	0	0	0	0	0	0	0	0.465225	0	0	0	0	0	0	0	0.0508628	0	0	0	0	0	0	0	0	0	0	0	0	0	0	0	0	0	0	0	0	0	0	0	0	0	0	0	0	0	0	0	0.155632	0
PFDN4	0	0	0	0	0	0	0	0	0	0	0	0	0	0	0	0	0	0	0	0	0	0	0	0	0	0	0	0	0	0	0	0	0	0	0	0	0	0	0	0	0	0	0	0	0.522423	0.586832	0	0	0
PFKL	2.38948	0.101248	11.5084	0.373038	0.959694	0.920026	0.815032	3.73797	12.7665	0.382725	1.61704	0.329727	2.03208	5.78352	0.199164	6.52833	0.222336	3.11321	0.59826	0.353552	0	0.176476	0.0637192	4.41281	4.40399	0.0407437	0.418558	0.889526	0.508833	0.677592	5.376	0	6.79415	1.90733	0.528171	1.84911	0.131317	0.272707	0.347009	9.38213	0.297126	7.34483	0.79795	11.6158	5.74728	0.300135	11.8902	3.83882	2.02608
PFKP	0.401771	0	4.07391	0	0	0	0.117671	0	0	0	0	0.0661365	0.290382	0	0	0	0.290599	0	0.122413	0.110517	2.81696	0.169088	0	0	0.192357	0.043654	0.118081	0	0.657476	0	0.0535583	0.897348	0	0	0	0.0196313	0	0.449711	0	0.168318	0	0.19349	0	0	0	0	0	1.27384	0.3816
PFN1	16.8078	6.82968	0	2.04429	0	5.31865	0	14.2654	4.83925	20.8592	18.9977	15.2404	34.7887	5.65366	15.3489	5.8183	13.7165	2.15535	6.83451	23.6812	22.205	5.54334	27.0854	8.02458	21.915	1.73292	3.40137	4.98142	3.5525	15.7068	5.06368	15.3093	6.93185	3.6498	6.07883	8.84883	7.23764	5.61903	0	250.049	3.72676	1.79383	21.9968	0	30.4774	11.8042	3.32135	2.33182	15.8453
PFN2	0	0.911777	1.14909	0	0	0	0	0	0	0	0	0	0	0	0	13.3377	0	14.3256	9.81571	15.3774	0	0	0	14.6848	12.092	27.9792	8.58983	0	0.681877	9.18384	0.494903	0.450253	0	0	0	0.451439	0.817591	0.394999	0.829758	6.48612	1.04336	0	13.1341	0.480261	1.0964	0	0.693787	0.592336	0
PGAM1	0.672934	0.389495	0.181428	0.545964	2.64935	0.183923	4.84289	6.54558	1.0192	0.175355	1.40768	2.01954	6.72245	1.64222	0.24123	0	5.62983	6.16609	1.15154	0.95183	0.604503	1.4702	0.692442	2.82092	0.191187	0.883258	2.91488	6.26285	0.696483	1.24665	3.34521	0.928437	1.71436	3.46941	0.452509	0.0998714	2.27772	1.06699	0.34298	1.94002	0.535191	5.98857	2.947	2.1725	2.50313	5.64105	0.331154	5.64138	0.517657
PGD	3.20471	0.993261	1.44557	1.63491	1.03021	4.14075	0.621852	1.05253	0.689239	0.556144	1.12639	0.742955	0	0	1.42247	4.37793	0	0	1.40769	2.98597	2.16706	0.881627	0.121478	0.821707	4.688	1.21864	1.80264	4.62251	2.07066	14.5599	0.491495	0	0.110131	1.28887	1.38488	0	0	0.960376	0.275546	3.12149	1.008	5.62587	2.14257	4.32333	0.400812	1.4749	0.0753968	0.314398	1.07221
PGK1	33.2764	0.204424	33.0231	24.9594	2.16727	21.4234	22.4433	24.4706	28.8918	35.0728	25.8737	32.5382	30.609	27.3933	20.8514	25.6702	14.6543	31.0719	16.8741	25.2248	16.2164	0.169069	38.4859	20.0573	31.1667	31.5117	19.2802	31.6997	23.4398	18.7867	36.2322	26.5857	21.8245	19.1098	28.7016	33.9078	0	1.8115	19.1698	31.4108	27.7993	23.5011	18.243	0.247604	0.874408	22.6428	0.0404839	0	20.1122
PGK2	0	0.219026	0	0.344397	0.131515	0.0665662	0	0	0	0	0.764561	0.508816	0	0	0.192345	0	0	0.233673	0	0	0	0	0	0	0.137039	0	0	0	0	0.150888	0	0	0	0	0.221931	0	0	0.503992	0	0.0551011	0	0.271237	0	0.0389071	0	0.0809405	0	0	0.0536648
PGLYRP2	36.9815	14.825	10.662	15.5056	5.38542	19.799	9.17249	15.4594	19.7076	18.6676	13.6187	13.8643	15.3367	35.2446	27.6504	29.6401	14.5119	19.4372	14.4502	26.1906	18.3696	16.7632	25.1423	17.19	17.4711	28.4169	27.149	17.8687	20.6946	17.6006	10.6563	12.6088	13.366	19.6226	40.0466	18.1503	18.5894	17.6195	20.7735	22.5301	21.7651	13.0941	18.1659	11.8193	17.5914	8.23091	10.0388	13.2532	6.30164
PGM1	0.698221	0.587608	1.14102	2.75442	9.29138	0.563464	3.60185	2.39205	0.140462	0.107198	2.00128	11.2762	0.0804598	0	0.786564	2.52327	2.5846	0.113295	2.66555	20.9706	0	1.10116	1.0822	2.18065	5.13661	1.8958	0.246045	1.1745	2.90343	0.554163	0.241238	0.88136	1.66113	5.61358	0.672732	4.35069	0	0	1.54166	0.761947	1.47726	0.748713	3.15821	4.11638	0.540748	2.02195	12.5208	10.807	8.67459
PGM2	2.69086	0	0	0.845078	0.458663	0.188551	0.576348	1.60538	0.617489	0	0	0	0	0.200109	0	0.734043	0.249526	1.60401	0	0	2.20419	1.06247	0.973886	0	0.447745	0.972309	0	1.69069	2.17718	0.196725	0.73432	0.391287	0.463241	0	0	0	0.766315	0	1.0909	2.56809	0.825676	1.85945	0.836824	1.22861	0.521436	0.223553	0	0.21427	0.672767
PGPEP1	4.96234	0	0	1.44583	4.22984	0	0	4.32751	0	4.5553	3.11631	2.85335	0.84721	10.5543	2.19005	2.78211	2.85903	1.93252	8.13984	10.8943	2.82116	3.37403	2.7832	3.58386	4.34254	2.93024	2.3632	3.64135	3.07368	0	2.52279	0	0	1.56449	0	1.32092	2.234	4.98145	2.12886	5.28396	1.99865	3.2411	2.85975	0	3.54865	1.5251	0	0.769923	0
PGRMC1	34.6212	5.23572	0	8.6998	1.75715	0	0	10.7526	0	1.61901	0	0	10.2402	1.02111	2.83183	0.595064	0	0	0	0	18.1228	0	0	17.3571	0	26.2444	0	0	0.980268	17.9452	0	0	15.3724	14.9292	0	0	0.178278	1.24737	0	0	1.08657	0	15.2102	0	0	6.57859	19.7246	91.8157	0
PHB2	7.28702	0	0.221039	1.55059	0	3.32638	0	0	0	0	0	1.38128	0	0	0.129697	15.8113	0	0	0	0	0	0	0	0	0	0	0	0	4.62369	0	0	0	0	4.75023	2.44903	0	0	0.227326	0	0	0	3.12766	0	0	0	0	0	0	0
PHC2	0	0	0.477401	0	0	0	0	0.354619	0	0	0	0.218712	0.147148	0	0	0.944743	0.184421	0	0	0	0	0.973654	0	0.251266	0	0.58781	0	0	0	0.304046	0	0	0	0	0	0.611372	0	0	0	0.552104	0	0.55955	0.0851418	0	0	0	0	0	0
PHLDB1	0	0.750055	0.70901	0	0	0	0	0	0	0	0	0	0	0	0	0.504829	0	0	0	0	0	0	0	0	0	0	0	0	0	0	0	0	0	0	0.621481	0	0	0	0	0	0	0	0	1.00524	0	0	0.439875	0	0.298978
PI16	48.2197	122.354	93.2445	46.3875	78.4926	0.296744	159.998	95.1973	0.326829	0.562298	0.184784	1.19892	35.4167	0.378044	0.36822	0.171772	212.072	85.3459	0.389982	0.629116	0.405659	0.274289	0.723559	0.456746	0.40752	0.276196	0.687215	0.0451881	0.704516	0.320988	0.150927	0.369791	50.1312	0.502887	0.428646	0.514895	0.564944	0.533816	0.0505628	0.0366414	0	0.573053	0.0340086	0.0487236	0.512881	48.4916	0.58466	0	0.814968
PI4K2A	0	0	0.0539492	0	0	0	0	0	0	0	0	0	0	0	0	0	0.48585	0	0	0.155748	0	0	0	0.103302	0	0	0	0	0	0	0	0	0	0	0	0	0	0	0.114342	0	0	0	0	0	0.623624	0	0	0	0
PIGR	0	0.383493	0	0.960749	0	1.47829	1.48686	0.509719	1.19906	164.912	0.0712278	2.5208	3.16145	0.605727	0.155355	1.23758	0.301479	2.84578	2.15868	0.23487	0.0770691	1.00962	1.85562	0.0130174	136.709	1.06447	0	1.12364	12.6069	0.525732	7.58571	0.988483	0.195061	15.8698	0.0391545	1.33264	0.0377194	3.54452	0	0	0.645424	1.28512	0.110951	3.20493	0.382798	0.954517	0.198993	0.487159	0.171746
PIGU	0	0	0	0	0	0	0	0	0	0	0	0	0	0.227229	0	0	0	0	0	0	0	0	0	0	0	0	0	0	0	0	0	0.702179	0	0.298613	0	0	0	0	1.0367	0	0	0	0.548602	0	0	0	0	0	0
PIK3IP1	0	0.702909	1.45873	1.30836	1.04532	1.64532	1.55644	0	0.93733	0.410465	0.990809	0	0	0	1.6397	1.84669	0	0	0	0	1.1892	0	0	0	0.202133	0	0	0	2.46133	0	2.39162	0	0	2.2008	0	0	0	1.44323	1.74796	3.01827	0	0	0.572702	0.938004	1.09404	0.794138	0.373057	0	0.311237
PIP	14.3679	0	18.2927	12.4883	17.1365	0	4.4338	9.82071	0	2.47007	2.60298	0	0	10.1974	0	13.8985	0	12.498	15.9952	36.7339	0	3.78513	0	0	0	13.8162	11.1375	20.605	12.1736	0	0	0	11.9525	16.9339	0	0	0	3.85324	0	9.76572	9.73738	11.2558	7.9073	0	0.112234	0	3.82332	6.83601	0
PIPSL	0	0	0	0	0	0	0	0	0	0	0	0	0	0	0.0894333	0	0.248313	0	0	0	0.336076	0.0793035	0	0	0	0	0	0	0	0.0649413	0.0636078	0	0	0.0545113	0.221867	2.1555	0	0	0	0.167069	0	0	0	0	0	0	0	0	0
PITHD1	2.06266	0.471468	0	0	0	2.30205	0	7.68011	2.02974	1.21817	0	0.373228	0	0	1.94801	1.56527	0	0	0.187176	0.998412	2.3779	0	0	0.171018	0	0	2.54659	0	0	0.992571	0	0	0	1.06139	1.39162	0.53321	0	0	0	0	0	0	0	0.219961	1.52354	0	0	0	0
PITPNB	26.2892	0	0	0	13.6252	1.68985	1.09898	0	1.00203	0	0.905924	0	10.1427	1.15747	0	1.73766	0	0	0	14.4168	19.7549	16.6492	15.4622	6.31776	0	0	1.39304	0	10.1872	0	0.977384	0	10.491	0	0	0	4.15518	6.28126	7.01224	0	6.80211	0.384408	0	0.35899	0	0.657984	0	0	0
PKM	73.1158	0.810862	4.40926	0.33408	7.56385	8.40294	2.65859	3.31378	22.7279	12.0987	2.66752	25.5649	5.73373	20.966	25.2937	4.82309	5.34932	22.8807	8.60028	28.8779	24.7603	21.2237	35.7766	16.7726	21.6498	28.5705	69.3305	18.6981	19.3938	28.905	2.13422	32.8972	14.9266	25.5574	22.1051	7.56544	22.3893	17.0364	15.7299	1.47203	13.3673	19.6566	15.5765	13.0673	20.9466	2.78416	10.3688	27.5016	6.84541
PKN2	0	0	0	0	0	0	0	0.185511	0	0.11331	0	0	0	0	0	0.875992	3.05151	0	0	0	0	0	0	0	0	0	0	0	0	0.720148	0	0.902057	0	0	0	0.0383162	0.463956	0	0	0	0.0149258	0	6.58738	0	0	0.542321	0	0.743884	2.70859
PLA2G4C	0	0	0	0	0	0	0	0	0	0	0	0	0	0	0	0	0	0	0	0	0	0	0	0	0	0	0	0	0	0	0	0	0	0	0	0	0	0	0	0	0	0	0	0	0	0	0	0	0
PLA2G7	0.0944516	2.08864	1.62373	1.7917	0.0512422	0.0613201	1.14235	0.194793	0.0500069	0	0.272756	0.436062	0	0.137119	0.307325	0	0.0300164	0.0661532	0.0963547	0	0.0783529	0.0842273	5.93547	0.0683782	0	0.276834	0.537743	0.0270519	1.69123	0	0.340133	2.89239	0.539943	1.4745	0.197318	1.4431	0.325815	0	0.238974	0.281791	3.81851	0.0745931	0.375138	0.0760564	1.01552	0.624476	2.86618	0	0.0401888
PLAA	0	0.30129	0	0.623138	0	1.94239	0	0	1.19771	3.58752	0	0	0	0.403633	3.66118	0.971389	0	0	0	1.67774	1.6339	0	4.07237	0	0	0	0.280566	0	3.23866	0	3.58674	0.424852	0.942418	0	0	0	0	0.785952	0.29199	3.30097	2.05741	1.473	0.366705	1.42025	0.801673	0	0.96427	0	0
PLBD1	0	0	0	0	0	0	1.01607	0.0918452	0	0	0	0	0	0.229616	0	0	0	0	0	0	0	0	0.259433	0	0	0	0	0	0.214523	0	0.149788	0	0	0.714412	0	0	0	0	0	0	0	0	0	0	0	0	0	0.40745	0
PLBD2	0.958552	1.22301	2.19071	0.446536	0.781263	36.8902	0.889624	27.3094	0.560953	0.456149	0	0.642926	0.515953	0	0	1.71169	0.262433	0.516949	0.340307	0.590629	0.509895	0.219464	0.380806	0.60525	0	0.247562	0.450673	18.8278	0.471684	8.71006	0.355281	0.468103	0.392406	0.723098	1.8162	0.4966	0.434665	1.29237	0.369663	0.488343	36.6035	0.436803	0.352561	0	0	0.76907	0.142932	1.18614	20.1776
PLCH1	0	0.091009	0.374755	0.492272	0.233423	0	0.131084	0.256038	0	0	0.496454	1.90078	0.227439	0.70979	0	0.288212	0	0.30183	0	0	0	0.710005	0.472004	0	0.423086	0.583941	0	0.498408	0	0.115779	0.348036	0.203023	0.267583	0.272339	0	1.18808	1.61759	0.199103	0	0.456396	0.191115	0	0.444662	0.821564	0.592599	0	0.355164	0.172594	0.239936
PLEC	8.89614	4.28757	7.48993	5.29313	0.266889	1.05402	0.702713	12.3008	1.68981	0.382119	1.53487	1.52347	7.60048	3.47776	7.00193	9.20001	3.67258	1.5378	0.252317	6.06544	0.839582	0.597425	0.620657	0.459732	4.07349	6.27791	0.391716	0.20942	2.0583	6.29618	0.506926	2.47567	0.427016	12.6587	3.27202	2.25639	2.61324	0.716779	0.919065	2.2035	5.93142	1.06906	5.91302	1.84709	0.19459	6.55066	9.60678	6.96351	0.208794
PLEK	6.22843	1.19846	3.86467	1.16466	12.2565	6.2369	0.792979	6.41668	3.8492	2.18072	2.85047	7.1613	29.4219	7.37679	4.26497	11.8368	6.07592	5.39962	7.20986	4.46109	12.1442	4.63725	3.87504	8.11297	10.6063	23.5865	7.32975	29.6037	15.8795	2.93317	9.02373	8.81369	7.59702	14.8694	3.87872	0.575331	8.8399	9.24638	8.56642	19.0905	21.3694	15.0674	6.63035	12.9087	1.77337	1.68673	3.20462	1.81988	1.70272
PLEKHO2	0.739848	0	0	0	0	0	0	0	0	0	0	0	0	0	0	0.166356	0	0	0.43358	0	0.153499	0	0	0.0933518	0	0	0	0	0	0.0824781	0	0	0	0	0	0	0	0	0	0.193918	0	0	0.0971682	0.122097	0	0	0.0752562	0.356508	0
[truncated: 8,506 more rows]
[truncated: 491 more columns]

## Sheet: B. The plasma validation cohort
Group	CRC	CRC	CRC	CRC	CRC	CRC	CRC	CRC	CRC	CRC	CRC	CRC	CRC	CRC	CRC	CRC	CRC	CRC	CRC	CRC	CRC	CRC	CRC	CRC	CRC	CRC	CRC	CRC	CRC	CRC	CRC	CRC	CRC	CRC	CRC	CRC	CRC	CRC	CRC	CRC	CRC	CRC	CRC	CRC	CRC	CRC	CRC	CRC	CRC
[truncated: 7,859 more rows]
[truncated: 52 more columns]

[truncated: 2 more sheets: C. MBR, D. 1% FDR, ≥1 unique peptide]
