# Supplementary material for: Longitudinal plasma proteome profiling reveals the diversity of biomarkers for diagnosis and cetuximab therapy response of colorectal cancer
Source: Nat Commun. 2024 Feb 1;15:980. doi: 10.1038/s41467-024-44911-1 (PMC10834432; doi:10.1038/s41467-024-44911-1)
Supplement: Supplementary file 7 — Supplementary Data 3 [file 41467_2024_44911_MOESM7_ESM.xlsx]

## Sheet: Description
Supplementary Data 3: The differential proteomic analysis between the pre-treatment CRC and healthy control plasma samples in the plasma discovery cohort, as well as CRC tissues and paired normal-adjacent tissues (NAT) samples from the therapy-naïve CRC patients in the tissue validation cohort.
A. Pre-treatment CRC and HC. The group of pre-treatment CRC patients and healthy controls (HC) in the plasma discovery cohort.
B. DEPs of CRC and HC. The differentially expressed proteins (DEPs) of pre-treatment CRC and HC groups. "FC" represents protein expression ratio of samples in pre-treatment CRC to HC. "adj P-value" is calculated by two-sided Wilcoxon rank-sum test with a Benjamini-Hochberg (BH) adjusted P value.
C. Pathways of pre-treatment CRC and HC. The pathway alterations of pre-treatment CRC and HC groups. "adj P-value" is calculated by two-sided Fisher’s exact test with a Benjamini-Hochberg (BH) adjusted P value.
D. T and NAT. The group of CRC tissues and paired normal-adjacent tissues (NAT) samples from the therapy-naïve CRC patients in the tissue validation cohort.
E. DEPs of T and NAT. The differentially expressed proteins (DEPs) of T and NAT groups. "FC" represents protein expression ratio of samples in T to NAT. "adj P-value" is calculated by two-sided Wilcoxon rank-sum test with a Benjamini-Hochberg (BH) adjusted P value.
F. Pathways of T and NAT. The pathway alterations of T and NAT groups. "adj P-value" is calculated by two-sided Fisher’s exact test with a Benjamini-Hochberg (BH) adjusted P value.
G. Diagnosis biomarkers. The expression of the diagnostic biomarkers in the plasma and tissue validation cohorts.

## Sheet: A. Pre-treatment CRC and HC
Firmina ID	Group
Exp113024	pre-treatment CRC
Exp113000	pre-treatment CRC
Exp112994	pre-treatment CRC
Exp112987	pre-treatment CRC
Exp112980	pre-treatment CRC
Exp112973	pre-treatment CRC
Exp112960	pre-treatment CRC
Exp112947	pre-treatment CRC
Exp112945	pre-treatment CRC
Exp112941	pre-treatment CRC
Exp112934	pre-treatment CRC
Exp112928	pre-treatment CRC
Exp112925	pre-treatment CRC
Exp112923	pre-treatment CRC
Exp112917	pre-treatment CRC
Exp112915	pre-treatment CRC
Exp112914	pre-treatment CRC
Exp112911	pre-treatment CRC
Exp112908	pre-treatment CRC
Exp112893	pre-treatment CRC
Exp112889	pre-treatment CRC
Exp112886	pre-treatment CRC
Exp112883	pre-treatment CRC
Exp112880	pre-treatment CRC
Exp112873	pre-treatment CRC
Exp112866	pre-treatment CRC
Exp112865	pre-treatment CRC
Exp112864	pre-treatment CRC
Exp112863	pre-treatment CRC
Exp112858	pre-treatment CRC
Exp112855	pre-treatment CRC
Exp112852	pre-treatment CRC
Exp112851	pre-treatment CRC
Exp112850	pre-treatment CRC
Exp112849	pre-treatment CRC
Exp112848	pre-treatment CRC
Exp112844	pre-treatment CRC
Exp112843	pre-treatment CRC
Exp112842	pre-treatment CRC
Exp112838	pre-treatment CRC
Exp112833	pre-treatment CRC
Exp112831	pre-treatment CRC
Exp112830	pre-treatment CRC
Exp112819	pre-treatment CRC
Exp112810	pre-treatment CRC
Exp112784	pre-treatment CRC
Exp112730	pre-treatment CRC
Exp112724	pre-treatment CRC
Exp112719	pre-treatment CRC
Exp112713	pre-treatment CRC
Exp112708	pre-treatment CRC
Exp112706	pre-treatment CRC
Exp112703	pre-treatment CRC
Exp112701	pre-treatment CRC
Exp112691	pre-treatment CRC
Exp112690	pre-treatment CRC
Exp112684	pre-treatment CRC
Exp112682	pre-treatment CRC
Exp112648	pre-treatment CRC
Exp112644	pre-treatment CRC
Exp112633	pre-treatment CRC
Exp112627	pre-treatment CRC
Exp112624	pre-treatment CRC
Exp112620	pre-treatment CRC
Exp112617	pre-treatment CRC
Exp112598	pre-treatment CRC
Exp112596	pre-treatment CRC
Exp112591	pre-treatment CRC
Exp112584	pre-treatment CRC
Exp112579	pre-treatment CRC
Exp112573	pre-treatment CRC
Exp112571	pre-treatment CRC
Exp112568	pre-treatment CRC
Exp112561	pre-treatment CRC
Exp112544	pre-treatment CRC
Exp112550	pre-treatment CRC
Exp112553	pre-treatment CRC
Exp112555	pre-treatment CRC
Exp112663	pre-treatment CRC
Exp112664	pre-treatment CRC
Exp112668	pre-treatment CRC
Exp112735	pre-treatment CRC
Exp112736	pre-treatment CRC
Exp112738	pre-treatment CRC
Exp112750	pre-treatment CRC
Exp112755	pre-treatment CRC
Exp112757	pre-treatment CRC
Exp112759	pre-treatment CRC
Exp112770	pre-treatment CRC
Exp098114	HC
Exp098122	HC
Exp098127	HC
Exp098135	HC
Exp098151	HC
Exp098154	HC
Exp098166	HC
Exp098167	HC
Exp098181	HC
Exp098184	HC
Exp098187	HC
Exp098188	HC
Exp098195	HC
Exp098197	HC
Exp098202	HC
Exp098209	HC
Exp098245	HC
Exp098246	HC
Exp098247	HC
Exp108733	HC
Exp108734	HC
Exp108735	HC
Exp108736	HC
Exp108743	HC
Exp108744	HC
Exp108745	HC
Exp108753	HC
Exp108754	HC
Exp108763	HC
Exp098295	HC
Exp098296	HC
Exp098297	HC
Exp098320	HC
Exp098323	HC
Exp098337	HC
Exp098339	HC
Exp098368	HC
Exp098375	HC
Exp098401	HC
Exp107449	HC
Exp107471	HC
Exp107476	HC
Exp107504	HC
Exp107512	HC
Exp107513	HC
Exp107514	HC
Exp107516	HC
Exp107518	HC
Exp107519	HC
Exp107520	HC
Exp107521	HC
Exp107522	HC
Exp107523	HC
Exp107526	HC
Exp107527	HC
Exp107529	HC
Exp107531	HC
Exp107533	HC
Exp107534	HC
Exp107536	HC
Exp107537	HC
Exp107538	HC
Exp107539	HC
Exp107541	HC
Exp107542	HC
Exp107544	HC

## Sheet: B. DEPs of CRC and HC
Gene symbol	FC (pre-treatment CRC vs HC)	adj P-value	Label
ABR	3.16527	0.0162147	Signatures in pre-treatment CRC
ACE	4.9576	0.00163611	Signatures in pre-treatment CRC
ACTN4	3.97413	0.00026102	Signatures in pre-treatment CRC
ADAMTS13	2.04221	0.0026289	Signatures in pre-treatment CRC
ADGRE5	4.35551	0.00364911	Signatures in pre-treatment CRC
ADH1A	2.50568	3.92711e-06	Signatures in pre-treatment CRC
ADH1B	2.56948	1.45354e-06	Signatures in pre-treatment CRC
ADH1C	2.70393	1.94924e-07	Signatures in pre-treatment CRC
ADH5	2.10433	0.042709	Signatures in pre-treatment CRC
ADPGK	6.14827	0.0234785	Signatures in pre-treatment CRC
AGO2	2.02249	0.00685765	Signatures in pre-treatment CRC
AK1	2.63661	0.00496177	Signatures in pre-treatment CRC
ALDH9A1	2.28572	1.94472e-05	Signatures in pre-treatment CRC
ALDOB	2.19039	0.000306498	Signatures in pre-treatment CRC
ALOX5	2.48852	0.0155367	Signatures in pre-treatment CRC
AMY1A	2.03194	0.00105098	Signatures in pre-treatment CRC
AMY2B	2.09057	0.000730744	Signatures in pre-treatment CRC
ANXA2P2	2.56848	0.00193525	Signatures in pre-treatment CRC
APOBEC3G	5.42294	0.0160507	Signatures in pre-treatment CRC
APOBR	4.86624	1.74401e-05	Signatures in pre-treatment CRC
APP	5.10889	6.06175e-06	Signatures in pre-treatment CRC
ARHGAP1	4.25726	0.0415032	Signatures in pre-treatment CRC
ATAD1	4.05991	0.00831815	Signatures in pre-treatment CRC
ATP5PF	5.83326	0.00444126	Signatures in pre-treatment CRC
ATP6AP1	10.7764	5.55344e-05	Signatures in pre-treatment CRC
BCAP31	4.22236	6.04702e-06	Signatures in pre-treatment CRC
BGN	3.65311	0.020153	Signatures in pre-treatment CRC
BLOC1S4	14.811	0.000182635	Signatures in pre-treatment CRC
BPGM	2.19966	0.0168978	Signatures in pre-treatment CRC
BUB1B	2.21284	4.17903e-05	Signatures in pre-treatment CRC
C4BPB	2.25837	8.08034e-08	Signatures in pre-treatment CRC
CADM4	2.61276	0.0184022	Signatures in pre-treatment CRC
CALD1	3.47287	0.00200599	Signatures in pre-treatment CRC
CD14	7.32404	0.00247635	Signatures in pre-treatment CRC
CDC37	5.56959	0.000648741	Signatures in pre-treatment CRC
CDH1	18.2005	1.49422e-06	Signatures in pre-treatment CRC
CDHR2	4.33778	3.28698e-10	Signatures in pre-treatment CRC
CEACAM8	2.59179	1.09597e-11	Signatures in pre-treatment CRC
CELA2A	13.8474	0.035266	Signatures in pre-treatment CRC
CFHR4	2.02647	6.35002e-06	Signatures in pre-treatment CRC
CFTR	6.66282	0.00698064	Signatures in pre-treatment CRC
CHMP4A	3.83424	6.63305e-05	Signatures in pre-treatment CRC
CIRBP	59.9473	0.0494896	Signatures in pre-treatment CRC
CNN2	6.3777	3.69044e-09	Signatures in pre-treatment CRC
CNTROB	6131.17	0.0122887	Signatures in pre-treatment CRC
COG2	5.44544	1.52615e-06	Signatures in pre-treatment CRC
COG3	8.11603	0.00538235	Signatures in pre-treatment CRC
COL12A1	2.10571	4.25702e-08	Signatures in pre-treatment CRC
CPN1	2.61912	0.0386353	Signatures in pre-treatment CRC
CPT1A	4.47968	4.83955e-05	Signatures in pre-treatment CRC
CRP	7.15698	3.02263e-06	Signatures in pre-treatment CRC
CSNK2A1	2.60446	0.000241795	Signatures in pre-treatment CRC
CTNNA1	2.02129	0.0425133	Signatures in pre-treatment CRC
CTSB	3.08435	1.8797e-06	Signatures in pre-treatment CRC
CTSL	2.69997	1.32855e-06	Signatures in pre-treatment CRC
DARS1	3.27571	0.000304469	Signatures in pre-treatment CRC
DCPS	4.2302	0.000103163	Signatures in pre-treatment CRC
DCTPP1	2.66357	4.83955e-05	Signatures in pre-treatment CRC
DDT	3.06226	0.0093742	Signatures in pre-treatment CRC
DECR1	2.98227	0.000328796	Signatures in pre-treatment CRC
DNM2	5.46827	0.00828608	Signatures in pre-treatment CRC
DNPH1	3.48603	0.0307879	Signatures in pre-treatment CRC
DPYSL2	2.20948	4.05034e-06	Signatures in pre-treatment CRC
EEF1AKNMT	2.74539	0.00895951	Signatures in pre-treatment CRC
EEF1D	2.6817	0.000646132	Signatures in pre-treatment CRC
EIF4A1	2.25073	2.38147e-07	Signatures in pre-treatment CRC
EIF4A2	2.10737	0.000128416	Signatures in pre-treatment CRC
EIF4A3	2.68321	0.00500364	Signatures in pre-treatment CRC
ELOC	2.67983	6.48946e-05	Signatures in pre-treatment CRC
EVPL	5.94617	4.91557e-06	Signatures in pre-treatment CRC
F9	3.2633	0.000448448	Signatures in pre-treatment CRC
FAF2	3.09596	0.00430277	Signatures in pre-treatment CRC
FAH	3.67734	0.0229375	Signatures in pre-treatment CRC
FAM114A1	4.86926	0.000719273	Signatures in pre-treatment CRC
FAM135A	10.883	1.32855e-06	Signatures in pre-treatment CRC
FAM83H	5.03846	0.00190711	Signatures in pre-treatment CRC
FBL	2.38982	0.0264412	Signatures in pre-treatment CRC
FBN2	3.71907	0.000982755	Signatures in pre-treatment CRC
FCGR3B	2.19657	0.000292368	Signatures in pre-treatment CRC
FLII	2.18466	0.0145764	Signatures in pre-treatment CRC
FLNB	2.0064	0.0329934	Signatures in pre-treatment CRC
FN1	2.2997	2.56353e-07	Signatures in pre-treatment CRC
FRAS1	2146.9	4.59325e-05	Signatures in pre-treatment CRC
FUBP3	2.09747	6.18085e-06	Signatures in pre-treatment CRC
GALE	14.9728	8.40218e-10	Signatures in pre-treatment CRC
GET3	2.822	0.00262006	Signatures in pre-treatment CRC
GET4	16.3867	0.0352839	Signatures in pre-treatment CRC
GMPS	7.76994	2.59165e-08	Signatures in pre-treatment CRC
GPI	2.92376	0.00819152	Signatures in pre-treatment CRC
GRK2	6.2132	0.00301768	Signatures in pre-treatment CRC
GRK3	3.73425	0.0162206	Signatures in pre-treatment CRC
GSTK1	7.19405	0.0383378	Signatures in pre-treatment CRC
HBA1	3.3698	3.22056e-06	Signatures in pre-treatment CRC
HBB	3.85824	0.000137453	Signatures in pre-treatment CRC
HBD	3.29547	2.37698e-05	Signatures in pre-treatment CRC
HBE1	4.31329	6.52803e-06	Signatures in pre-treatment CRC
HBG1	4.33702	3.17663e-06	Signatures in pre-treatment CRC
HBG2	4.29741	3.56916e-06	Signatures in pre-treatment CRC
HBZ	4.29014	1.27195e-06	Signatures in pre-treatment CRC
HMGB1	4.38954	0.00728279	Signatures in pre-treatment CRC
HMGB2	4.34583	0.00156448	Signatures in pre-treatment CRC
HNRNPH2	3.13271	0.0197628	Signatures in pre-treatment CRC
HNRNPM	5.34468	7.86792e-05	Signatures in pre-treatment CRC
HNRNPR	2.01064	1.59487e-06	Signatures in pre-treatment CRC
HOMER1	38.6635	0.0249244	Signatures in pre-treatment CRC
HRNR	2.11746	0.0243727	Signatures in pre-treatment CRC
HSD17B4	2.54695	0.00254306	Signatures in pre-treatment CRC
HSPA13	17.3746	0.0229375	Signatures in pre-treatment CRC
HSPD1	2.88152	2.11252e-06	Signatures in pre-treatment CRC
HSPG2	6.05043	5.13808e-20	Signatures in pre-treatment CRC
ICA1	8.16563	0.0174568	Signatures in pre-treatment CRC
IGFBP3	2.97448	0.000774059	Signatures in pre-treatment CRC
INPP5K	3.90438	3.54198e-13	Signatures in pre-treatment CRC
ITGB2	2.39015	5.85518e-09	Signatures in pre-treatment CRC
ITPR3	38.8472	5.33549e-05	Signatures in pre-treatment CRC
KIF5B	3.35474	0.0323177	Signatures in pre-treatment CRC
KRT23	25.1871	2.61368e-09	Signatures in pre-treatment CRC
KRT24	12.5698	5.19923e-08	Signatures in pre-treatment CRC
KRT25	3.32102	0.000266785	Signatures in pre-treatment CRC
KRT26	5.45743	3.27827e-05	Signatures in pre-treatment CRC
KRT27	3.39886	7.35482e-05	Signatures in pre-treatment CRC
KRT28	3.70466	4.18561e-05	Signatures in pre-treatment CRC
KRT31	9.82115	1.78139e-07	Signatures in pre-treatment CRC
KRT32	10.1794	1.64793e-07	Signatures in pre-treatment CRC
KRT35	10.0139	1.6682e-06	Signatures in pre-treatment CRC
KRT36	3.33164	2.6594e-05	Signatures in pre-treatment CRC
KRT37	10.1809	1.64793e-07	Signatures in pre-treatment CRC
KRT38	10.2422	2.79985e-07	Signatures in pre-treatment CRC
KRT4	4.91161	0.00499924	Signatures in pre-treatment CRC
KRT5	2.1306	5.28542e-09	Signatures in pre-treatment CRC
KRT73	2.25678	2.13099e-11	Signatures in pre-treatment CRC
KRT77	2.14737	2.14787e-07	Signatures in pre-treatment CRC
KRT78	3.55436	5.73214e-08	Signatures in pre-treatment CRC
KRT9	3.1305	9.84307e-12	Signatures in pre-treatment CRC
L2HGDH	2.90891	0.0010815	Signatures in pre-treatment CRC
LDHA	2.10572	0.0447984	Signatures in pre-treatment CRC
LGALS3BP	2.28252	1.18698e-15	Signatures in pre-treatment CRC
LIMA1	8.80189	0.000195684	Signatures in pre-treatment CRC
LMNA	2.16262	0.000828415	Signatures in pre-treatment CRC
LYVE1	19.2382	4.65937e-06	Signatures in pre-treatment CRC
MACROH2A1	17.4839	0.00782844	Signatures in pre-treatment CRC
MARK2	4.35142	3.02299e-07	Signatures in pre-treatment CRC
MAT2B	3.72062	6.77341e-07	Signatures in pre-treatment CRC
MBNL1	5.55581	0.0129568	Signatures in pre-treatment CRC
MCM6	4.57519	0.0206461	Signatures in pre-treatment CRC
METTL18	2.9072	1.84753e-19	Signatures in pre-treatment CRC
MIA3	26.1876	0.00836397	Signatures in pre-treatment CRC
MINPP1	5.74747	7.11015e-11	Signatures in pre-treatment CRC
MRPL13	8.53863	0.00820719	Signatures in pre-treatment CRC
MSL1	6.54753	1.58772e-08	Signatures in pre-treatment CRC
MSN	2.62981	1.22318e-08	Signatures in pre-treatment CRC
MTREX	2.12618	9.49944e-05	Signatures in pre-treatment CRC
MYL9	11.0702	1.77552e-08	Signatures in pre-treatment CRC
MYO5A	2.03458	1.11046e-06	Signatures in pre-treatment CRC
NAA35	221.475	0.00596182	Signatures in pre-treatment CRC
NDUFV2	5.72667	1.09597e-11	Signatures in pre-treatment CRC
NEO1	2.81672	0.047937	Signatures in pre-treatment CRC
NRP1	2.684	0.019575	Signatures in pre-treatment CRC
NSUN2	3.53762	0.00481059	Signatures in pre-treatment CRC
NUMA1	2.48399	1.32855e-06	Signatures in pre-treatment CRC
NUP205	4.3777	2.37698e-05	Signatures in pre-treatment CRC
P4HB	2.13004	0.00189535	Signatures in pre-treatment CRC
PANK4	2.28555	0.000202145	Signatures in pre-treatment CRC
PARK7	3.04294	0.00603599	Signatures in pre-treatment CRC
PCBP1	4.57037	0.000231188	Signatures in pre-treatment CRC
PDCD6	8.40488	0.000338718	Signatures in pre-treatment CRC
PDZK1	20.8661	0.0223011	Signatures in pre-treatment CRC
PGM1	2.98692	8.09971e-05	Signatures in pre-treatment CRC
PIGR	9.07828	5.64345e-06	Signatures in pre-treatment CRC
PIP	23.4943	9.21359e-07	Signatures in pre-treatment CRC
PLEKHO2	3.56211	0.0173351	Signatures in pre-treatment CRC
POLR2A	17.445	5.35116e-06	Signatures in pre-treatment CRC
PPM1F	8.76834	0.0163469	Signatures in pre-treatment CRC
PRCC	303.417	0.00245658	Signatures in pre-treatment CRC
PRDX1	3.8541	6.81165e-08	Signatures in pre-treatment CRC
PREP	2.48009	0.00673569	Signatures in pre-treatment CRC
PRRT3	5.10609	0.0264378	Signatures in pre-treatment CRC
PRSS1	2.44012	5.14271e-14	Signatures in pre-treatment CRC
PRSS2	2.62143	5.72205e-16	Signatures in pre-treatment CRC
PRSS3	2.76657	8.2868e-16	Signatures in pre-treatment CRC
PRSS3P2	2.55445	6.09628e-16	Signatures in pre-treatment CRC
PSMA1	3.82471	0.000869385	Signatures in pre-treatment CRC
PSMB10	5.85606	1.30874e-09	Signatures in pre-treatment CRC
PTAR1	2.74858	0.0102458	Signatures in pre-treatment CRC
PTGES2	8.16137	0.0275394	Signatures in pre-treatment CRC
PTPA	4.67493	2.21407e-07	Signatures in pre-treatment CRC
PTPN12	7.17959	7.71749e-15	Signatures in pre-treatment CRC
RAB10	2.57772	0.00418656	Signatures in pre-treatment CRC
RACK1	3.73219	1.40414e-10	Signatures in pre-treatment CRC
RPN1	3.75431	0.000711952	Signatures in pre-treatment CRC
RPS23	11.0545	6.47778e-20	Signatures in pre-treatment CRC
RPS27A	5.51555	1.01354e-10	Signatures in pre-treatment CRC
RRBP1	2.17411	0.00347858	Signatures in pre-treatment CRC
S100A4	2.05015	2.46939e-07	Signatures in pre-treatment CRC
S100A8	2.19423	0.000491336	Signatures in pre-treatment CRC
S100A9	4.48464	0.000642693	Signatures in pre-treatment CRC
SAA1	9.68986	0.0155105	Signatures in pre-treatment CRC
SAA2	11.9154	7.88086e-05	Signatures in pre-treatment CRC
SBF1	4.28948	0.000187156	Signatures in pre-treatment CRC
SBNO1	14.6681	0.0271256	Signatures in pre-treatment CRC
SEC24B	7.32575	0.000539274	Signatures in pre-treatment CRC
SEC61A1	2.10644	0.0168978	Signatures in pre-treatment CRC
SELL	2.66163	0.00161867	Signatures in pre-treatment CRC
SERPINA2	6.13291	9.62382e-09	Signatures in pre-treatment CRC
SERPINB12	2.47203	0.000135103	Signatures in pre-treatment CRC
SERPINB9	8.6844	0.0145441	Signatures in pre-treatment CRC
SERPINI1	6.32981	0.0100141	Signatures in pre-treatment CRC
SHMT1	2.71608	0.011809	Signatures in pre-treatment CRC
SLC27A4	4.95636	0.000787535	Signatures in pre-treatment CRC
SLC4A1	2.68123	2.22705e-10	Signatures in pre-treatment CRC
SOD1	12.6356	4.20585e-05	Signatures in pre-treatment CRC
SPTBN1	3.02321	0.0225947	Signatures in pre-treatment CRC
SRSF1	2.88263	1.98296e-05	Signatures in pre-treatment CRC
SRSF7	2.01902	5.8525e-07	Signatures in pre-treatment CRC
STAMBP	4.20737	0.00778886	Signatures in pre-treatment CRC
STAT3	2.29529	0.045075	Signatures in pre-treatment CRC
SUPT5H	5.25392	0.00424324	Signatures in pre-treatment CRC
SWAP70	4.07032	0.00236884	Signatures in pre-treatment CRC
SYNE3	31.2013	0.012735	Signatures in pre-treatment CRC
TAP1	4.89565	0.00653471	Signatures in pre-treatment CRC
TBC1D10C	3.6054	0.0206461	Signatures in pre-treatment CRC
TCP11L1	5.95383	0.00100213	Signatures in pre-treatment CRC
TGM3	4.07203	1.36663e-05	Signatures in pre-treatment CRC
TLN2	2.19239	0.0164869	Signatures in pre-treatment CRC
TPD52L2	7.41082	1.20625e-05	Signatures in pre-treatment CRC
TPI1	3.83313	1.36057e-05	Signatures in pre-treatment CRC
TRAM1	21.7358	0.000777288	Signatures in pre-treatment CRC
TSTA3	3.41779	0.000196444	Signatures in pre-treatment CRC
TTC37	2.34518	1.71945e-06	Signatures in pre-treatment CRC
TTR	2.48712	1.21565e-11	Signatures in pre-treatment CRC
TUBA8	3.27147	0.0141201	Signatures in pre-treatment CRC
TUBB3	2.79374	0.0282659	Signatures in pre-treatment CRC
TUBB8	2.96618	0.0125534	Signatures in pre-treatment CRC
TUBB8B	3.04351	0.0464014	Signatures in pre-treatment CRC
TXNDC12	3.47717	0.0390992	Signatures in pre-treatment CRC
TYMP	8.4773	2.00124e-06	Signatures in pre-treatment CRC
UBA5	2.01347	0.0231488	Signatures in pre-treatment CRC
UBA52	5.53593	1.45461e-10	Signatures in pre-treatment CRC
UBB	5.53593	1.45461e-10	Signatures in pre-treatment CRC
UBC	5.53593	1.45461e-10	Signatures in pre-treatment CRC
UBE2I	2.04646	9.99747e-05	Signatures in pre-treatment CRC
VPS13C	3.4968	5.83715e-05	Signatures in pre-treatment CRC
VSIG4	7.46126	1.20599e-05	Signatures in pre-treatment CRC
WASHC2A	9.83902	0.00663482	Signatures in pre-treatment CRC
WASHC2C	11.6849	0.00503578	Signatures in pre-treatment CRC
WDR7	2.35385	1.33067e-05	Signatures in pre-treatment CRC
XPO5	2.50193	0.0493314	Signatures in pre-treatment CRC
YAP1	4.14993	7.17818e-06	Signatures in pre-treatment CRC
YWHAB	2.22051	1.03065e-09	Signatures in pre-treatment CRC
ZNF512B	149.301	2.66842e-13	Signatures in pre-treatment CRC
ACTN2	5.11146	0.0408824	Signatures in pre-treatment CRC
ADARB1	3.72213	1.92593e-14	Signatures in pre-treatment CRC
ADD1	3.23452	0.00646505	Signatures in pre-treatment CRC
AGPS	2.96602	0.0116553	Signatures in pre-treatment CRC
ALDH6A1	2.02957	3.26638e-05	Signatures in pre-treatment CRC
ALDH7A1	4.60401	0.00291467	Signatures in pre-treatment CRC
ANO1	3.42275	0.0181314	Signatures in pre-treatment CRC
AP3M1	2.23777	0.017862	Signatures in pre-treatment CRC
APLP1	9.7824	0.000215198	Signatures in pre-treatment CRC
ARHGAP25	9.07759	0.00831815	Signatures in pre-treatment CRC
ARL6	5.97988	0.0383378	Signatures in pre-treatment CRC
ARL8A	3.11238	0.00592034	Signatures in pre-treatment CRC
BRIX1	4.74443	0.00111015	Signatures in pre-treatment CRC
BSG	2.80854	0.00519219	Signatures in pre-treatment CRC
C12orf10	3.96742	0.000207371	Signatures in pre-treatment CRC
C9orf64	4.00192	0.0467263	Signatures in pre-treatment CRC
CALU	3.07839	0.000292206	Signatures in pre-treatment CRC
CAPN5	18.6221	0.00881331	Signatures in pre-treatment CRC
CASP10	35.3776	0.00384312	Signatures in pre-treatment CRC
CNOT3	3.90038	0.000869825	Signatures in pre-treatment CRC
COL4A6	4.55515	0.0219573	Signatures in pre-treatment CRC
COLEC12	6.70937	0.0232446	Signatures in pre-treatment CRC
CRYM	3.655	0.0447952	Signatures in pre-treatment CRC
CRYZ	5.40713	0.0032093	Signatures in pre-treatment CRC
CSNK1A1	12.7763	0.0378844	Signatures in pre-treatment CRC
CSNK1A1L	5.39754	0.047552	Signatures in pre-treatment CRC
CYP1B1	2.41759	0.0397578	Signatures in pre-treatment CRC
DAP3	8.5644	0.00262834	Signatures in pre-treatment CRC
DCLK1	8.98214	0.0129568	Signatures in pre-treatment CRC
DDOST	2.95356	0.000607286	Signatures in pre-treatment CRC
DEF6	99.1088	0.0230697	Signatures in pre-treatment CRC
DNAJC13	4.3346	0.00450524	Signatures in pre-treatment CRC
DUSP3	6.35901	0.022481	Signatures in pre-treatment CRC
EGFLAM	5479.22	0.000154306	Signatures in pre-treatment CRC
EMC2	9.53627	0.00250088	Signatures in pre-treatment CRC
ESYT2	2.72428	1.98296e-05	Signatures in pre-treatment CRC
FYN	8.0657	0.0238015	Signatures in pre-treatment CRC
GAPVD1	5.10594	0.0106385	Signatures in pre-treatment CRC
GATM	4.07985	0.0251371	Signatures in pre-treatment CRC
GBP1	2.82656	0.00223508	Signatures in pre-treatment CRC
GFPT1	2.24439	0.005996	Signatures in pre-treatment CRC
GID8	2.04335	0.031076	Signatures in pre-treatment CRC
GINS3	2.00872	0.0452655	Signatures in pre-treatment CRC
GLOD4	5.63904	5.20693e-06	Signatures in pre-treatment CRC
GMDS	2.41628	0.0396581	Signatures in pre-treatment CRC
GON7	2.19102	0.0354849	Signatures in pre-treatment CRC
H2AC21	8.96976	7.1358e-11	Signatures in pre-treatment CRC
HARS1	35.5643	0.0129227	Signatures in pre-treatment CRC
HARS2	4.78761	6.41578e-07	Signatures in pre-treatment CRC
HERC4	2.8869	0.00379598	Signatures in pre-treatment CRC
HNRNPD	15.1361	0.000370585	Signatures in pre-treatment CRC
IGBP1	4.36877	0.0270166	Signatures in pre-treatment CRC
IMMT	3.25123	0.00237487	Signatures in pre-treatment CRC
KLK1	5.78032	0.00111694	Signatures in pre-treatment CRC
LGALS1	6.26492	0.0417693	Signatures in pre-treatment CRC
LYN	6.33703	3.69202e-05	Signatures in pre-treatment CRC
MAT1A	2.08848	0.0181226	Signatures in pre-treatment CRC
MAT2A	5.22877	5.13383e-05	Signatures in pre-treatment CRC
MCM4	3.30211	0.0269852	Signatures in pre-treatment CRC
MFN1	7.18899	0.000309347	Signatures in pre-treatment CRC
MRPL2	8.33149	3.96276e-05	Signatures in pre-treatment CRC
MRPS18B	3.31299	0.00947052	Signatures in pre-treatment CRC
MTM1	2.32955	0.0435299	Signatures in pre-treatment CRC
MXRA5	8.15589	0.00016454	Signatures in pre-treatment CRC
MYL12B	4.10566	0.000383769	Signatures in pre-treatment CRC
MYO1E	2.74331	0.00220664	Signatures in pre-treatment CRC
NADK2	11.3506	0.0193122	Signatures in pre-treatment CRC
NCKAP1	2.7985	0.0157268	Signatures in pre-treatment CRC
NDUFB8	8.95139	0.000306812	Signatures in pre-treatment CRC
NPC2	2.10157	0.0255805	Signatures in pre-treatment CRC
NUDT16	6.29089	0.043255	Signatures in pre-treatment CRC
P3H1	33.4749	0.0242955	Signatures in pre-treatment CRC
PABPC1	2.2498	0.0265748	Signatures in pre-treatment CRC
PARVB	6.77056	0.00719626	Signatures in pre-treatment CRC
PPIL3	2.31618	0.020645	Signatures in pre-treatment CRC
PPP1R1B	17.6154	3.92082e-06	Signatures in pre-treatment CRC
PRKAB1	3.92977	0.000202145	Signatures in pre-treatment CRC
PRKAR1A	2.57098	0.0135442	Signatures in pre-treatment CRC
PSMD5	8.99665	0.0168978	Signatures in pre-treatment CRC
PTPRD	5.23452	0.000988546	Signatures in pre-treatment CRC
PTPRF	3.38114	2.93737e-06	Signatures in pre-treatment CRC
RAB6A	4.42737	0.000187156	Signatures in pre-treatment CRC
RBBP8NL	23.0944	1.43215e-09	Signatures in pre-treatment CRC
RBM17	6.71923	0.017319	Signatures in pre-treatment CRC
RBMX	14.9221	4.10946e-05	Signatures in pre-treatment CRC
RPL17	4.76193	9.61077e-05	Signatures in pre-treatment CRC
RPS25	2.95781	0.0140076	Signatures in pre-treatment CRC
SAMM50	15.5434	0.0275229	Signatures in pre-treatment CRC
SHTN1	5.3403	0.00410799	Signatures in pre-treatment CRC
SIAE	3.06676	0.000187156	Signatures in pre-treatment CRC
SLC12A7	2.42192	0.00895951	Signatures in pre-treatment CRC
SLC4A2	5.71391	6.81778e-10	Signatures in pre-treatment CRC
SNX1	4.92593	0.000841591	Signatures in pre-treatment CRC
SNX12	10.418	1.13953e-06	Signatures in pre-treatment CRC
SRSF6	4.94953	0.0422743	Signatures in pre-treatment CRC
STARD7	4.0079	0.0488663	Signatures in pre-treatment CRC
STMN1	21.0843	0.0375928	Signatures in pre-treatment CRC
STX8	23.3414	0.00848156	Signatures in pre-treatment CRC
SYNE1	2.36293	1.1217e-05	Signatures in pre-treatment CRC
THBS2	4.85232	1.09597e-11	Signatures in pre-treatment CRC
THOC5	11.1261	0.000612543	Signatures in pre-treatment CRC
TNFRSF21	10.4677	0.0217564	Signatures in pre-treatment CRC
TXNRD1	2.1351	0.0408824	Signatures in pre-treatment CRC
UNC13D	14.9557	0.0383399	Signatures in pre-treatment CRC
USP34	58.6474	1.38847e-10	Signatures in pre-treatment CRC
USP9X	13.3478	0.000930039	Signatures in pre-treatment CRC
VPS33A	2.76665	0.0382008	Signatures in pre-treatment CRC
VPS4A	8.77311	5.71563e-06	Signatures in pre-treatment CRC
WAS	7.0052	0.000277498	Signatures in pre-treatment CRC
ZCRB1	2.41008	0.00481059	Signatures in pre-treatment CRC
ZNF622	10803	0.00835383	Signatures in pre-treatment CRC
ZW10	51.2933	0.016891	Signatures in pre-treatment CRC
AIP	5.4957	0.0102458	Signatures in pre-treatment CRC
ARSL	3.51236	0.0332205	Signatures in pre-treatment CRC
BCAR1	5.28056	2.11991e-07	Signatures in pre-treatment CRC
BET1	5.10721	0.00023943	Signatures in pre-treatment CRC
BLM	239.823	4.6101e-11	Signatures in pre-treatment CRC
CBLB	2.639	0.00321978	Signatures in pre-treatment CRC
CELA3B	3.42342	0.0122887	Signatures in pre-treatment CRC
CKAP4	10.5448	1.13044e-06	Signatures in pre-treatment CRC
CNDP2	4.43565	0.0115221	Signatures in pre-treatment CRC
COG4	5.3121	0.0390355	Signatures in pre-treatment CRC
CPSF6	4.36678	8.83011e-07	Signatures in pre-treatment CRC
CSNK2B	3.3858	0.0408824	Signatures in pre-treatment CRC
DOCK10	4.53681	3.32309e-09	Signatures in pre-treatment CRC
EIF2AK3	4.02743	7.34787e-08	Signatures in pre-treatment CRC
EXOC8	7.45269	0.0136636	Signatures in pre-treatment CRC
FSTL1	20.6682	0.00254306	Signatures in pre-treatment CRC
G3BP1	6.77703	6.28067e-05	Signatures in pre-treatment CRC
GBF1	3.21143	0.0473007	Signatures in pre-treatment CRC
GIPC3	2.09072	0.0294569	Signatures in pre-treatment CRC
GOT2	3.50892	0.0396128	Signatures in pre-treatment CRC
GTF3C1	2489.89	0.00403958	Signatures in pre-treatment CRC
HDHD3	3.92024	0.0124084	Signatures in pre-treatment CRC
IGF1	6.78723	9.47337e-07	Signatures in pre-treatment CRC
IGLV9-49	3.53586	1.77552e-08	Signatures in pre-treatment CRC
IMPAD1	4.1094	0.0371125	Signatures in pre-treatment CRC
KRT33A	35.7745	0.00543996	Signatures in pre-treatment CRC
KRT34	69.7138	0.0166605	Signatures in pre-treatment CRC
L1CAM	14.0949	0.00234681	Signatures in pre-treatment CRC
LGALSL	2.75647	0.00768601	Signatures in pre-treatment CRC
LRP6	11.1089	0.000306812	Signatures in pre-treatment CRC
LYPD2	3.08562	0.032537	Signatures in pre-treatment CRC
MPP3	2.66837	0.00301601	Signatures in pre-treatment CRC
MTHFS	5.99237	0.0124163	Signatures in pre-treatment CRC
NBN	26.9711	2.04246e-07	Signatures in pre-treatment CRC
NCF1	3.8779	2.04755e-05	Signatures in pre-treatment CRC
NCF1B	3.8779	2.04755e-05	Signatures in pre-treatment CRC
NCF1C	3.71273	3.69202e-05	Signatures in pre-treatment CRC
NPM3	13.2483	0.0340823	Signatures in pre-treatment CRC
NUFIP2	5.06086	0.000229073	Signatures in pre-treatment CRC
OXCT1	8.09748	0.0381184	Signatures in pre-treatment CRC
PNKP	3.18727	0.0228923	Signatures in pre-treatment CRC
PPP5C	5.07458	4.05034e-06	Signatures in pre-treatment CRC
PRKCD	3.95373	0.0265813	Signatures in pre-treatment CRC
PVR	3.46744	0.00379251	Signatures in pre-treatment CRC
RAB19	11.9883	0.00450642	Signatures in pre-treatment CRC
RECK	2.52823	0.0205058	Signatures in pre-treatment CRC
REG1A	2.61151	0.0023773	Signatures in pre-treatment CRC
REG1B	2.98079	0.00171011	Signatures in pre-treatment CRC
RIMBP2	96.5732	6.7883e-06	Signatures in pre-treatment CRC
RPL13	37.4598	0.00165632	Signatures in pre-treatment CRC
RRAD	9290.31	0.00403958	Signatures in pre-treatment CRC
SAMD9	2.93803	0.0403272	Signatures in pre-treatment CRC
SCCPDH	2.46356	0.0152223	Signatures in pre-treatment CRC
SCLY	238.792	4.80173e-05	Signatures in pre-treatment CRC
SERPINB3	6.90334	0.020153	Signatures in pre-treatment CRC
SERPINB4	128.803	0.00765229	Signatures in pre-treatment CRC
SPATS2L	2.5729	0.0397746	Signatures in pre-treatment CRC
TFAP2A	2.72043	0.0166605	Signatures in pre-treatment CRC
TFAP2B	2.72041	0.0166605	Signatures in pre-treatment CRC
TFAP2E	2.72043	0.0166605	Signatures in pre-treatment CRC
TNKS1BP1	2.21395	0.0442568	Signatures in pre-treatment CRC
AHNAK2	3.80164	0.0066741	Signatures in pre-treatment CRC
ASAP2	2.58352	0.00330952	Signatures in pre-treatment CRC
ATP12A	3.81542	0.000672977	Signatures in pre-treatment CRC
BCLAF1	42.5156	0.0180691	Signatures in pre-treatment CRC
CAPZA1	2.16662	0.0216053	Signatures in pre-treatment CRC
CNOT7	3.60833	0.00586921	Signatures in pre-treatment CRC
COQ5	6.88284	0.0174315	Signatures in pre-treatment CRC
DDX47	18.2037	0.00798061	Signatures in pre-treatment CRC
DGLUCY	12.1654	0.0333644	Signatures in pre-treatment CRC
DNAJA1	4.33449	0.0201888	Signatures in pre-treatment CRC
EIF2B5	36.9665	0.0046083	Signatures in pre-treatment CRC
HDLBP	7.45948	0.00556684	Signatures in pre-treatment CRC
HKDC1	9.5871	0.0220622	Signatures in pre-treatment CRC
IGSF8	8.2694	0.00470512	Signatures in pre-treatment CRC
MSLN	7.09158	0.000305326	Signatures in pre-treatment CRC
MVB12A	496.477	0.0329934	Signatures in pre-treatment CRC
MYO18A	2.16702	0.00867205	Signatures in pre-treatment CRC
NLRX1	6.55813	0.00103022	Signatures in pre-treatment CRC
NR2C2AP	4.96986	0.0157268	Signatures in pre-treatment CRC
NXN	79.5562	0.00867205	Signatures in pre-treatment CRC
OGA	9.46863	0.0281386	Signatures in pre-treatment CRC
ORC3	2.5281	0.0331669	Signatures in pre-treatment CRC
PDZK1IP1	2.15108	0.00351294	Signatures in pre-treatment CRC
PPP2R2A	3.27897	0.00223508	Signatures in pre-treatment CRC
PPP2R2B	5.02679	0.0193122	Signatures in pre-treatment CRC
PPP2R2D	3.92696	0.00592034	Signatures in pre-treatment CRC
PRPH	5.35086	1.32855e-06	Signatures in pre-treatment CRC
RALGAPA1	3.48606	0.0347448	Signatures in pre-treatment CRC
RARRES1	4.28335	0.00996585	Signatures in pre-treatment CRC
SCAF11	3.45476	0.022528	Signatures in pre-treatment CRC
SERPINI2	3.07953	0.00561446	Signatures in pre-treatment CRC
SORT1	5.2269	0.00379251	Signatures in pre-treatment CRC
STRIP1	12.4988	0.00291467	Signatures in pre-treatment CRC
TRIM47	3.89374	0.0416126	Signatures in pre-treatment CRC
UBE2Z	4.55297	0.00415491	Signatures in pre-treatment CRC
VPS8	11.8627	0.0202143	Signatures in pre-treatment CRC
ZFR	2.70052	0.0375928	Signatures in pre-treatment CRC
ACAA1	10.2914	8.83011e-07	Signatures in pre-treatment CRC
ALG1	2.62394	0.028778	Signatures in pre-treatment CRC
AP3B1	3.96839	0.000182635	Signatures in pre-treatment CRC
APBB1	9.08887	0.0366652	Signatures in pre-treatment CRC
ARAP1	10.1361	0.00481059	Signatures in pre-treatment CRC
ARPC5	6.87595	0.0282885	Signatures in pre-treatment CRC
ATP9B	282.145	0.0329934	Signatures in pre-treatment CRC
BIN3	3.87014	0.00471206	Signatures in pre-treatment CRC
BYSL	5.57996	0.000331569	Signatures in pre-treatment CRC
BZW2	4.48168	0.0166605	Signatures in pre-treatment CRC
CAD	2.62695	0.000189833	Signatures in pre-treatment CRC
CD200	186393	0.00586921	Signatures in pre-treatment CRC
COL7A1	3.77793	0.000300391	Signatures in pre-treatment CRC
CPXM2	4.67817	0.0125534	Signatures in pre-treatment CRC
CRISP3	17.0735	0.0098191	Signatures in pre-treatment CRC
CST6	11.5801	0.0127823	Signatures in pre-treatment CRC
DBN1	6.7905	6.97843e-05	Signatures in pre-treatment CRC
DHPS	3.30893	0.0452406	Signatures in pre-treatment CRC
DYNC1LI2	7.12501	0.0174387	Signatures in pre-treatment CRC
GM2A	5.85815	0.00152346	Signatures in pre-treatment CRC
H1-1	13.8761	0.00831815	Signatures in pre-treatment CRC
H1-6	13.8794	0.00831815	Signatures in pre-treatment CRC
HNRNPA1L2	2.04527	0.0434386	Signatures in pre-treatment CRC
IGLV4-69	24.2407	0.000939122	Signatures in pre-treatment CRC
KIF13B	4.92636	0.0110596	Signatures in pre-treatment CRC
LACTB	2.19641	0.00409733	Signatures in pre-treatment CRC
LAMTOR3	57.4968	0.0085389	Signatures in pre-treatment CRC
LGALS9	7.59496	0.00955311	Signatures in pre-treatment CRC
MARK3	2.96997	3.48887e-06	Signatures in pre-treatment CRC
MCU	5.77295	0.0397844	Signatures in pre-treatment CRC
MEMO1	4.6016	0.00783054	Signatures in pre-treatment CRC
MIOX	7.44473	0.00377602	Signatures in pre-treatment CRC
MMP14	3.57102	0.0422292	Signatures in pre-treatment CRC
MRPL17	24.6175	0.0141878	Signatures in pre-treatment CRC
MRPS18A	2.91932	0.000217259	Signatures in pre-treatment CRC
NCAPD2	5.24683	0.0122887	Signatures in pre-treatment CRC
NDUFB4	2.29619	0.00522666	Signatures in pre-treatment CRC
NOB1	14.418	0.000135103	Signatures in pre-treatment CRC
PF4	5.20864	1.13044e-06	Signatures in pre-treatment CRC
PF4V1	5.23566	7.70858e-07	Signatures in pre-treatment CRC
PHYKPL	4.43748	0.0397746	Signatures in pre-treatment CRC
PKP2	7.31476	2.14696e-05	Signatures in pre-treatment CRC
PREX1	37.4858	0.0162147	Signatures in pre-treatment CRC
PRMT1	9.32983	2.36793e-08	Signatures in pre-treatment CRC
PSME3	16.7961	0.000934767	Signatures in pre-treatment CRC
RANBP9	23.9026	0.0037674	Signatures in pre-treatment CRC
RIPOR1	560.454	0.000466428	Signatures in pre-treatment CRC
RPA2	14.6218	0.0129568	Signatures in pre-treatment CRC
S100A12	13.0409	0.00783054	Signatures in pre-treatment CRC
SARM1	30.5226	1.00912e-13	Signatures in pre-treatment CRC
SDF2L1	6.19716	0.0256682	Signatures in pre-treatment CRC
SEL1L	7.43224	0.0361973	Signatures in pre-treatment CRC
SELENOF	3.59487	0.0264997	Signatures in pre-treatment CRC
SNRPD3	40.9953	0.0121108	Signatures in pre-treatment CRC
SRP68	3.05081	0.0168253	Signatures in pre-treatment CRC
STARD10	2.71506	0.00230143	Signatures in pre-treatment CRC
STK38L	48450.8	0.00403958	Signatures in pre-treatment CRC
STXBP2	7.55208	0.000337517	Signatures in pre-treatment CRC
SUMF2	11.2075	0.000122543	Signatures in pre-treatment CRC
TBK1	2.53137	0.000828415	Signatures in pre-treatment CRC
TMEM106B	142.526	0.0366652	Signatures in pre-treatment CRC
TMEM43	14.3685	0.00441404	Signatures in pre-treatment CRC
UTP20	11.8479	0.0243727	Signatures in pre-treatment CRC
VIPAS39	6.87458	0.0024036	Signatures in pre-treatment CRC
VPS28	5.44555	0.0171193	Signatures in pre-treatment CRC
XRCC4	12.4789	0.000548309	Signatures in pre-treatment CRC
ABCA8	6.69988	0.0205404	Signatures in pre-treatment CRC
ARL3	3.45396	0.0196059	Signatures in pre-treatment CRC
B4GAT1	5.53907	0.000209202	Signatures in pre-treatment CRC
CASC4	24.2374	0.000770733	Signatures in pre-treatment CRC
CLUH	2.04901	0.00566506	Signatures in pre-treatment CRC
EXOSC9	6327.21	0.00125814	Signatures in pre-treatment CRC
HSPA6	3.22276	0.0200677	Signatures in pre-treatment CRC
HSPA7	5.19545	0.00260897	Signatures in pre-treatment CRC
IGFBP5	8.02068	0.0106385	Signatures in pre-treatment CRC
LGALS3	4.78856	0.0132485	Signatures in pre-treatment CRC
MGAM2	5.14081	0.00204274	Signatures in pre-treatment CRC
MZB1	7.71497	0.00669386	Signatures in pre-treatment CRC
RAB5B	2.05345	0.0416432	Signatures in pre-treatment CRC
UBE2N	13.2857	1.90916e-05	Signatures in pre-treatment CRC
YARS1	5.2922	0.0136135	Signatures in pre-treatment CRC
ALDH4A1	2.04294	0.0493314	Signatures in pre-treatment CRC
ANK2	8.27331	0.0467263	Signatures in pre-treatment CRC
AP3M2	33.0669	1.33067e-05	Signatures in pre-treatment CRC
ASS1	4.44048	0.0340823	Signatures in pre-treatment CRC
BCKDK	6.64372	0.00417511	Signatures in pre-treatment CRC
GLCE	129.887	0.0230697	Signatures in pre-treatment CRC
HBQ1	3.85046	0.0268498	Signatures in pre-treatment CRC
HPD	12.1736	0.00461541	Signatures in pre-treatment CRC
ILK	3.09995	0.00384312	Signatures in pre-treatment CRC
MARK4	3.44735	3.63108e-06	Signatures in pre-treatment CRC
NDUFAF7	69.5993	0.0329934	Signatures in pre-treatment CRC
NIPSNAP1	3.57925	1.12837e-05	Signatures in pre-treatment CRC
OCIAD2	27.2287	0.0129142	Signatures in pre-treatment CRC
PCYT1B	12.6934	0.00606451	Signatures in pre-treatment CRC
PI4KA	3.7528	4.18561e-05	Signatures in pre-treatment CRC
PLEKHA4	2.40344	0.0215723	Signatures in pre-treatment CRC
POLD2	4.20481	0.0108888	Signatures in pre-treatment CRC
RBM10	44.1344	0.000466428	Signatures in pre-treatment CRC
RPS24	2.01572	0.0136786	Signatures in pre-treatment CRC
TMCO4	36.5594	0.018676	Signatures in pre-treatment CRC
ABHD12	8.13488	0.00192574	Signatures in pre-treatment CRC
AGFG1	27533.3	0.000154306	Signatures in pre-treatment CRC
ATG3	20.4733	0.00254306	Signatures in pre-treatment CRC
CCDC134	26.8367	0.0140076	Signatures in pre-treatment CRC
CILP	9.22424	7.48744e-06	Signatures in pre-treatment CRC
CLCA4	208.797	0.00361178	Signatures in pre-treatment CRC
DDX39A	2.45385	0.0202143	Signatures in pre-treatment CRC
DDX50	3.61621	0.0383378	Signatures in pre-treatment CRC
FAM120A	2.3829	0.00787754	Signatures in pre-treatment CRC
FAM120B	19.7247	0.00130683	Signatures in pre-treatment CRC
HECTD1	22.7713	0.00258009	Signatures in pre-treatment CRC
HTRA3	16.6799	0.0163678	Signatures in pre-treatment CRC
LIMCH1	2.78535	0.000642693	Signatures in pre-treatment CRC
MRPS36	17.3846	2.18768e-05	Signatures in pre-treatment CRC
NME7	9.62641	0.00332694	Signatures in pre-treatment CRC
PMM2	37.278	0.00194267	Signatures in pre-treatment CRC
QPCTL	53459.5	0.00403958	Signatures in pre-treatment CRC
RXRA	82.5814	0.0124084	Signatures in pre-treatment CRC
RXRB	14.0558	0.0248123	Signatures in pre-treatment CRC
RXRG	82.5465	0.0124084	Signatures in pre-treatment CRC
SAP30BP	47.3216	0.0174608	Signatures in pre-treatment CRC
SRGAP1	387.846	0.0164569	Signatures in pre-treatment CRC
TMEM230	29662.5	0.0122887	Signatures in pre-treatment CRC
WDFY3	9.75622	0.035916	Signatures in pre-treatment CRC
ZADH2	13.2146	0.0132756	Signatures in pre-treatment CRC
ZFYVE1	6542.59	0.00276022	Signatures in pre-treatment CRC
ACAD8	2.97215	0.0156731	Signatures in pre-treatment CRC
AURKB	5247.25	0.000233991	Signatures in pre-treatment CRC
COQ3	136576	0.0122887	Signatures in pre-treatment CRC
CYBB	19.2005	0.00642833	Signatures in pre-treatment CRC
ETF1	19.6679	3.4365e-09	Signatures in pre-treatment CRC
FARSB	7.27713	0.0488057	Signatures in pre-treatment CRC
FBXW11	21.4233	0.00881331	Signatures in pre-treatment CRC
LRMP	14.0876	7.03246e-07	Signatures in pre-treatment CRC
PLXNB3	4154.37	4.08945e-10	Signatures in pre-treatment CRC
PPM1G	344.678	2.86493e-05	Signatures in pre-treatment CRC
RBFOX1	74.097	1.9177e-07	Signatures in pre-treatment CRC
RBFOX2	74.0968	1.9177e-07	Signatures in pre-treatment CRC
RBM12B	2.37118	0.000176669	Signatures in pre-treatment CRC
RER1	22.9521	0.000435731	Signatures in pre-treatment CRC
RHCG	7.28952	0.0371125	Signatures in pre-treatment CRC
RPS19	9.77103	0.00440114	Signatures in pre-treatment CRC
S100A6	4.80146	0.0422743	Signatures in pre-treatment CRC
SLC39A10	156.364	2.89403e-05	Signatures in pre-treatment CRC
UBE2V1	5.65275	3.92082e-06	Signatures in pre-treatment CRC
CAST	2.9544	0.0475643	Signatures in pre-treatment CRC
CLPX	5.62093	0.0314662	Signatures in pre-treatment CRC
COX15	6683.79	0.00835383	Signatures in pre-treatment CRC
IKBKG	3.57606	0.0242955	Signatures in pre-treatment CRC
MACROD1	16.2603	0.0334825	Signatures in pre-treatment CRC
PAK4	4.10298	0.0256682	Signatures in pre-treatment CRC
PIGS	18.5763	8.78246e-08	Signatures in pre-treatment CRC
PIP4K2A	3.4284	0.000731873	Signatures in pre-treatment CRC
PIP4K2B	17.6021	0.00194267	Signatures in pre-treatment CRC
SLFN11	1571.8	0.00586921	Signatures in pre-treatment CRC
KYAT3	2.39322	0.00130683	Signatures in pre-treatment CRC
PLRG1	21.2697	0.0234732	Signatures in pre-treatment CRC
VSIG1	3.41719	0.00330049	Signatures in pre-treatment CRC
AHSP	11.4172	0.0147012	Signatures in pre-treatment CRC
GAK	3.30925	0.0391182	Signatures in pre-treatment CRC
GNL3	4.65966	0.00507231	Signatures in pre-treatment CRC
PAPOLA	4211.73	0.0122887	Signatures in pre-treatment CRC
AP1M1	62.1965	0.0125871	Signatures in pre-treatment CRC
ATAD2	20251	0.00586921	Signatures in pre-treatment CRC
EIF2A	6.48945	0.0217564	Signatures in pre-treatment CRC
GSDMB	15064.5	0.00586921	Signatures in pre-treatment CRC
KPNA1	2.7589	0.00113153	Signatures in pre-treatment CRC
KPNA5	2.14692	0.0131976	Signatures in pre-treatment CRC
KPNA6	2.18688	0.0130315	Signatures in pre-treatment CRC
MMP7	3.5932	0.0234785	Signatures in pre-treatment CRC
PABPC1L	4464.85	0.00190711	Signatures in pre-treatment CRC
PELP1	4.34516	0.0229375	Signatures in pre-treatment CRC
YTHDF3	6.05472	0.0341045	Signatures in pre-treatment CRC
ASPN	5.26662	0.00459892	Signatures in pre-treatment CRC
CDC42EP5	3.17176	0.0232446	Signatures in pre-treatment CRC
FGFR1	144.996	0.0269852	Signatures in pre-treatment CRC
FN3K	184.591	0.0334825	Signatures in pre-treatment CRC
HNRNPA0	2.38259	0.0462594	Signatures in pre-treatment CRC
NDUFA13	69550	0.00276022	Signatures in pre-treatment CRC
RPL5	29.7505	0.000298458	Signatures in pre-treatment CRC
TFEB	3893.15	0.0230697	Signatures in pre-treatment CRC
IRF2BPL	15.9436	0.0125888	Signatures in pre-treatment CRC
POGLUT3	2.68694	0.0112206	Signatures in pre-treatment CRC
RASA1	4.0772	0.0382263	Signatures in pre-treatment CRC
ACADSB	6.77023	0.000101313	Signatures in pre-treatment CRC
BBOX1	153.277	0.00450642	Signatures in pre-treatment CRC
SOS1	9.18253	0.0382776	Signatures in pre-treatment CRC
PATL1	5.1396	0.0433044	Signatures in pre-treatment CRC
PCDHGA1	2.99133	0.0232446	Signatures in pre-treatment CRC
PCDHGA10	2.98767	0.0232446	Signatures in pre-treatment CRC
PCDHGA11	2.99011	0.0232446	Signatures in pre-treatment CRC
PCDHGA12	2.98767	0.0232446	Signatures in pre-treatment CRC
PCDHGA2	2.98039	0.0232446	Signatures in pre-treatment CRC
PCDHGA3	2.9816	0.0232446	Signatures in pre-treatment CRC
PCDHGA4	2.98889	0.0232446	Signatures in pre-treatment CRC
PCDHGA5	2.9816	0.0232446	Signatures in pre-treatment CRC
PCDHGA6	2.97918	0.0232446	Signatures in pre-treatment CRC
PCDHGA7	2.98767	0.0232446	Signatures in pre-treatment CRC
PCDHGA8	2.98767	0.0232446	Signatures in pre-treatment CRC
PCDHGA9	2.98281	0.0232446	Signatures in pre-treatment CRC
PCDHGB1	2.98402	0.0232446	Signatures in pre-treatment CRC
PCDHGB2	2.98645	0.0232446	Signatures in pre-treatment CRC
PCDHGB3	2.97797	0.0232446	Signatures in pre-treatment CRC
PCDHGB4	2.98889	0.0232446	Signatures in pre-treatment CRC
PCDHGB5	2.98281	0.0232446	Signatures in pre-treatment CRC
PCDHGB6	2.97918	0.0232446	Signatures in pre-treatment CRC
PCDHGB7	2.98039	0.0232446	Signatures in pre-treatment CRC
PCDHGC3	6.67747	0.0166605	Signatures in pre-treatment CRC
PCDHGC4	2.98039	0.0232446	Signatures in pre-treatment CRC
PCDHGC5	2.98645	0.0232446	Signatures in pre-treatment CRC
DNAJC5	29.4986	0.000142917	Signatures in pre-treatment CRC
IMPDH2	11.7148	0.000740217	Signatures in pre-treatment CRC
MARS2	49035.1	0.000828163	Signatures in pre-treatment CRC
POLR2C	4.27818	0.00436386	Signatures in pre-treatment CRC
RTKN	2.90542	0.0133718	Signatures in pre-treatment CRC
CYP2S1	12492.9	0.000348454	Signatures in pre-treatment CRC
EFHD1	37.181	0.00191845	Signatures in pre-treatment CRC
NEDD4L	94.8481	0.016891	Signatures in pre-treatment CRC
MYL6B	2.28807	0.0383378	Signatures in pre-treatment CRC
SSRP1	5.49036	0.0123803	Signatures in pre-treatment CRC
MTMR2	24482.9	0.00190711	Signatures in pre-treatment CRC
PAK5	5072.63	0.00835383	Signatures in pre-treatment CRC
SPECC1L	3.00003	0.0216775	Signatures in pre-treatment CRC
DYNC1I1	56.3409	0.00119643	Signatures in pre-treatment CRC
GIMAP8	2643.52	0.00586921	Signatures in pre-treatment CRC
RPLP1	14.7544	0.021427	Signatures in pre-treatment CRC
EMC8	3.33871	0.0432579	Signatures in pre-treatment CRC
MYCBP2	2.07299	0.0383378	Signatures in pre-treatment CRC
TPK1	7.88675	0.00946171	Signatures in pre-treatment CRC
CDH11	4053.19	0.00190711	Signatures in pre-treatment CRC
UBE2NL	1174.56	0.0024036	Signatures in pre-treatment CRC
D2HGDH	3.10665	0.00196613	Signatures in pre-treatment CRC
FAAH	81.2107	0.016891	Signatures in pre-treatment CRC
TMEM87A	8092.91	0.00403958	Signatures in pre-treatment CRC
BTK	35.7776	0.026093	Signatures in pre-treatment CRC
CCDC12	34633.2	0.00835383	Signatures in pre-treatment CRC
CNPY2	5877.11	0.00835383	Signatures in pre-treatment CRC
NADK	10.3511	0.00671061	Signatures in pre-treatment CRC
PSMG2	5.41517	0.0157268	Signatures in pre-treatment CRC
SLIT2	6.65102	0.0248123	Signatures in pre-treatment CRC
WDR45B	59.3852	0.0234732	Signatures in pre-treatment CRC
OTUD7B	352.43	0.0024036	Signatures in pre-treatment CRC
WNT8B	1787.56	0.0112142	Signatures in pre-treatment CRC
CRADD	18.2314	0.00576209	Signatures in pre-treatment CRC
RETREG3	8.18417	0.0386641	Signatures in pre-treatment CRC
SLC25A22	17.8351	0.0273274	Signatures in pre-treatment CRC
CCDC58	108226	0.0122887	Signatures in pre-treatment CRC
NOL11	2.11181	0.0447984	Signatures in pre-treatment CRC
AKT2	22.5903	0.00642833	Signatures in pre-treatment CRC
DHX57	2.82537	0.0445267	Signatures in pre-treatment CRC
IGLON5	3.02356	0.0258482	Signatures in pre-treatment CRC
TSC22D4	22400.5	0.00586921	Signatures in pre-treatment CRC
CMAS	2.53187	0.004964	Signatures in pre-treatment CRC
CISD2	3.55555	0.021437	Signatures in pre-treatment CRC
FKBP7	20.5137	0.00854697	Signatures in pre-treatment CRC
REL	3.76556	0.0219861	Signatures in pre-treatment CRC
NT5C	159.678	0.018676	Signatures in pre-treatment CRC
RNF31	3.4757	0.0383097	Signatures in pre-treatment CRC
LAIR1	21249.7	0.0122887	Signatures in pre-treatment CRC
LAIR2	36427.4	0.0122887	Signatures in pre-treatment CRC
PPTC7	16635.3	0.0122887	Signatures in pre-treatment CRC
CNTN4	14.2424	0.0380844	Signatures in pre-treatment CRC
ARID3A	3.39368	0.0127879	Signatures in pre-treatment CRC
ABI3	4.98552	0.0187895	Signatures in pre-treatment CRC
TMLHE	4.51464	0.0174315	Signatures in pre-treatment CRC
EIF5A2	7.77911	0.031076	Signatures in pre-treatment CRC
NCK1	14.6527	0.0347218	Signatures in pre-treatment CRC
MKNK1	41.8881	0.0162147	Signatures in pre-treatment CRC
TDRD7	92.6421	0.00361178	Signatures in pre-treatment CRC
GUF1	45333.1	0.00835383	Signatures in pre-treatment CRC
PLEKHH3	13161.9	0.0122887	Signatures in pre-treatment CRC
MRPL40	29313.4	0.00403958	Signatures in pre-treatment CRC
CASC3	8.24702	0.0248123	Signatures in pre-treatment CRC
PABPC5	6696.85	0.00190711	Signatures in pre-treatment CRC
YTHDF1	25.582	0.0077809	Signatures in pre-treatment CRC
IGHV4-30-2	3317.58	0.00586921	Signatures in pre-treatment CRC
IGHV4-31	3317.58	0.00586921	Signatures in pre-treatment CRC
ARID3C	26.1133	0.0125871	Signatures in pre-treatment CRC
DNAJB4	33.8028	0.0164569	Signatures in pre-treatment CRC
NOS3	15.8994	0.0119082	Signatures in pre-treatment CRC
SLC4A8	14.1237	0.0366652	Signatures in pre-treatment CRC
PNO1	507.695	0.0230697	Signatures in pre-treatment CRC
CEP41	19176.4	0.00835383	Signatures in pre-treatment CRC
OTUD7A	3119.24	0.00190711	Signatures in pre-treatment CRC
ACAA2	0.470512	0.0256682	Signatures in HC
ACR	0.356791	2.04246e-07	Signatures in HC
ADPRS	0.331581	0.00835383	Signatures in HC
ADSS2	0.421517	0.000720054	Signatures in HC
AGO1	0.400223	0.00535461	Signatures in HC
AGO4	0.205703	0.000824914	Signatures in HC
ALDH1A3	0.455905	0.0306947	Signatures in HC
ANKS1A	0.23596	4.0577e-07	Signatures in HC
ANXA7	0.453296	0.0148993	Signatures in HC
APOC1	0.463464	4.1299e-11	Signatures in HC
ARHGAP17	0.389275	1.32855e-06	Signatures in HC
ATP5F1A	0.485299	2.46939e-07	Signatures in HC
BCHE	0.416679	3.55211e-14	Signatures in HC
BUB3	0.0249925	0.00148515	Signatures in HC
C20orf27	0.313532	0.0168893	Signatures in HC
C3orf38	0.0357803	4.24895e-08	Signatures in HC
CAMP	0.200248	1.10239e-16	Signatures in HC
CARS1	0.264866	1.56651e-07	Signatures in HC
CCDC22	0.352609	5.9079e-10	Signatures in HC
CD2AP	0.338586	0.0479997	Signatures in HC
CD93	0.0773169	1.38847e-10	Signatures in HC
CFP	0.247934	4.92221e-15	Signatures in HC
CHI3L1	0.440433	1.60947e-07	Signatures in HC
CLTCL1	0.337789	4.72025e-11	Signatures in HC
COL15A1	0.325952	0.0433491	Signatures in HC
COLEC11	0.467676	8.95061e-06	Signatures in HC
CPS1	0.117995	9.02962e-08	Signatures in HC
CS	0.440658	6.52803e-06	Signatures in HC
CSN1S1	0.307217	1.96538e-11	Signatures in HC
CTNND1	0.342132	0.0219216	Signatures in HC
CYB5R2	0.346932	0.00948918	Signatures in HC
DCBLD2	7.82293e-05	0.00191845	Signatures in HC
DDX3X	0.459695	3.12728e-06	Signatures in HC
DDX60	0.392758	0.0422027	Signatures in HC
DENND4C	0.461323	0.0226473	Signatures in HC
DPT	0.321086	0.00203402	Signatures in HC
EARS2	0.0516266	2.93621e-18	Signatures in HC
EHD2	0.36592	0.000280703	Signatures in HC
EIF3L	0.478468	0.0417825	Signatures in HC
EIF4B	0.474484	0.00147518	Signatures in HC
EIF4ENIF1	0.402993	0.00232387	Signatures in HC
EIF5	0.300345	0.0488057	Signatures in HC
FERMT3	0.499458	1.7478e-05	Signatures in HC
GALNT4	0.406793	0.0352362	Signatures in HC
GALNT7	0.287149	6.62325e-07	Signatures in HC
GAS6	0.470413	4.87192e-19	Signatures in HC
GGH	0.388159	3.48148e-08	Signatures in HC
GOLGA2	0.216289	0.00731931	Signatures in HC
GOT1	0.468934	0.0232446	Signatures in HC
GPX3	0.437332	1.62456e-05	Signatures in HC
GSDME	0.216317	0.000642693	Signatures in HC
GYS1	0.204092	0.00032362	Signatures in HC
GZMM	0.356757	2.04246e-07	Signatures in HC
HIBADH	0.478714	4.1397e-09	Signatures in HC
HMGB1P1	0.340794	0.00646505	Signatures in HC
HNF4A	0.459602	6.48559e-05	Signatures in HC
IGFALS	0.460362	7.81207e-08	Signatures in HC
IGHV3-38	0.478526	2.53257e-12	Signatures in HC
IGHV3-53	0.498356	2.3407e-12	Signatures in HC
IGHV3-64	0.496301	1.21236e-09	Signatures in HC
IGHV7-4-1	0.2403	4.93621e-11	Signatures in HC
INA	0.249688	6.97533e-16	Signatures in HC
IPO9	0.367276	0.0420605	Signatures in HC
IQGAP1	0.427785	0.000642693	Signatures in HC
IQGAP2	0.396053	0.0295076	Signatures in HC
ITGA6	0.492877	7.76645e-06	Signatures in HC
KLK13	0.356757	2.04246e-07	Signatures in HC
KLK7	0.356745	2.04246e-07	Signatures in HC
LCAT	0.401213	1.08736e-15	Signatures in HC
LMNB1	0.300571	2.55663e-06	Signatures in HC
LRRC40	0.11	0.0394677	Signatures in HC
LSM7	0.463816	1.07752e-07	Signatures in HC
LZIC	0.308332	0.0449718	Signatures in HC
MASP2	0.342651	6.47778e-20	Signatures in HC
MGAT1	0.492148	0.0264823	Signatures in HC
MPZL2	0.158481	0.0340823	Signatures in HC
MRPS25	0.292781	1.36165e-10	Signatures in HC
MSH2	0.412471	1.86462e-13	Signatures in HC
MST1	0.335298	3.87096e-15	Signatures in HC
MST1L	0.21868	5.72205e-16	Signatures in HC
MYO5B	0.432438	1.58945e-07	Signatures in HC
NCL	0.481901	6.18913e-07	Signatures in HC
NDUFV1	0.409765	0.0227495	Signatures in HC
NGLY1	0.210988	0.000252891	Signatures in HC
NID1	0.451979	6.26936e-05	Signatures in HC
NSUN5	0.0635052	3.02536e-06	Signatures in HC
NUP85	0.121642	2.0448e-06	Signatures in HC
NUP93	0.186203	0.00027077	Signatures in HC
PBRM1	0.00583857	1.26262e-05	Signatures in HC
PCBP2	0.454903	0.000636186	Signatures in HC
PCYOX1	0.441063	1.37737e-10	Signatures in HC
PDHB	0.448155	8.73675e-11	Signatures in HC
PEBP4	0.0336372	0.00181173	Signatures in HC
PEX5	0.418202	0.0494896	Signatures in HC
PITPNB	0.468421	0.000626014	Signatures in HC
PPP6R1	0.0404952	0.00406214	Signatures in HC
PRCP	0.474122	0.00884524	Signatures in HC
PRMT5	0.363994	0.00893888	Signatures in HC
PROC	0.161799	3.25243e-13	Signatures in HC
PRORP	0.030253	0.00639132	Signatures in HC
PRPS1	0.287502	0.00783054	Signatures in HC
PRPS2	0.315981	0.00733305	Signatures in HC
PSMA2	0.461326	0.0304229	Signatures in HC
PSMB7	0.378276	3.43552e-05	Signatures in HC
PSMC1	0.225465	0.000157518	Signatures in HC
PTPN23	0.092606	0.0216428	Signatures in HC
PXDC1	0.0782916	0.0220108	Signatures in HC
PXN	0.358714	4.33454e-05	Signatures in HC
RAB34	0.489788	2.71706e-05	Signatures in HC
RANBP2	0.093436	0.0204537	Signatures in HC
RARS1	0.315286	0.0339795	Signatures in HC
RASA4	0.343094	7.85839e-10	Signatures in HC
RASA4B	0.343094	7.85839e-10	Signatures in HC
RELN	0.0885536	0.000102437	Signatures in HC
RING1	0.164559	0.0127141	Signatures in HC
RMC1	0.331613	2.75897e-10	Signatures in HC
ROBO4	0.287207	0.00820719	Signatures in HC
RPS2	0.0377452	0.00340497	Signatures in HC
RPSA	0.263797	0.0105721	Signatures in HC
SCYL2	0.378225	0.0354849	Signatures in HC
SFN	0.487846	0.00470512	Signatures in HC
SIGLEC1	0.133777	0.0389615	Signatures in HC
SLC25A12	0.115768	0.00642833	Signatures in HC
SLC25A13	0.253218	0.00181663	Signatures in HC
SMARCA5	0.483534	0.0313986	Signatures in HC
SNRPB	0.37691	2.21407e-07	Signatures in HC
SNRPN	0.37691	2.21407e-07	Signatures in HC
SPTBN4	0.227452	0.0278255	Signatures in HC
SRP72	0.421654	0.000642693	Signatures in HC
STIM1	0.0570144	2.64857e-10	Signatures in HC
STOML2	0.493875	0.0192418	Signatures in HC
SYNCRIP	0.242917	0.00254306	Signatures in HC
TBC1D20	0.0965026	0.000951417	Signatures in HC
TCIRG1	0.175662	0.0290797	Signatures in HC
TGM2	0.372402	0.000377706	Signatures in HC
THOC6	0.414735	1.73591e-09	Signatures in HC
TIMM44	0.452509	1.84753e-19	Signatures in HC
TIPRL	0.417879	0.0129538	Signatures in HC
TLN1	0.387921	1.14047e-05	Signatures in HC
TMEM126A	0.406116	7.6989e-05	Signatures in HC
TMPRSS12	0.356764	2.04246e-07	Signatures in HC
UGT1A7	0.41108	0.00325683	Signatures in HC
USP47	0.352703	0.00127223	Signatures in HC
WDR36	0.329809	0.0193122	Signatures in HC
WDR70	0.0357706	5.31541e-05	Signatures in HC
AHCTF1	0.363247	0.00163611	Signatures in HC
ANKFY1	0.320261	4.2969e-09	Signatures in HC
ANTXR2	0.373055	0.00835383	Signatures in HC
AOC1	0.140042	0.000386634	Signatures in HC
AP2B1	0.208358	0.00871974	Signatures in HC
BRAT1	0.222638	0.0043315	Signatures in HC
BRK1	0.270676	0.00692268	Signatures in HC
CCAR2	0.389944	0.0347448	Signatures in HC
CDH13	0.261074	0.00197359	Signatures in HC
COPA	0.352494	0.0166014	Signatures in HC
COPG2	0.416292	0.0422257	Signatures in HC
CORO2A	0.327321	0.00200149	Signatures in HC
CPNE1	0.278887	0.00417511	Signatures in HC
CTBP1	0.330883	1.92832e-05	Signatures in HC
CTBS	0.253428	2.41684e-09	Signatures in HC
CTPS1	0.431041	0.00361178	Signatures in HC
CTPS2	0.395343	0.0217564	Signatures in HC
CUL3	0.403403	0.0310229	Signatures in HC
DHRS7	0.461948	0.0335534	Signatures in HC
DNAJC11	0.308668	0.0488663	Signatures in HC
FCGRT	0.41739	9.01448e-05	Signatures in HC
FNDC3B	0.322405	0.0216053	Signatures in HC
G3BP2	0.115994	0.0250351	Signatures in HC
GAA	0.408247	0.000136529	Signatures in HC
GFAP	0.279076	0.000720851	Signatures in HC
H2AC1	0.445305	0.00268583	Signatures in HC
H2AC11	0.460529	0.00268583	Signatures in HC
H2AC12	0.460529	0.00268583	Signatures in HC
H2AC14	0.460529	0.00268583	Signatures in HC
H2AC7	0.460529	0.00268583	Signatures in HC
H2AJ	0.460529	0.00268583	Signatures in HC
H2AX	0.459749	0.00483483	Signatures in HC
HDGFL1	0.235092	0.00652443	Signatures in HC
HNRNPUL1	0.164457	0.000720851	Signatures in HC
HPGD	0.307361	1.00267e-05	Signatures in HC
IAH1	0.294759	0.000302265	Signatures in HC
IFIT1	0.212534	2.50326e-06	Signatures in HC
IGFBP2	0.115319	3.36714e-10	Signatures in HC
IL1RAP	0.307256	1.16849e-09	Signatures in HC
ISG20	0.0694215	0.0023616	Signatures in HC
IVL	0.0789343	0.0217564	Signatures in HC
KRI1	0.231059	0.00820719	Signatures in HC
LMO7	0.277127	0.0334825	Signatures in HC
LSAMP	0.426854	0.0413419	Signatures in HC
MAPT	0.215054	0.00112551	Signatures in HC
MATR3	0.432029	5.87646e-08	Signatures in HC
MPP1	0.457761	0.0267376	Signatures in HC
MYL6	0.40685	0.000642693	Signatures in HC
NELFA	0.201273	0.0280769	Signatures in HC
ODR4	0.0847542	8.08759e-06	Signatures in HC
PBLD	0.472672	0.0110911	Signatures in HC
PIEZO1	0.495595	0.00392239	Signatures in HC
PLCD1	0.116474	0.000156536	Signatures in HC
PRKCB	0.472604	0.0489091	Signatures in HC
PRKRA	0.346565	0.0309515	Signatures in HC
PSMD13	0.299148	0.00331971	Signatures in HC
PTGS1	0.107903	0.0207932	Signatures in HC
RAB5C	0.45738	0.00410799	Signatures in HC
RGPD3	0.376134	0.0483009	Signatures in HC
S100A7	0.390025	8.98142e-05	Signatures in HC
SDC4	0.48599	3.26771e-05	Signatures in HC
SMYD5	0.372204	8.09123e-09	Signatures in HC
SPTLC2	0.33607	0.0100225	Signatures in HC
TAOK3	0.323409	0.0300641	Signatures in HC
TMEM33	0.239997	0.000107943	Signatures in HC
TMTC3	0.162486	0.000224802	Signatures in HC
TNXA	0.373038	0.00384801	Signatures in HC
UBR5	0.490748	0.0253499	Signatures in HC
USP4	0.424941	0.000215995	Signatures in HC
VPS35	0.387234	0.00799811	Signatures in HC
WDR37	0.312584	0.0447984	Signatures in HC
WDR44	0.2475	0.000320465	Signatures in HC
AFTPH	0.240252	0.0383378	Signatures in HC
ALDH18A1	0.164386	0.000865876	Signatures in HC
APEX1	0.448852	0.000192617	Signatures in HC
CSK	0.487909	0.00625138	Signatures in HC
DDX58	0.241628	0.00613566	Signatures in HC
DHCR24	0.323423	0.00698064	Signatures in HC
ESAM	0.00547413	1.77552e-08	Signatures in HC
IGHV4-4	0.313855	4.0577e-07	Signatures in HC
INTS4	0.413176	0.0192257	Signatures in HC
KEAP1	0.12643	2.08868e-05	Signatures in HC
MSRA	0.239582	0.00130683	Signatures in HC
NOMO1	0.195889	1.13953e-06	Signatures in HC
NOMO2	0.202868	1.71945e-06	Signatures in HC
NOMO3	0.202867	1.71945e-06	Signatures in HC
PACSIN2	0.229431	1.26009e-06	Signatures in HC
PADI3	0.0409392	0.0349839	Signatures in HC
PDP1	0.431505	0.0206461	Signatures in HC
PPP2R5C	0.301855	0.00867205	Signatures in HC
PRPF6	0.276264	0.0439972	Signatures in HC
QDPR	0.390032	5.0424e-05	Signatures in HC
RBM39	0.280975	0.0066857	Signatures in HC
RGPD5	0.303633	0.0291519	Signatures in HC
RGPD8	0.303633	0.0291519	Signatures in HC
RNASEH2A	0.0565942	0.00152028	Signatures in HC
SMARCC1	0.397717	0.0380844	Signatures in HC
SRGAP2	0.20952	0.036783	Signatures in HC
STX11	0.438959	0.0211789	Signatures in HC
SYTL1	0.325179	2.38912e-11	Signatures in HC
TBC1D10B	0.084447	0.00219467	Signatures in HC
TBXAS1	0.21976	2.88734e-05	Signatures in HC
ABCB6	0.0895586	0.00613566	Signatures in HC
ABHD16A	0.439093	0.0264997	Signatures in HC
ANTXR1	0.419785	9.08132e-09	Signatures in HC
CAPN2	0.28335	0.00159083	Signatures in HC
CCT5	0.157582	1.7923e-15	Signatures in HC
CLPP	0.48507	0.000141065	Signatures in HC
CPD	0.121284	0.00145195	Signatures in HC
CPTP	0.0337701	5.71563e-06	Signatures in HC
CWC27	0.474885	0.00409733	Signatures in HC
CYB5A	0.147281	0.000132907	Signatures in HC
CYFIP2	0.330736	0.00303962	Signatures in HC
DBNL	0.289917	0.0309002	Signatures in HC
DIS3L2	0.47394	5.15603e-05	Signatures in HC
ECSIT	0.46297	0.0149035	Signatures in HC
GDA	0.20063	0.000216953	Signatures in HC
GNB4	0.495173	0.0267536	Signatures in HC
GUCY1B1	0.225416	0.0290797	Signatures in HC
HMGB3	0.307542	0.0167479	Signatures in HC
INHBC	0.482987	0.00688051	Signatures in HC
LSS	0.253745	0.0370797	Signatures in HC
NCAM1	0.376903	0.0150423	Signatures in HC
NCK2	0.127158	0.0186275	Signatures in HC
PDE10A	0.158251	0.00760667	Signatures in HC
PGC	0.270127	0.00191845	Signatures in HC
PIK3CB	0.00184568	0.000235184	Signatures in HC
PLCG2	0.433042	6.14482e-07	Signatures in HC
PRKAR2B	0.218844	0.000193416	Signatures in HC
TBL1X	0.324655	0.0275529	Signatures in HC
UAP1	0.498418	0.0164323	Signatures in HC
ABCC2	0.444242	1.24426e-06	Signatures in HC
ATP6V0A1	0.343046	0.00589786	Signatures in HC
BCL2L13	0.395021	0.0133807	Signatures in HC
BSDC1	0.176063	0.000159245	Signatures in HC
CASK	0.308258	0.0220094	Signatures in HC
CLSTN1	0.261215	0.0250154	Signatures in HC
COMMD6	0.292866	0.0449718	Signatures in HC
DOCK1	0.49016	4.18561e-05	Signatures in HC
EXOC1	0.118492	0.000309687	Signatures in HC
H1-2	0.0777717	0.00345064	Signatures in HC
H1-3	0.0783906	0.000135572	Signatures in HC
H1-4	0.0768152	0.00191845	Signatures in HC
MED8	0.313025	0.000283136	Signatures in HC
NPEPPS	0.35678	0.000931113	Signatures in HC
PCBP3	0.360783	6.92027e-07	Signatures in HC
PCNA	0.394414	0.000285703	Signatures in HC
PRG2	0.22253	0.0207233	Signatures in HC
RFC1	0.446555	0.00728279	Signatures in HC
SNTB2	0.108705	0.0028715	Signatures in HC
SNX30	0.305101	1.09909e-13	Signatures in HC
STX18	0.233162	0.0130581	Signatures in HC
TOR1A	0.0501954	9.75635e-06	Signatures in HC
VAMP3	0.286717	0.0119083	Signatures in HC
ATF6	0.0519882	0.000152352	Signatures in HC
BAIAP2	0.487861	0.00364911	Signatures in HC
CES2	0.195944	0.00217073	Signatures in HC
COX3	0.0451221	0.00195736	Signatures in HC
CSTA	0.0870674	0.0164853	Signatures in HC
EIF2D	0.287241	0.0447984	Signatures in HC
EMILIN2	0.289428	0.000134314	Signatures in HC
GRAMD4	0.244598	0.00983474	Signatures in HC
IGF2BP3	0.015422	0.0121108	Signatures in HC
RBM3	0.334674	0.00709355	Signatures in HC
SLC25A4	0.496735	0.037958	Signatures in HC
SPON1	0.243079	0.000647389	Signatures in HC
SPP2	0.186917	0.000657451	Signatures in HC
UBASH3B	0.0135039	0.00878081	Signatures in HC
UCHL5	0.196057	7.73523e-06	Signatures in HC
ABCF1	0.371356	0.0195918	Signatures in HC
BCL2	0.0234108	0.0161665	Signatures in HC
CASP8	0.167134	6.41578e-07	Signatures in HC
CD99	0.267156	0.00374422	Signatures in HC
CUTA	0.195807	0.00961555	Signatures in HC
DDX6	0.102213	0.0115637	Signatures in HC
EHD1	0.424227	1.54735e-06	Signatures in HC
MGAT2	0.299694	3.25243e-13	Signatures in HC
MRPL23	0.223948	5.36945e-06	Signatures in HC
PAPLN	0.246163	0.0389615	Signatures in HC
PTMA	0.118301	8.78246e-08	Signatures in HC
SHPK	0.196957	2.95337e-08	Signatures in HC
WRNIP1	0.29817	3.68715e-06	Signatures in HC
FOXO3	0.000112459	0.0001195	Signatures in HC
GPX7	0.0302977	8.60717e-05	Signatures in HC
HPN	0.042652	0.0422257	Signatures in HC
MGST2	0.230327	0.0261046	Signatures in HC
MRPS7	0.0669346	2.27535e-06	Signatures in HC
SFXN3	0.325915	0.0313986	Signatures in HC
XRN2	0.202195	0.00760517	Signatures in HC
AASDHPPT	0.0615008	0.0328619	Signatures in HC
ADAMTSL4	0.480987	0.013388	Signatures in HC
BTF3	0.178466	0.00754416	Signatures in HC
CMA1	0.272761	0.0397746	Signatures in HC
DDX54	0.0842863	0.00031856	Signatures in HC
GSTZ1	0.0100697	0.000857409	Signatures in HC
PAXX	0.0186385	0.0201888	Signatures in HC
PDCD5	0.227932	0.0074679	Signatures in HC
SIRPG	0.240494	0.00130683	Signatures in HC
SNRPG	0.175297	0.000106511	Signatures in HC
SNRPGP15	0.175305	0.000106511	Signatures in HC
CD38	0.0947097	0.00996585	Signatures in HC
MISP	0.265841	0.0256682	Signatures in HC
RPL37A	0.110602	0.00691106	Signatures in HC
TSPO	0.189798	0.00364911	Signatures in HC
CAND2	0.155252	1.58945e-07	Signatures in HC
CCDC88A	0.440931	0.0138327	Signatures in HC
CEACAM5	0.347227	0.045733	Signatures in HC
GIT2	0.0282643	0.000227358	Signatures in HC
GLRX5	0.381795	0.0421787	Signatures in HC
MLLT1	0.10753	9.48773e-05	Signatures in HC
RASAL1	0.211706	0.00345064	Signatures in HC
SNRPD2	0.0931614	0.0295076	Signatures in HC
TAB1	0.242458	0.00130765	Signatures in HC
VAMP7	0.160147	0.00502837	Signatures in HC
ANP32C	0.281898	0.00688051	Signatures in HC
BAG5	0.0624012	0.000328889	Signatures in HC
GSTA5	8.8093e-05	0.00191845	Signatures in HC
MUC6	0.309211	1.4517e-05	Signatures in HC
RGS10	0.303262	0.0262913	Signatures in HC
SLC3A1	9.43234e-05	0.00023539	Signatures in HC
TSG101	0.235685	0.0465013	Signatures in HC
ACAD10	0.0763219	0.0253499	Signatures in HC
ADAMTS1	0.106363	0.00754416	Signatures in HC
ATRX	0.0387217	1.02511e-05	Signatures in HC
BCAM	0.206893	0.00642833	Signatures in HC
CTCF	0.00287742	0.00347858	Signatures in HC
PLEKHM1	0.399819	0.0414799	Signatures in HC
PPT1	0.296404	0.0445267	Signatures in HC
TSC2	0.413562	0.000266785	Signatures in HC
CBX3	0.437399	0.0145266	Signatures in HC
GNPTG	0.106927	0.0210204	Signatures in HC
SCGN	0.158898	0.00148515	Signatures in HC
STAT2	0.343114	0.022528	Signatures in HC
TIMM10	0.116847	5.86302e-06	Signatures in HC
CILP2	0.216768	0.0201984	Signatures in HC
LARP1B	0.0791853	0.007514	Signatures in HC
LPCAT2	0.336718	0.0358812	Signatures in HC
NEK9	0.0297271	0.0127654	Signatures in HC
NRIP2	0.273985	0.0494431	Signatures in HC
UBR1	0.339953	0.0313666	Signatures in HC
CHD2	0.13876	0.0225477	Signatures in HC
FUCA2	0.146432	0.000127032	Signatures in HC
NOLC1	0.263487	0.0422234	Signatures in HC
PWP2	0.152037	0.017862	Signatures in HC
SLC39A6	0.168735	0.013535	Signatures in HC
TRIM27	0.317202	0.00522287	Signatures in HC
UBXN1	0.391767	1.71661e-06	Signatures in HC
CEACAM7	0.0318158	0.00155063	Signatures in HC
CHAD	0.0244679	0.0284164	Signatures in HC
DPH1	0.198127	0.0330683	Signatures in HC
EIF2S2	0.195973	0.00586921	Signatures in HC
GIGYF2	0.0375524	2.36651e-15	Signatures in HC
OXCT2	0.475842	0.0267665	Signatures in HC
SLC33A1	0.0447592	0.000224802	Signatures in HC
TMEM65	0.0724975	0.0068075	Signatures in HC
ZG16B	0.199941	0.036182	Signatures in HC
DPY30	0.157859	0.000996517	Signatures in HC
CDKN2AIP	0.000117094	0.00364911	Signatures in HC
ISG15	0.106178	0.00103776	Signatures in HC
SLC29A1	0.0973779	0.0057872	Signatures in HC
WFIKKN2	0.141811	0.00445161	Signatures in HC
ATG7	0.0538439	5.06655e-08	Signatures in HC
CLEC14A	0.182537	0.0129537	Signatures in HC
KIF2A	0.266957	0.00414806	Signatures in HC
RNASE4	0.495661	0.0225256	Signatures in HC
GPA33	0.277335	0.0334825	Signatures in HC
HELZ2	0.215904	9.85968e-08	Signatures in HC
MRPL37	0.143923	0.0499879	Signatures in HC
RCL1	0.139055	0.000229073	Signatures in HC
AIMP2	0.126442	0.0129568	Signatures in HC
CALB2	0.0546439	0.0312503	Signatures in HC
METTL3	0.0785596	1.4517e-05	Signatures in HC
MRPL44	0.220695	0.000235184	Signatures in HC
TBL3	0.169059	0.00155063	Signatures in HC
A1CF	0.463164	0.0265748	Signatures in HC
RPS21	0.450087	0.0494896	Signatures in HC
TOMM70	0.00593918	0.0168893	Signatures in HC
TSEN34	1.17616e-05	0.00364911	Signatures in HC
LPCAT3	0.112057	0.00831815	Signatures in HC
PLCG1	0.104633	0.00895951	Signatures in HC
CD99L2	0.240632	0.0253499	Signatures in HC
GIMAP1	0.155856	0.00204274	Signatures in HC
OLFML1	0.193861	0.00831815	Signatures in HC
PIK3AP1	0.271112	0.0123803	Signatures in HC
CROCC	0.0239372	0.0290021	Signatures in HC
KLK15	0.000107511	0.00364911	Signatures in HC
CDC42EP1	0.0269095	1.37345e-07	Signatures in HC
IVD	0.348062	0.0207932	Signatures in HC
SRR	0.0130797	0.0121108	Signatures in HC
RERG	0.186522	0.000295884	Signatures in HC
TP53RK	0.0314855	0.00476464	Signatures in HC
TPRN	0.208119	0.00247635	Signatures in HC
EIF2B1	0.215846	0.000592991	Signatures in HC
MRPS16	0.000178169	0.00364911	Signatures in HC
PPIAL4A	0.00512945	4.17903e-05	Signatures in HC
PPIAL4C	0.00512616	4.17903e-05	Signatures in HC
PPIAL4D	0.00512945	4.17903e-05	Signatures in HC
PPIAL4E	0.00512945	4.17903e-05	Signatures in HC
PPIAL4F	0.00512945	4.17903e-05	Signatures in HC
PPIAL4G	0.00413922	1.51098e-05	Signatures in HC
PPIAL4H	0.00512616	4.17903e-05	Signatures in HC
CANT1	0.251464	0.0420605	Signatures in HC
LACTB2	0.0765132	6.93754e-05	Signatures in HC
RHEB	0.423177	0.0251244	Signatures in HC
CMBL	0.193928	0.000807278	Signatures in HC
VWA5A	0.285618	0.0129544	Signatures in HC
NLGN2	0.0710663	0.000466896	Signatures in HC
COG5	0.244541	0.00658726	Signatures in HC
DSTN	0.303019	0.0160887	Signatures in HC
PPIE	0.263413	0.0053028	Signatures in HC
UNC13B	0.248945	0.044235	Signatures in HC
ATP11A	0.133134	0.00111015	Signatures in HC
ENTPD1	0.122837	0.0174929	Signatures in HC
ERCC5	1.40823e-05	3.02536e-06	Signatures in HC
FBXO4	0.453758	0.0458985	Signatures in HC
MRPS6	0.118854	2.41295e-08	Signatures in HC
BASP1	1.80935e-05	0.0001195	Signatures in HC
SLC2A14	0.097332	0.016891	Signatures in HC
SLC2A3	0.00630014	0.0422743	Signatures in HC
STX1B	0.0126586	0.01226	Signatures in HC
MIS12	0.0527149	0.000678712	Signatures in HC
NUDT16L1	0.194944	0.0104023	Signatures in HC
COL4A4	0.0125974	1.00396e-07	Signatures in HC
SLC44A1	0.111245	1.32855e-06	Signatures in HC
TRIM24	0.0239151	0.0288358	Signatures in HC
SVIP	0.274499	0.00386274	Signatures in HC
DTD1	0.18528	2.86493e-05	Signatures in HC
NCOR1	0.033307	0.0318278	Signatures in HC
PDZD11	0.129387	0.00403958	Signatures in HC
RPL7A	0.052967	0.00716831	Signatures in HC
TASOR	0.0816827	0.000763347	Signatures in HC
RAPGEF1	0.103845	0.00745636	Signatures in HC
KRAS	0.0196981	0.000375535	Signatures in HC
PHF10	0.0435376	0.00125469	Signatures in HC
PLCD3	0.0810465	0.00194267	Signatures in HC
SNX20	0.275265	0.0395165	Signatures in HC
LCMT1	0.385687	0.0295712	Signatures in HC
SEPSECS	0.0230915	0.00894616	Signatures in HC
CRIPT	0.0217019	0.00340497	Signatures in HC
LSM14A	0.364979	0.0467263	Signatures in HC
KIF21A	0.169045	0.0361973	Signatures in HC
AP1M2	0.403084	0.00152075	Signatures in HC
NOSIP	0.195431	0.00207788	Signatures in HC
RCC2	0.0361516	9.00659e-12	Signatures in HC
ALKBH5	0.216147	0.00745636	Signatures in HC
TIMM9	0.241572	0.04333	Signatures in HC
HNF1B	0.134742	0.0366248	Signatures in HC
ARAF	0.0616306	0.0307372	Signatures in HC
CHST3	0.0678129	3.27827e-05	Signatures in HC
RPS6KA2	0.161828	0.00123797	Signatures in HC
RAB29	0.0801947	0.013535	Signatures in HC
SLC37A4	0.11279	0.017862	Signatures in HC
DPH2	0.216859	0.00344851	Signatures in HC
PYHIN1	0.11001	0.00765729	Signatures in HC
NUP58	0.0388774	0.004964	Signatures in HC
ZNF385A	0.0427452	0.00369934	Signatures in HC
STXBP5L	0.25134	0.0140076	Signatures in HC
HACE1	0.000174194	0.00364911	Signatures in HC
UFC1	0.000783624	4.79948e-05	Signatures in HC
FCN1	0.228039	0.0373861	Signatures in HC
ATP4B	0.0146634	0.00639132	Signatures in HC
GTF2A1	0.000178198	0.000474307	Signatures in HC
UTP3	3.10205e-05	1.33067e-05	Signatures in HC
SYPL1	0.00323683	9.03492e-05	Signatures in HC
TRIM65	3.11513e-05	0.00023539	Signatures in HC
DCAF11	4.89672e-05	0.00364911	Signatures in HC
TMEM109	5.06011e-05	0.000952885	Signatures in HC
ZNF207	5.9205e-05	0.00023539	Signatures in HC
CD68	0.0112908	0.0121108	Signatures in HC
ZNF346	0.0728579	0.0019224	Signatures in HC
PPIF	0.00779931	0.00340497	Signatures in HC
C1orf56	0.0618856	5.90971e-11	Signatures in HC
PITX1	3.93656e-05	6.26874e-06	Signatures in HC
PITX2	4.54216e-05	6.26874e-06	Signatures in HC
PITX3	3.93656e-05	6.26874e-06	Signatures in HC
AQP3	0.098673	0.00216324	Signatures in HC
LOXL4	0.0443756	1.33067e-05	Signatures in HC
SULT1C4	0.000151459	0.00364911	Signatures in HC
ZWINT	4.65061e-05	0.000474307	Signatures in HC

## Sheet: C. Pathways of CRC and HC
Group	Pathway	Count	Genes	adj P-value
Healthy control	Translation	23	RPL37A; EARS2; AIMP2; EIF5; EIF2B1; MRPS16; CARS1; RPS2; RARS1; EIF2S2; RPL7A; EIF3L; MRPL23; TRIM24; SRP72; MRPL37; RPS21; MRPS7; MRPS6; EIF4B; RPSA; MRPS25; MRPL44	0.000183714
	Neutrophil degranulation	31	AOC1; CHI3L1; PRG2; ATP11A; SVIP; FUCA2; IQGAP1; IQGAP2; CPNE1; CAMP; PSMA2; ATG7; S100A7; GGH; GAA; FCN1; DDX3X; RAB5C; TRIM24; CD68; DBNL; SLC2A3; CD93; PSMD13; TCIRG1; ATP6V0A1; CANT1; PSMB7; PPIE; PRCP; CFP	0.000183714
	Mitochondrial protein import	9	TIMM44; ATP5F1A; TIMM9; TIMM10; CS; TOMM70; SLC25A4; SLC25A13; SLC25A12	0.000244956
	Metabolism of RNA	34	RPL37A; UTP3; METTL3; NUP85; RPS2; CWC27; TP53RK; PRPF6; RPL7A; PRORP; SNRPG; PCBP2; RANBP2; RPS21; RCL1; LSM7; NUP93; PRMT5; SNRPN; TBL3; SNRPB; PWP2; IGF2BP3; THOC6; HNRNPUL1; EIF4B; TSEN34; SNRPD2; RPSA; NUP58; DDX6; WDR36; PPIE; A1CF	0.00034369
	Innate Immune System	53	AOC1; PLCG1; ATP11A; CYFIP2; DOCK1; BRK1; PLCG2; IGHV3-53; PRG2; CHI3L1; SVIP; FUCA2; IQGAP1; IQGAP2; DDX58; PIK3CB; CAMP; PDZD11; PSMA2; PCBP2; ATG7; ISG15; S100A7; GGH; GAA; FCN1; DDX3X; RAB5C; TRIM24; MUC6; CD68; CASP8; TOMM70; KRAS; RPS6KA2; DBNL; GZMM; TAB1; SLC2A3; CD93; MASP2; TCIRG1; PSMD13; ATP6V0A1; CANT1; COLEC11; PSMB7; BAIAP2; PPIE; PRCP; CPNE1; CFP; BCL2	0.00035821
	Signaling by Erythropoietin	5	PLCG2; PLCG1; PIK3CB; RAPGEF1; KRAS	0.000990021
	B cell receptor signaling	10	PIK3CB; PRKCB; PSMD13; PSMA2; PLCG2; ARAF; PSMB7; PSMC1; TAB1; KRAS	0.00877721
Pre-treatment CRC	Glycolysis / Gluconeogenesis	15	ADH1B; ALDOB; GPI; BPGM; HKDC1; PGM1; TPI1; ADH1C; ADH5; ADPGK; ALDH7A1; ADH1A; MINPP1; LDHA; ALDH9A1	2.90611e-06
	Signaling by ERBB2	11	SOS1; PTPN12; RPS27A; FYN; PRKCD; CDC37; AKT2; UBA52; UBB; UBC; MEMO1	7.2215e-05
	Cellular response to chemical stress	15	NCF1; STAT3; SOD1; P4HB; RPS27A; PRKCD; PRDX1; RXRA; CYBB; UBA52; UBB; UBC; HBA1; HBB; TXNRD1	0.000147832
	MAP3K8 (TPL2)-dependent MAPK1/3 activation	6	FBXW11; RPS27A; UBA52; IKBKG; UBB; UBC	0.000147832
	Transcriptional Regulation by TP53	33	SSRP1; RPS27A; PRDX1; CASP10; AKT2; ELOC; CRADD; AGO2; SUPT5H; NBN; AURKB; YWHAB; PIP4K2A; PIP4K2B; GPI; PRKAB1; PRMT1; BLM; IGFBP3; TNKS1BP1; POLR2C; CSNK2A1; ARID3A; CNOT3; CNOT7; RPA2; UBA52; UBB; UBC; POLR2A; TXNRD1; CSNK2B; LAMTOR3	0.000183714
	Extracellular matrix organization	22	MMP14; HSPG2; BGN; PRSS1; PRSS2; TTR; ASPN; CAPN5; P3H1; CDH1; BSG; CTSB; PHYKPL; ITGB2; CTSL; P4HB; FBN2; COL4A6; COL7A1; FN1; MMP7; COL12A1	0.0112046

## Sheet: D. T and NAT
Firmina ID	Group
Exp150508	T
Exp150509	T
Exp150510	T
Exp150511	T
Exp150512	T
Exp150513	T
Exp150514	T
Exp150515	T
Exp150516	T
Exp150517	T
Exp150518	T
Exp150519	T
Exp150520	T
Exp150521	T
Exp150522	T
Exp150523	T
Exp150524	T
Exp150525	T
Exp150526	T
Exp150527	T
Exp150528	T
Exp150529	T
Exp150530	T
Exp150531	T
Exp150532	T
Exp150533	T
Exp150534	T
Exp150535	T
Exp150536	T
Exp150537	T
Exp150538	T
Exp150539	NAT
Exp150540	NAT
Exp150541	NAT
Exp150542	NAT
Exp150543	NAT
Exp150544	NAT
Exp150545	NAT
Exp150546	NAT
Exp150547	NAT
Exp150548	NAT
Exp150549	NAT
Exp150550	NAT
Exp150551	NAT
Exp150552	NAT
Exp150553	NAT
Exp150554	NAT
Exp150555	NAT
Exp150556	NAT
Exp150557	NAT
Exp150558	NAT
Exp150559	NAT
Exp150560	NAT
Exp150561	NAT
Exp150562	NAT
Exp150563	NAT
Exp150564	NAT
Exp150565	NAT

## Sheet: E. DEPs of T and NAT
Gene symbol	FC (T vs NAT)	adj P-value	Label
HNRNPA3	2.00231	0.00424203	Signatures in T
NDUFA10	2.003	0.0205404	Signatures in T
TUFM	2.00341	0.00737079	Signatures in T
PHB2	2.00529	0.000280587	Signatures in T
TXNDC5	2.00601	0.00410415	Signatures in T
COMMD4	2.00808	0.0379083	Signatures in T
GPX2	2.01125	0.00905026	Signatures in T
IGF2BP2	2.01354	0.0145368	Signatures in T
UBR4	2.01614	0.000952312	Signatures in T
FABP5	2.01944	0.0257561	Signatures in T
WDR61	2.02081	0.0230909	Signatures in T
GET4	2.02152	0.0186451	Signatures in T
OPLAH	2.02524	0.0242025	Signatures in T
HNRNPK	2.02536	0.000147021	Signatures in T
PARP1	2.0257	0.010919	Signatures in T
SRP68	2.02621	0.0259501	Signatures in T
TMEM258	2.02694	0.00856872	Signatures in T
CPSF6	2.02736	0.00213971	Signatures in T
GANAB	2.02747	0.000126591	Signatures in T
TBL3	2.02843	0.00185114	Signatures in T
MAGT1	2.02971	0.0066201	Signatures in T
PPP5C	2.03047	0.00713532	Signatures in T
ATP6	2.03111	0.00412398	Signatures in T
SAMM50	2.03133	0.00737079	Signatures in T
IQGAP1	2.03278	0.000977035	Signatures in T
OAS3	2.03487	0.0128456	Signatures in T
RFT1	2.03618	0.0310231	Signatures in T
EIF4G2	2.03765	0.00202651	Signatures in T
NDUFA8	2.03821	0.0255202	Signatures in T
NTPCR	2.03852	0.0336753	Signatures in T
CACNG6	2.03881	0.0352467	Signatures in T
MXRA5	2.03896	0.0410434	Signatures in T
STAT1	2.03911	0.0465297	Signatures in T
ARHGEF1	2.04166	0.00184907	Signatures in T
NCDN	2.04219	0.0435804	Signatures in T
RPS15A	2.04381	0.0187483	Signatures in T
RBM42	2.04418	0.0272089	Signatures in T
PSMD3	2.04441	0.015091	Signatures in T
TXN	2.04491	0.0198268	Signatures in T
GNB2L1	2.0486	0.000760857	Signatures in T
RAD23B	2.05108	0.000152546	Signatures in T
EIF3I	2.05503	0.00397883	Signatures in T
COMT	2.05539	0.0113887	Signatures in T
MYO1B	2.05703	0.0308194	Signatures in T
S100A12	2.06032	0.0483142	Signatures in T
LBR	2.06248	0.0156889	Signatures in T
SRP9	2.06305	0.0187483	Signatures in T
SERPINB1	2.06549	0.000303547	Signatures in T
TTLL12	2.06686	0.00223817	Signatures in T
NDUFB11	2.07305	0.0467877	Signatures in T
EIF2S2	2.07454	0.0420124	Signatures in T
PPP2R5D	2.07462	0.00440042	Signatures in T
PRG2	2.0749	0.00627836	Signatures in T
MYO1E	2.07637	0.0140758	Signatures in T
UMPS	2.07673	0.00364318	Signatures in T
CUL3	2.07712	0.0319625	Signatures in T
TPP2	2.07915	0.0218844	Signatures in T
UBXN4	2.07918	0.0176892	Signatures in T
NUP62	2.0868	0.0234491	Signatures in T
CCT6A	2.08805	0.00474714	Signatures in T
XRCC6	2.09101	0.00493923	Signatures in T
RPTOR	2.09236	0.0494021	Signatures in T
ITGB2	2.09308	0.0123216	Signatures in T
EXOSC6	2.09398	0.0115354	Signatures in T
SLC44A4	2.09467	0.00930253	Signatures in T
PRDX4	2.09478	0.00184907	Signatures in T
RBM39	2.0954	0.00232054	Signatures in T
ACAD9	2.09847	0.0279309	Signatures in T
SRI	2.09862	0.000906423	Signatures in T
SYNCRIP	2.0996	0.000174879	Signatures in T
C11orf83	2.10127	0.00779982	Signatures in T
UPF1	2.10158	0.00820957	Signatures in T
KDM3B	2.10198	0.045682	Signatures in T
PSMB8	2.10548	0.000830826	Signatures in T
CYC1	2.10664	0.00762425	Signatures in T
ME2	2.10884	0.000906423	Signatures in T
ASNA1	2.11183	0.0434508	Signatures in T
MYO1A	2.11475	0.00227533	Signatures in T
DUT	2.11836	0.0214965	Signatures in T
TMPO	2.11856	0.000560498	Signatures in T
RFTN1	2.11908	0.0146476	Signatures in T
RBP1	2.11913	0.0166297	Signatures in T
CYFIP1	2.12159	0.00572695	Signatures in T
DNM3	2.1233	0.0483142	Signatures in T
ARF4	2.12532	0.000702453	Signatures in T
PBDC1	2.12536	0.00496676	Signatures in T
HNRNPA0	2.1319	0.00528843	Signatures in T
TXNRD1	2.13294	0.00141189	Signatures in T
INPPL1	2.13382	0.0395149	Signatures in T
MAGOHB	2.13513	0.00278985	Signatures in T
SNAP29	2.13766	0.0316866	Signatures in T
EIF2S3	2.13806	0.0142314	Signatures in T
TRIM28	2.13854	0.00254052	Signatures in T
CYB5R1	2.14029	0.0115348	Signatures in T
POLDIP3	2.14236	0.00258999	Signatures in T
NUDT16	2.14278	0.0105345	Signatures in T
TBC1D15	2.14504	0.0427339	Signatures in T
NUMA1	2.14586	0.0439487	Signatures in T
S100A6	2.14691	0.0465297	Signatures in T
MAPK13	2.1471	0.0210552	Signatures in T
UTRN	2.1472	0.0440937	Signatures in T
C17orf75	2.14857	0.0376049	Signatures in T
NMT1	2.14933	0.0101089	Signatures in T
SEC23B	2.15023	0.00423939	Signatures in T
CSNK1A1	2.1508	0.00326778	Signatures in T
FASN	2.15564	0.00254052	Signatures in T
ABHD11	2.15843	0.00161521	Signatures in T
GAA	2.15867	0.0187483	Signatures in T
PDK3	2.16046	0.00922155	Signatures in T
NEU1	2.16125	0.0443512	Signatures in T
PDCD6	2.16158	0.000362516	Signatures in T
MAOA	2.16246	0.0187483	Signatures in T
INPP5D	2.16326	0.0252801	Signatures in T
NFU1	2.16516	0.0106824	Signatures in T
PSMB10	2.16537	0.00810585	Signatures in T
PCBP1	2.16643	0.000790819	Signatures in T
TAP2	2.16755	0.00490242	Signatures in T
L2HGDH	2.16781	0.0409087	Signatures in T
CASK	2.17146	0.00265729	Signatures in T
TRA2B	2.17281	0.00157132	Signatures in T
RPN2	2.17636	0.0018665	Signatures in T
PPA1	2.17712	0.0115354	Signatures in T
UBAC2	2.17755	0.0322762	Signatures in T
AACS	2.18021	0.0072261	Signatures in T
COX6C	2.18042	0.000682754	Signatures in T
ATP5I	2.1808	0.0239059	Signatures in T
RPL22	2.18222	0.00537604	Signatures in T
LPXN	2.18244	0.037228	Signatures in T
PPAT	2.18636	0.0483142	Signatures in T
TP53I3	2.18719	0.0429212	Signatures in T
PIN1	2.18729	0.0248945	Signatures in T
TMED5	2.19005	0.00799248	Signatures in T
IPO5	2.1901	0.00750063	Signatures in T
IGBP1	2.19013	0.00737079	Signatures in T
MRPL12	2.19289	0.00351766	Signatures in T
PTGES2	2.19343	0.00118867	Signatures in T
SRSF11	2.19425	0.00186582	Signatures in T
MOGS	2.19456	0.00110025	Signatures in T
GSS	2.19504	0.00896318	Signatures in T
TBCB	2.19676	0.0126112	Signatures in T
SETD3	2.19689	0.00657355	Signatures in T
PRKDC	2.19742	0.0109402	Signatures in T
EEF1G	2.19755	0.0105345	Signatures in T
AMACR	2.19904	0.00495567	Signatures in T
SUCLG1	2.20001	0.00763546	Signatures in T
ACTL6A	2.20007	0.0134211	Signatures in T
HDHD3	2.20116	0.00233524	Signatures in T
FARSA	2.20151	0.0154156	Signatures in T
WDR45B	2.20209	0.0465297	Signatures in T
GADD45GIP1	2.20337	0.00846736	Signatures in T
RPL21	2.20465	0.000775003	Signatures in T
GALM	2.2088	0.000977035	Signatures in T
TST	2.20974	0.0029106	Signatures in T
FUCA2	2.21367	0.00442789	Signatures in T
RPN1	2.21534	0.000543935	Signatures in T
CLTC	2.21773	0.0113887	Signatures in T
ACAA2	2.22041	0.00116405	Signatures in T
RPS27	2.22076	0.0407201	Signatures in T
RPS9	2.221	0.00223817	Signatures in T
AP1B1	2.22462	0.000790819	Signatures in T
DNAJC7	2.22513	0.0363588	Signatures in T
PTCD3	2.23034	0.0332536	Signatures in T
HSP90B1	2.2309	0.000675504	Signatures in T
CPNE3	2.23143	0.00138605	Signatures in T
GLB1	2.23145	0.00440383	Signatures in T
DERL1	2.23184	0.00726698	Signatures in T
DUSP23	2.23282	0.00329921	Signatures in T
EWSR1	2.23713	0.0419751	Signatures in T
XPOT	2.23733	0.0404584	Signatures in T
LRRC1	2.23755	0.00144378	Signatures in T
RAB8A	2.23797	0.00050767	Signatures in T
AGK	2.23815	0.0130032	Signatures in T
N6AMT1	2.2383	0.0148187	Signatures in T
PLOD1	2.24223	0.0454631	Signatures in T
SERBP1	2.24625	0.0320245	Signatures in T
KHSRP	2.24628	0.000178225	Signatures in T
RPL36	2.2463	0.00116405	Signatures in T
COQ6	2.24762	0.0464629	Signatures in T
ECHS1	2.25069	0.0367805	Signatures in T
ADD1	2.251	0.0069467	Signatures in T
NDUFA4	2.25233	0.0444713	Signatures in T
TFB2M	2.25307	0.0448097	Signatures in T
BCAS1	2.25497	0.00737079	Signatures in T
RABEP2	2.255	0.0336363	Signatures in T
ACSS2	2.25554	0.00254042	Signatures in T
NRBP1	2.25557	0.0271203	Signatures in T
CSNK2A2	2.25562	0.0465297	Signatures in T
MAGOH	2.25657	0.010074	Signatures in T
EMC2	2.25705	0.0109763	Signatures in T
AGA	2.25745	0.048617	Signatures in T
MSI2	2.25886	0.0127807	Signatures in T
PRKCD	2.26115	0.0114652	Signatures in T
RALGAPA1	2.26179	0.0143046	Signatures in T
UBA2	2.26355	0.00794483	Signatures in T
HMGCS2	2.26664	0.00459144	Signatures in T
ND4	2.26709	0.00456668	Signatures in T
NUP210	2.26763	0.00397834	Signatures in T
ATP13A1	2.26778	0.00494634	Signatures in T
CYP2S1	2.27348	0.0133857	Signatures in T
HPRT1	2.27397	0.000520924	Signatures in T
STMN1	2.27499	0.00105994	Signatures in T
COX5B	2.27764	0.00140151	Signatures in T
FERMT1	2.27846	0.0356307	Signatures in T
DDX1	2.27869	0.0054109	Signatures in T
DDX5	2.27995	0.000434868	Signatures in T
TOMM22	2.28208	0.000830826	Signatures in T
TRMT61A	2.28244	0.0465297	Signatures in T
EIF3E	2.28253	0.000280587	Signatures in T
SNAPIN	2.28308	0.00439629	Signatures in T
LMAN1	2.28313	0.0194767	Signatures in T
SNRPA	2.28391	0.023745	Signatures in T
NCL	2.28725	0.02303	Signatures in T
SMU1	2.2891	0.00201978	Signatures in T
TRIP10	2.28996	0.00759406	Signatures in T
PUS7	2.29004	0.0285413	Signatures in T
PSMA3	2.29013	1.42e-05	Signatures in T
ACOT13	2.29024	0.00309668	Signatures in T
LAMA3	2.29284	0.0151021	Signatures in T
RPS12	2.29288	0.0212735	Signatures in T
ABLIM1	2.29405	0.0101632	Signatures in T
RAB3D	2.29609	0.0133857	Signatures in T
WARS	2.29624	0.0182683	Signatures in T
FAM96A	2.29978	0.0153418	Signatures in T
APEH	2.30582	0.000182336	Signatures in T
SRSF7	2.30791	0.00150401	Signatures in T
SURF4	2.31684	0.0142235	Signatures in T
ILF3	2.3172	0.000233639	Signatures in T
XRCC5	2.318	0.00242976	Signatures in T
LYN	2.32057	0.0347457	Signatures in T
GAR1	2.32243	0.00989297	Signatures in T
PGP	2.32265	0.0155843	Signatures in T
PCNA	2.32342	0.00506797	Signatures in T
LONP1	2.32849	0.0242025	Signatures in T
LACTB2	2.32886	0.00737079	Signatures in T
SAR1A	2.33361	8.67e-05	Signatures in T
GTF2F2	2.33453	0.00241325	Signatures in T
PSMD6	2.33495	0.000675504	Signatures in T
GOSR1	2.33663	0.0036333	Signatures in T
U2AF2	2.33727	0.00186582	Signatures in T
DDX6	2.33765	0.0026583	Signatures in T
ASAH1	2.33858	0.00537604	Signatures in T
PRKRA	2.34164	0.0419158	Signatures in T
PSMA4	2.34251	0.00974566	Signatures in T
FN3K	2.3428	0.0210552	Signatures in T
ERAP1	2.34375	0.0031339	Signatures in T
MNDA	2.34431	0.0342091	Signatures in T
RPLP0	2.34978	0.000137738	Signatures in T
OSBPL8	2.351	0.0193388	Signatures in T
ITGA6	2.35154	0.000710096	Signatures in T
RIC8A	2.35288	0.00528759	Signatures in T
KIAA1967	2.35541	0.000239591	Signatures in T
TNPO3	2.35563	0.0425416	Signatures in T
AFG3L2	2.35622	0.00202651	Signatures in T
PDIA3	2.35632	0.00110872	Signatures in T
CTTN	2.36111	0.00410415	Signatures in T
HADH	2.3629	0.00424203	Signatures in T
DIABLO	2.36396	0.0029106	Signatures in T
ABCE1	2.36406	0.0216625	Signatures in T
SCRIB	2.36412	0.00141559	Signatures in T
RPS7	2.36551	0.00424203	Signatures in T
VPS45	2.36631	0.00255539	Signatures in T
HSP90AB1	2.36647	0.000724339	Signatures in T
ETF1	2.36824	0.000239591	Signatures in T
DPY19L1	2.36846	0.0443512	Signatures in T
PA2G4	2.37221	0.000267498	Signatures in T
MTX1	2.37325	0.0140758	Signatures in T
EXOC4	2.37508	0.00560418	Signatures in T
EZR	2.37512	0.000483396	Signatures in T
NIPSNAP1	2.37828	0.00160276	Signatures in T
POLR2H	2.38003	0.00841758	Signatures in T
TSTD1	2.38196	0.00227533	Signatures in T
SRSF5	2.38631	0.00629827	Signatures in T
CWC15	2.38818	0.0194631	Signatures in T
RPS15	2.39031	0.0413185	Signatures in T
HSP90AA1	2.39227	0.00827181	Signatures in T
RELA	2.3929	0.000868536	Signatures in T
LAMP2	2.39377	0.00261556	Signatures in T
DOCK7	2.3948	0.0188493	Signatures in T
PDIA5	2.39554	0.0193388	Signatures in T
HSD17B11	2.39617	0.00227533	Signatures in T
RDX	2.39713	0.0125842	Signatures in T
PNP	2.39747	0.000648415	Signatures in T
SLC25A13	2.39882	0.0008687	Signatures in T
TPD52	2.40186	0.00358548	Signatures in T
CPT1A	2.40235	8.67e-05	Signatures in T
DDX42	2.40249	0.0449066	Signatures in T
KHDRBS1	2.40405	0.00870221	Signatures in T
ARFIP2	2.40429	0.0478298	Signatures in T
ARSE	2.40912	0.00354612	Signatures in T
SAFB	2.41068	0.000582469	Signatures in T
MRPL28	2.41297	0.00229223	Signatures in T
MSH2	2.4145	0.00737079	Signatures in T
OSBPL9	2.41915	0.00985564	Signatures in T
PDIA4	2.41917	0.00342918	Signatures in T
OPA1	2.42064	0.0241386	Signatures in T
VWA5A	2.42266	0.00657355	Signatures in T
RALB	2.42399	0.0128456	Signatures in T
EIF4A3	2.42415	0.0109402	Signatures in T
C17orf49	2.42422	0.0120228	Signatures in T
FAF2	2.42436	0.0126267	Signatures in T
RPL10	2.42651	0.00795326	Signatures in T
APEX1	2.42747	0.00168376	Signatures in T
RPL13A	2.42758	0.000582469	Signatures in T
PABPN1	2.4279	0.000418254	Signatures in T
COPA	2.42877	0.000942976	Signatures in T
IMP3	2.42973	0.0123365	Signatures in T
OTUB1	2.43089	0.000483396	Signatures in T
PSMC1	2.43145	0.0113887	Signatures in T
TMEM126A	2.43163	0.0386718	Signatures in T
TRIM22	2.43416	0.0179882	Signatures in T
RPL30	2.43953	0.00671929	Signatures in T
OSTF1	2.44245	0.000526416	Signatures in T
ATP9A	2.44256	0.00159956	Signatures in T
SNAP23	2.44418	0.0173163	Signatures in T
ERGIC1	2.44657	0.00363094	Signatures in T
GBA	2.44713	0.0105906	Signatures in T
PRPF6	2.44763	0.00914415	Signatures in T
ALDH18A1	2.44819	0.000582469	Signatures in T
LRCH4	2.44846	0.0276419	Signatures in T
RANBP1	2.44864	0.0221035	Signatures in T
GOLGA4	2.44866	0.0156582	Signatures in T
F11R	2.44889	0.00262253	Signatures in T
CRTAP	2.45029	0.0434658	Signatures in T
MGST1	2.4516	0.0423135	Signatures in T
AGL	2.45201	0.00323322	Signatures in T
MRPL38	2.4521	0.00894213	Signatures in T
LARS	2.45577	0.00610025	Signatures in T
B2M	2.45734	0.00103993	Signatures in T
ACADSB	2.45778	0.00208398	Signatures in T
H2AFY	2.45859	0.00195883	Signatures in T
DNAJC13	2.46516	0.00994577	Signatures in T
MCCC2	2.46622	0.00922439	Signatures in T
GFPT1	2.46815	0.000582469	Signatures in T
TIMM50	2.46888	0.00777137	Signatures in T
NCEH1	2.4724	0.00481087	Signatures in T
HSPA9	2.47279	0.00342918	Signatures in T
EGFR	2.47628	0.0125457	Signatures in T
BCL10	2.47756	0.035969	Signatures in T
MRPS27	2.47792	0.0120013	Signatures in T
GOLGA2	2.48233	0.00387374	Signatures in T
FAM98B	2.48253	0.032124	Signatures in T
TBK1	2.48372	0.0135112	Signatures in T
SHMT1	2.48545	0.0295466	Signatures in T
RPLP1	2.48828	0.011476	Signatures in T
ERP44	2.48868	0.000760857	Signatures in T
ACP5	2.49188	0.0312212	Signatures in T
ANP32E	2.49661	0.00974566	Signatures in T
GNL1	2.50167	0.0420534	Signatures in T
PLD3	2.50355	0.00620407	Signatures in T
PPP1CA	2.50365	0.0295466	Signatures in T
DAGLB	2.50445	0.0361166	Signatures in T
BTD	2.50749	0.00756762	Signatures in T
RNASE3	2.50844	0.00931918	Signatures in T
RPL4	2.51076	7.9e-05	Signatures in T
DPM1	2.5108	0.00461165	Signatures in T
VPS52	2.51123	0.00231831	Signatures in T
H2AFY2	2.51162	0.00186499	Signatures in T
SCFD2	2.51299	0.0101527	Signatures in T
DLD	2.51601	0.0481842	Signatures in T
RPS8	2.51748	0.0031339	Signatures in T
COPB2	2.52216	5.44e-05	Signatures in T
KDELC2	2.52489	0.0465297	Signatures in T
ATP2A3	2.52657	0.0130782	Signatures in T
ACIN1	2.5267	0.0123425	Signatures in T
GIPC1	2.52699	0.00334717	Signatures in T
ARL1	2.52828	0.00143871	Signatures in T
XRN2	2.52865	0.000905095	Signatures in T
CSTF2	2.53087	0.00252786	Signatures in T
RPRD1B	2.53743	0.00914415	Signatures in T
IARS	2.5379	0.000178225	Signatures in T
OSGEP	2.53851	0.00841758	Signatures in T
ASCC1	2.53964	0.0250749	Signatures in T
FUK	2.54433	0.0217159	Signatures in T
ATP6V0A1	2.54849	0.00149979	Signatures in T
PRRC1	2.55199	0.00227533	Signatures in T
SMPDL3B	2.55254	0.00631618	Signatures in T
RPS14	2.55339	0.0221035	Signatures in T
DPEP1	2.55667	0.0198358	Signatures in T
ERGIC2	2.55725	0.0480712	Signatures in T
FLAD1	2.55745	0.00768214	Signatures in T
VPS29	2.55746	0.016344	Signatures in T
RPS3A	2.56061	0.000868536	Signatures in T
PDE12	2.56084	0.00184086	Signatures in T
PDCL3	2.56252	0.0443512	Signatures in T
DOCK2	2.56324	0.0356597	Signatures in T
PTPRC	2.56579	0.00364318	Signatures in T
DHX15	2.56752	0.000156696	Signatures in T
ZCCHC8	2.56957	0.0169258	Signatures in T
RALA	2.5728	0.00160276	Signatures in T
NARS	2.57337	0.0120228	Signatures in T
NOP56	2.57356	0.0354213	Signatures in T
SLC39A11	2.57637	0.00178603	Signatures in T
KARS	2.57641	0.00265361	Signatures in T
DDX3X	2.57655	0.000437627	Signatures in T
MRPS14	2.57748	0.0217661	Signatures in T
SLC1A5	2.57859	0.00232054	Signatures in T
FIP1L1	2.57946	0.000906423	Signatures in T
MYO1D	2.58104	0.00236133	Signatures in T
ARSA	2.58105	0.0348146	Signatures in T
CDC42	2.58366	0.00424203	Signatures in T
NUDT14	2.58824	0.0350868	Signatures in T
STK10	2.58854	0.0186519	Signatures in T
MRPL47	2.58864	0.00257438	Signatures in T
OSBPL11	2.59142	0.0122878	Signatures in T
DYNC1LI1	2.59431	0.0064811	Signatures in T
TMEM70	2.59569	0.0215992	Signatures in T
NSUN2	2.59969	0.00310211	Signatures in T
UBL4A	2.60396	0.00592323	Signatures in T
LRPPRC	2.60658	0.00278985	Signatures in T
RAB32	2.607	0.0201563	Signatures in T
ABHD14B	2.60882	4.88e-05	Signatures in T
MAPK3	2.6092	0.000977035	Signatures in T
ALG3	2.61073	0.00610025	Signatures in T
GSTK1	2.61444	0.000453053	Signatures in T
SF3B3	2.61508	0.000178225	Signatures in T
CACYBP	2.61567	0.0465297	Signatures in T
HMGB2	2.61683	0.046092	Signatures in T
DDOST	2.61707	0.000253028	Signatures in T
RABL6	2.61773	0.00410827	Signatures in T
RNPS1	2.62024	0.000709879	Signatures in T
LSS	2.62357	0.00125381	Signatures in T
GBF1	2.62393	0.0295466	Signatures in T
MRPL39	2.62724	0.00343469	Signatures in T
FARSB	2.62748	0.000303547	Signatures in T
XPO1	2.62973	0.0498086	Signatures in T
SAR1B	2.62976	8.62e-05	Signatures in T
DNAJA3	2.63069	0.0183705	Signatures in T
ITGB4	2.63349	0.000618856	Signatures in T
PACSIN2	2.63374	0.00116727	Signatures in T
CDC42EP5	2.63412	0.03536	Signatures in T
AKR1B1	2.63569	0.0194767	Signatures in T
PSMA1	2.63586	9.28e-05	Signatures in T
ZC3H4	2.63666	0.00994577	Signatures in T
CNRIP1	2.63695	0.00851652	Signatures in T
PRPF19	2.63701	0.0205404	Signatures in T
PPME1	2.64088	0.0141575	Signatures in T
LUC7L2	2.64386	0.00349317	Signatures in T
POF1B	2.64452	0.00519235	Signatures in T
ISOC2	2.64605	0.00244086	Signatures in T
DGAT1	2.64654	0.0137409	Signatures in T
ARPC3	2.64841	0.00390669	Signatures in T
MRPS9	2.64857	0.00653838	Signatures in T
TMEM192	2.6509	0.0141123	Signatures in T
USP15	2.6511	0.00220189	Signatures in T
EXOSC2	2.6518	0.0141157	Signatures in T
SURF1	2.65277	0.0135112	Signatures in T
MRPS22	2.65633	0.00125965	Signatures in T
DNM2	2.65668	7.79e-05	Signatures in T
AP2S1	2.65876	0.00745121	Signatures in T
DPP7	2.66035	0.0101255	Signatures in T
ZNF326	2.66132	0.0135267	Signatures in T
PSMD14	2.66255	0.00353781	Signatures in T
SSBP1	2.66256	0.00177229	Signatures in T
SCAMP3	2.66433	0.00432589	Signatures in T
HNRNPA2B1	2.66683	0.000434868	Signatures in T
RALY	2.66697	0.000917607	Signatures in T
FABP2	2.66762	0.0322035	Signatures in T
HDDC2	2.66811	0.00299519	Signatures in T
H6PD	2.67812	0.0029106	Signatures in T
HEPH	2.67861	0.00265729	Signatures in T
SUGT1	2.67878	0.0164979	Signatures in T
SEC11A	2.68182	0.0010695	Signatures in T
HK3	2.68224	0.0147031	Signatures in T
MLEC	2.68394	0.00010334	Signatures in T
SSR1	2.68566	0.00105994	Signatures in T
AP1M1	2.68725	0.00186488	Signatures in T
SERPINB5	2.68788	0.0202935	Signatures in T
PPP1R8	2.6893	0.00820957	Signatures in T
PTPN1	2.69432	0.00326778	Signatures in T
EIF3M	2.69692	0.00440383	Signatures in T
LIMA1	2.69867	0.00294395	Signatures in T
BRK1	2.70032	0.0254243	Signatures in T
NT5C	2.70059	0.0139648	Signatures in T
SCAMP2	2.70434	0.00424452	Signatures in T
EXOC2	2.70525	0.0108267	Signatures in T
GK	2.70536	0.0266849	Signatures in T
CALR	2.70874	0.00153645	Signatures in T
FAM83H	2.71024	0.0160761	Signatures in T
EHHADH	2.71035	0.000303547	Signatures in T
NEDD1	2.71166	0.0421063	Signatures in T
TXNDC17	2.71357	0.000189765	Signatures in T
MAN1A1	2.71365	0.0109029	Signatures in T
EIF2B4	2.71446	0.00227533	Signatures in T
EMC1	2.71633	0.00115218	Signatures in T
MVD	2.71903	0.0156941	Signatures in T
LYPLAL1	2.71999	0.00559737	Signatures in T
SHPK	2.72292	0.0315047	Signatures in T
KRT8	2.72426	0.00610025	Signatures in T
PSMB7	2.72782	0.0211556	Signatures in T
SGSH	2.72986	0.0115348	Signatures in T
PDCD4	2.73046	0.000648415	Signatures in T
TCEA1	2.73424	0.0153659	Signatures in T
MAN2A1	2.73508	0.00713532	Signatures in T
PTGES3	2.73619	0.00314986	Signatures in T
SEC24D	2.73633	0.00151782	Signatures in T
SF3B14	2.73793	0.00397883	Signatures in T
SNRPD1	2.73811	0.000434868	Signatures in T
SLC44A1	2.73975	0.030843	Signatures in T
C19orf70	2.74054	0.0144832	Signatures in T
RBM12B	2.74459	0.00947952	Signatures in T
RPL8	2.74539	0.000267498	Signatures in T
CCAR1	2.74615	0.00947844	Signatures in T
HLA-B	2.7487	0.00138605	Signatures in T
RPL32	2.74922	0.00646057	Signatures in T
SART3	2.74939	0.000501746	Signatures in T
CTR9	2.74987	0.0328186	Signatures in T
GTF2B	2.75023	0.00186488	Signatures in T
CCDC132	2.75263	0.00727086	Signatures in T
PABPC1	2.75583	0.000149014	Signatures in T
RNF20	2.75684	0.046092	Signatures in T
FBL	2.75858	0.000166545	Signatures in T
SPCS3	2.76012	0.0233393	Signatures in T
IL16	2.76013	0.0079135	Signatures in T
HEATR2	2.76415	0.00465597	Signatures in T
TIMM13	2.76516	0.00145829	Signatures in T
UFL1	2.77037	0.000550796	Signatures in T
PRPF40A	2.77127	0.0295466	Signatures in T
SNRNP40	2.77333	0.000246733	Signatures in T
RBM25	2.7804	0.00717577	Signatures in T
CSE1L	2.78434	0.000520924	Signatures in T
TRNT1	2.79033	0.0212449	Signatures in T
ARMCX3	2.79189	0.000911556	Signatures in T
QARS	2.79195	0.000126591	Signatures in T
ZNF259	2.79583	0.00912156	Signatures in T
PCK2	2.80038	0.000293703	Signatures in T
VPS25	2.80652	0.00870429	Signatures in T
PIGT	2.80666	0.00913895	Signatures in T
SRSF9	2.80753	0.000407526	Signatures in T
FAM91A1	2.80759	0.00410951	Signatures in T
PLBD2	2.80799	0.00561353	Signatures in T
KIAA1033	2.81031	0.0101859	Signatures in T
LRBA	2.81099	0.000437627	Signatures in T
ITCH	2.81256	0.0421063	Signatures in T
IARS2	2.81279	0.00116405	Signatures in T
HSD17B4	2.81301	0.00242976	Signatures in T
ABCD3	2.81694	0.00227186	Signatures in T
BCAT2	2.81825	0.00724555	Signatures in T
PITHD1	2.81912	0.00184086	Signatures in T
MAT2A	2.81982	6.16e-05	Signatures in T
TMEM230	2.82069	0.0480712	Signatures in T
TBCD	2.82294	0.00160037	Signatures in T
AGPS	2.82994	0.00138325	Signatures in T
PEA15	2.83257	0.0136732	Signatures in T
COG8	2.83478	0.00410415	Signatures in T
ASS1	2.83503	0.00223817	Signatures in T
NIPSNAP3A	2.83674	0.00264133	Signatures in T
SLC30A5	2.84288	0.0211022	Signatures in T
RPS18	2.84346	9.28e-05	Signatures in T
ITGA2	2.8435	0.00429522	Signatures in T
GCA	2.84416	0.00337579	Signatures in T
GPD1L	2.84473	0.00737079	Signatures in T
KRT19	2.85035	0.00177229	Signatures in T
SKIV2L	2.85058	0.00050767	Signatures in T
ARPC1B	2.85463	0.00494634	Signatures in T
ESRP1	2.85645	0.00697964	Signatures in T
PLXNB2	2.85907	0.0169605	Signatures in T
SRRT	2.86081	0.0113484	Signatures in T
ATAD1	2.86146	0.0313716	Signatures in T
NCBP2	2.86469	0.0246624	Signatures in T
EPCAM	2.86541	0.00865027	Signatures in T
TRMT6	2.86667	0.0248992	Signatures in T
NHP2L1	2.86834	0.0262645	Signatures in T
ROCK2	2.87036	0.00416107	Signatures in T
MEP1A	2.87351	0.0056145	Signatures in T
EIF5	2.87765	0.00131384	Signatures in T
ATP6V1H	2.88354	0.00104706	Signatures in T
EMC6	2.88476	0.0327139	Signatures in T
TARBP1	2.88733	0.00429575	Signatures in T
CARHSP1	2.888	0.00575404	Signatures in T
UBE3A	2.89161	0.0206475	Signatures in T
HLA-A	2.89198	4.13e-05	Signatures in T
PKN2	2.8958	0.0101859	Signatures in T
ALDH16A1	2.89745	0.00132449	Signatures in T
JAGN1	2.9025	0.0349373	Signatures in T
CAPRIN1	2.90259	0.00397883	Signatures in T
PRKAG1	2.90473	0.00380038	Signatures in T
FAM96B	2.90664	0.0465297	Signatures in T
RPL5	2.9072	0.0029106	Signatures in T
PVRL2	2.90861	0.0238557	Signatures in T
ENY2	2.90946	0.0323633	Signatures in T
APOBR	2.90953	0.00421348	Signatures in T
NAPRT1	2.91176	0.00202651	Signatures in T
MRPL9	2.91193	0.0210235	Signatures in T
NAA38	2.91212	0.00524091	Signatures in T
CYBB	2.91614	0.0363588	Signatures in T
FAM49B	2.91818	0.000453053	Signatures in T
HAAO	2.92663	0.00410827	Signatures in T
AAAS	2.92794	0.00418539	Signatures in T
NAA10	2.93104	0.0120471	Signatures in T
MAN1B1	2.93235	0.00436053	Signatures in T
GID8	2.93469	0.00616418	Signatures in T
LGALS3	2.93821	0.00050767	Signatures in T
DAP3	2.9389	0.00219255	Signatures in T
EXOSC4	2.94133	0.00298114	Signatures in T
WDR77	2.94186	0.00123671	Signatures in T
RNASEH2C	2.94368	0.00209684	Signatures in T
TMEM33	2.94443	0.00209124	Signatures in T
SAP18	2.94788	0.000388605	Signatures in T
THOC6	2.94909	0.00209848	Signatures in T
MPG	2.95044	0.00160045	Signatures in T
CISD2	2.95127	0.0012577	Signatures in T
GSDMD	2.95219	0.000709879	Signatures in T
TOMM70A	2.95418	0.00793172	Signatures in T
RPS6KA3	2.95425	0.00219417	Signatures in T
PSMA6	2.95464	4.13e-05	Signatures in T
CLUH	2.9559	0.00326778	Signatures in T
PMPCA	2.95658	0.0101859	Signatures in T
FLOT2	2.95722	0.00186488	Signatures in T
ANKRD28	2.95928	0.00977612	Signatures in T
SCAMP1	2.96231	0.0460306	Signatures in T
PTPN6	2.96321	0.00227533	Signatures in T
PLBD1	2.96352	0.000937651	Signatures in T
IDH3B	2.9642	0.00138325	Signatures in T
MYO1F	2.96807	0.00675398	Signatures in T
SRC	2.96958	0.00620407	Signatures in T
ECI2	2.97106	0.0352495	Signatures in T
USE1	2.97346	0.010919	Signatures in T
PRKAA1	2.97858	0.00424203	Signatures in T
GIGYF2	2.97874	0.00227533	Signatures in T
ARHGAP5	2.98071	0.0114869	Signatures in T
SCOC	2.98087	0.00496594	Signatures in T
SEC61B	2.98154	0.00683705	Signatures in T
PES1	2.98324	0.0440342	Signatures in T
PGM3	2.98575	0.0201563	Signatures in T
ACSF3	2.98619	0.0106366	Signatures in T
CDC37	2.99004	0.00210237	Signatures in T
MAP2K1	2.99068	0.00320726	Signatures in T
SLC9A3R1	2.99226	0.00168376	Signatures in T
PRPF4	2.99287	0.00495567	Signatures in T
PREB	2.99385	0.000477835	Signatures in T
TMA7	2.99561	0.000280587	Signatures in T
RPL28	2.99921	0.000234397	Signatures in T
KIAA1217	2.99997	0.00610025	Signatures in T
GARS	3.00509	0.00232054	Signatures in T
MTCH2	3.00923	0.000520924	Signatures in T
PLCB3	3.01272	0.000787411	Signatures in T
ASNS	3.01282	0.00401653	Signatures in T
BDH1	3.01459	0.00189341	Signatures in T
MRPL49	3.01612	0.00552603	Signatures in T
MRPL44	3.01848	0.00820957	Signatures in T
NEK9	3.0203	0.0150496	Signatures in T
ATP5S	3.02276	0.00258833	Signatures in T
IBA57	3.02309	0.0035148	Signatures in T
ARHGEF2	3.03134	0.00314986	Signatures in T
NAE1	3.03899	0.0187483	Signatures in T
SNX8	3.04494	0.023029	Signatures in T
KIAA1704	3.04494	0.0153091	Signatures in T
ABCB8	3.04578	0.00175657	Signatures in T
ELMOD2	3.04692	0.010128	Signatures in T
YIF1B	3.04769	0.0146569	Signatures in T
HNRNPC	3.04806	4.88e-05	Signatures in T
GTF2I	3.04853	0.00143115	Signatures in T
PARP4	3.05129	0.000635607	Signatures in T
MRPL37	3.05358	0.00653338	Signatures in T
ASCC2	3.05397	0.0120531	Signatures in T
MIPEP	3.05492	0.0171427	Signatures in T
CHID1	3.05756	0.00213087	Signatures in T
HEATR3	3.05768	0.0057834	Signatures in T
COPB1	3.05936	0.000233639	Signatures in T
VAMP7	3.06028	0.0139681	Signatures in T
PPIF	3.06028	0.0113683	Signatures in T
HNMT	3.06256	0.000520924	Signatures in T
VPS36	3.06265	0.000141509	Signatures in T
MAN2B1	3.06482	0.000145641	Signatures in T
WRNIP1	3.06548	0.00332991	Signatures in T
MMAB	3.06549	0.00610025	Signatures in T
TIA1	3.06555	0.00264807	Signatures in T
HSPD1	3.06809	0.0148016	Signatures in T
MBD2	3.06815	0.00209615	Signatures in T
GMPPB	3.06923	0.000360924	Signatures in T
STT3B	3.07297	8.67e-05	Signatures in T
TP53RK	3.07378	0.0390512	Signatures in T
AATF	3.07423	0.00330279	Signatures in T
COPG1	3.07692	5.7e-05	Signatures in T
SEC23IP	3.07992	0.00257438	Signatures in T
AAGAB	3.08061	0.0360917	Signatures in T
TMEM41A	3.08103	0.0284474	Signatures in T
NCSTN	3.08363	0.000178225	Signatures in T
CLDN1	3.08473	0.0164979	Signatures in T
CKAP5	3.08652	0.0322454	Signatures in T
FEN1	3.08712	0.000618856	Signatures in T
PYCR1	3.08728	0.0164561	Signatures in T
SH3KBP1	3.08921	0.0247097	Signatures in T
NUP93	3.09123	0.000985279	Signatures in T
ZFYVE19	3.09132	0.0112066	Signatures in T
HNRNPUL1	3.09255	0.000145641	Signatures in T
B4GALT1	3.09407	0.0104226	Signatures in T
OXSM	3.09572	0.0336146	Signatures in T
DDX39B	3.09747	7.79e-05	Signatures in T
PDPR	3.09757	0.0365692	Signatures in T
BCCIP	3.09914	0.00739672	Signatures in T
COPG2	3.10017	0.0205948	Signatures in T
AGMAT	3.10744	0.00634031	Signatures in T
MRPL19	3.10967	0.00349317	Signatures in T
LPCAT3	3.11203	0.00349317	Signatures in T
TAPBPL	3.11268	0.0173898	Signatures in T
DDX21	3.11325	0.00117927	Signatures in T
MRI1	3.11541	0.00115241	Signatures in T
IQGAP2	3.11604	0.00552415	Signatures in T
KRT18	3.11811	0.00102121	Signatures in T
SBDS	3.11915	0.00820957	Signatures in T
TOMM6	3.11954	0.032124	Signatures in T
HSPE1	3.12102	0.00110872	Signatures in T
ACADS	3.12118	0.000182336	Signatures in T
CSNK2A1	3.12636	0.0295466	Signatures in T
CYCS	3.13141	0.000702453	Signatures in T
WDR33	3.13165	0.0120262	Signatures in T
PNPLA6	3.13585	0.0236109	Signatures in T
RAB25	3.13676	0.000402222	Signatures in T
EIF4E	3.13949	0.000156367	Signatures in T
PABPC4L	3.14145	0.0286521	Signatures in T
NHLRC3	3.1424	0.0104749	Signatures in T
ABI3	3.14292	0.041397	Signatures in T
GALNT12	3.14735	0.00294865	Signatures in T
DPF2	3.14993	0.0230909	Signatures in T
ETHE1	3.15187	0.000937651	Signatures in T
SEH1L	3.15246	0.00157479	Signatures in T
RBM14	3.1545	0.00513293	Signatures in T
MRGBP	3.15473	0.00996305	Signatures in T
ASH2L	3.15788	0.0189482	Signatures in T
CTAGE5	3.16694	0.000831373	Signatures in T
SEC24B	3.16777	0.0195378	Signatures in T
ADAR	3.16789	0.00177229	Signatures in T
DCTPP1	3.16901	0.000535343	Signatures in T
ADH1C	3.17025	0.0226569	Signatures in T
KIAA1324	3.17553	0.0465297	Signatures in T
SCARB1	3.17633	0.0143046	Signatures in T
FARP2	3.17646	0.0492507	Signatures in T
AP1G1	3.17823	0.00100044	Signatures in T
PPP6R3	3.18389	0.00561243	Signatures in T
CYB5B	3.18604	0.0084138	Signatures in T
EDC4	3.18763	0.000710096	Signatures in T
ADAP1	3.18794	0.0475933	Signatures in T
AP3B1	3.19001	0.000800506	Signatures in T
AGO1	3.19148	0.0465297	Signatures in T
AOC1	3.19189	0.000709283	Signatures in T
ADK	3.19603	0.0288493	Signatures in T
EPB41L1	3.19683	0.00947348	Signatures in T
STX6	3.20049	0.0074007	Signatures in T
HIBCH	3.20614	0.00792554	Signatures in T
LOC402160	3.20789	0.0379083	Signatures in T
ABCF2	3.20815	0.0190641	Signatures in T
GHITM	3.20845	0.00482045	Signatures in T
MRPL55	3.21096	0.00235786	Signatures in T
AGFG2	3.21128	0.0454342	Signatures in T
TRAM1	3.21243	0.000618856	Signatures in T
TBL2	3.21338	0.000506257	Signatures in T
LEPREL4	3.21508	0.0473373	Signatures in T
SNRNP200	3.22148	0.00737079	Signatures in T
STK38	3.22661	0.0201563	Signatures in T
MIF	3.22682	0.00723011	Signatures in T
PAAF1	3.22882	0.00513293	Signatures in T
TMEM97	3.23011	0.00439629	Signatures in T
UQCRB	3.23355	0.0018665	Signatures in T
CUL1	3.23796	0.00634031	Signatures in T
VIL1	3.2381	0.000423933	Signatures in T
NAGLU	3.23985	0.000546913	Signatures in T
DHRS3	3.24206	0.00886129	Signatures in T
AHCYL2	3.24214	0.00183823	Signatures in T
ICAM3	3.243	0.00187661	Signatures in T
STT3A	3.24458	6.16e-05	Signatures in T
IMPAD1	3.24727	0.00137523	Signatures in T
PIP4K2C	3.24818	0.00465597	Signatures in T
YARS2	3.25019	0.0291245	Signatures in T
SLC3A2	3.25258	0.000186998	Signatures in T
CYTB	3.25649	0.00122833	Signatures in T
NOL9	3.27448	0.00294865	Signatures in T
EXD2	3.27584	0.00754775	Signatures in T
GNL3	3.27647	0.00717779	Signatures in T
HID1	3.27844	0.000383266	Signatures in T
DARS2	3.27905	0.00130317	Signatures in T
CHTOP	3.27921	0.00481087	Signatures in T
NUP85	3.28053	0.0487463	Signatures in T
PKP2	3.28202	0.00142237	Signatures in T
MANBA	3.29194	0.00362596	Signatures in T
RNF31	3.2986	0.0128334	Signatures in T
EIF4G1	3.30385	0.000362516	Signatures in T
CMAS	3.30396	0.00227533	Signatures in T
THEMIS2	3.3068	0.00322918	Signatures in T
MAPK14	3.30777	0.000546232	Signatures in T
CTNNBL1	3.30897	0.0465297	Signatures in T
NIT2	3.30948	0.00856872	Signatures in T
RPL6	3.31138	1.42e-05	Signatures in T
BUD31	3.31948	0.00521925	Signatures in T
NECAP2	3.3197	0.000709879	Signatures in T
EIF5B	3.31986	0.000520268	Signatures in T
YKT6	3.32378	0.000821891	Signatures in T
TAPBP	3.32393	0.00922155	Signatures in T
RAB27A	3.32663	0.00410415	Signatures in T
TM9SF1	3.32909	0.0212619	Signatures in T
EIF3L	3.33335	7.06e-05	Signatures in T
PTRH2	3.33467	0.00209041	Signatures in T
CTNNA1	3.33596	0.00242976	Signatures in T
ARHGAP17	3.33692	0.00108069	Signatures in T
IAH1	3.34039	0.00285835	Signatures in T
NDUFB5	3.34375	0.0381076	Signatures in T
HDLBP	3.34399	0.000648415	Signatures in T
SH3BP1	3.34992	0.00560418	Signatures in T
MRPL24	3.35134	0.000757494	Signatures in T
ARFIP1	3.36161	0.00125381	Signatures in T
ADAMTSL4	3.36379	0.043114	Signatures in T
COMMD7	3.36531	0.0226569	Signatures in T
SLC27A2	3.36813	0.00353781	Signatures in T
TNRC6C	3.3693	0.0312857	Signatures in T
RALYL	3.3697	0.000186998	Signatures in T
ACBD3	3.37133	0.045682	Signatures in T
TSFM	3.3726	0.00724555	Signatures in T
C21orf33	3.37422	0.0229348	Signatures in T
MIA3	3.37575	0.00100044	Signatures in T
NUB1	3.37828	0.00406647	Signatures in T
TEX10	3.38041	0.00913669	Signatures in T
COG2	3.38688	0.00186488	Signatures in T
SNRPE	3.38889	0.00195883	Signatures in T
KPNA2	3.38909	0.0248039	Signatures in T
S100A14	3.39603	0.0439487	Signatures in T
GM2A	3.39716	0.00737079	Signatures in T
RNF213	3.39758	0.000380381	Signatures in T
SYNGR2	3.39961	0.00282736	Signatures in T
TIMM10	3.40082	0.0184129	Signatures in T
QSOX1	3.402	0.00227533	Signatures in T
HCFC1	3.40586	0.00528759	Signatures in T
OSBP	3.41097	0.000667536	Signatures in T
MRPL22	3.41107	0.00495892	Signatures in T
HUWE1	3.41636	0.00105994	Signatures in T
ITGAM	3.41727	0.0288816	Signatures in T
CC2D1A	3.41786	0.00575259	Signatures in T
C12orf5	3.4183	0.00592323	Signatures in T
SLC25A15	3.41969	0.00745121	Signatures in T
GOLPH3	3.42029	0.00583251	Signatures in T
TMEM214	3.4238	0.000675504	Signatures in T
STARD10	3.42449	0.000223781	Signatures in T
CDH17	3.42481	0.000970816	Signatures in T
FDXR	3.4255	0.0007376	Signatures in T
C2orf47	3.42918	0.0166706	Signatures in T
THBS2	3.42948	0.000156696	Signatures in T
TMED2	3.43142	0.00977787	Signatures in T
MRPL23	3.43575	0.0048078	Signatures in T
HK2	3.43759	0.000384501	Signatures in T
KCMF1	3.43962	0.0122834	Signatures in T
TAP1	3.4429	0.000193248	Signatures in T
FKBP4	3.44506	0.00572695	Signatures in T
CDC5L	3.44704	0.0064497	Signatures in T
SRSF3	3.44799	0.00102521	Signatures in T
YBX1	3.45632	0.0319344	Signatures in T
MCEE	3.4584	0.0107628	Signatures in T
ATP1B1	3.46473	6.16e-05	Signatures in T
XPO7	3.47689	0.000779069	Signatures in T
SUPT5H	3.47754	0.0100558	Signatures in T
RAB27B	3.47997	0.0224564	Signatures in T
MARCKSL1	3.48539	0.0423135	Signatures in T
TJP2	3.48641	0.000141078	Signatures in T
HSD17B7	3.48768	0.0283523	Signatures in T
HMGB1	3.49097	0.0257561	Signatures in T
RER1	3.49151	0.00341941	Signatures in T
DOCK9	3.49226	0.0440937	Signatures in T
THUMPD1	3.4936	0.00197089	Signatures in T
PSMD12	3.49963	0.0103233	Signatures in T
LPCAT4	3.50114	0.0105527	Signatures in T
PRCP	3.50364	0.00246984	Signatures in T
PUS1	3.50904	0.00211401	Signatures in T
ATG7	3.51239	0.0213399	Signatures in T
TIAL1	3.51392	0.00496594	Signatures in T
TIMM9	3.51744	0.0260186	Signatures in T
AP3M1	3.51844	0.000907644	Signatures in T
DNAJC17	3.53349	0.0281788	Signatures in T
TOMM34	3.53483	0.00569283	Signatures in T
EVI2B	3.5417	0.0286521	Signatures in T
PRMT1	3.54502	0.000107709	Signatures in T
ME3	3.54707	0.0365692	Signatures in T
NOB1	3.55065	0.0164979	Signatures in T
MED15	3.55327	0.0364338	Signatures in T
ACOX3	3.55827	0.00168376	Signatures in T
ABHD16A	3.56001	0.000709283	Signatures in T
HLA-C	3.56935	0.00116927	Signatures in T
TMEM256	3.57084	0.0190762	Signatures in T
STX4	3.57085	0.00494101	Signatures in T
MTOR	3.57601	0.0301404	Signatures in T
TBCC	3.5788	0.0363666	Signatures in T
RNASE2	3.58145	0.0298766	Signatures in T
LUC7L3	3.58467	0.00472768	Signatures in T
RAB21	3.59121	0.0187174	Signatures in T
CSDE1	3.59813	0.0295466	Signatures in T
RAVER1	3.60375	0.000156696	Signatures in T
TUBGCP2	3.60731	0.0010107	Signatures in T
RPL35	3.61079	1.42e-05	Signatures in T
DKC1	3.61126	0.0066779	Signatures in T
SQRDL	3.61256	0.000142291	Signatures in T
UBE2R2	3.61365	0.0210569	Signatures in T
CDH1	3.61756	0.000550237	Signatures in T
ABRACL	3.61763	0.00380329	Signatures in T
MISP	3.62205	0.00021549	Signatures in T
NCF4	3.62904	0.00186488	Signatures in T
IPO4	3.63251	0.00745121	Signatures in T
SACM1L	3.6357	0.00100044	Signatures in T
HECTD3	3.63887	0.00521925	Signatures in T
NDUFAF7	3.63927	0.00599066	Signatures in T
NCKIPSD	3.6414	0.0432787	Signatures in T
C19orf10	3.64407	4.52e-05	Signatures in T
CSTF3	3.6505	0.00496594	Signatures in T
TRMT10C	3.65219	0.00851652	Signatures in T
FLII	3.65274	0.00922439	Signatures in T
NUP160	3.65317	0.00322853	Signatures in T
SIGMAR1	3.661	0.0065932	Signatures in T
ADAM17	3.66733	0.0194309	Signatures in T
SF3A1	3.67206	0.00106561	Signatures in T
EPX	3.67527	0.0259889	Signatures in T
DDX39A	3.67798	0.000182336	Signatures in T
POR	3.68372	0.000535222	Signatures in T
DNAJC11	3.69195	0.00187661	Signatures in T
EIF2A	3.69231	0.000580692	Signatures in T
ZMPSTE24	3.69512	0.0132513	Signatures in T
STX16	3.69586	0.00115218	Signatures in T
RPL29	3.69758	5.7e-05	Signatures in T
EIF5A	3.7018	0.000178225	Signatures in T
SRRM2	3.70363	0.000182336	Signatures in T
ARFGAP2	3.7063	0.00403451	Signatures in T
MRPL41	3.70873	0.000914306	Signatures in T
LMO7	3.70918	0.013359	Signatures in T
MRPS26	3.71333	0.00498948	Signatures in T
MCM6	3.71397	0.00153645	Signatures in T
REG4	3.71477	0.000303547	Signatures in T
MED20	3.71843	0.0103339	Signatures in T
CSK	3.71908	0.000280587	Signatures in T
COMMD3	3.71958	0.0387484	Signatures in T
GLA	3.72137	0.00106561	Signatures in T
MRPL15	3.72502	0.000182336	Signatures in T
ARL15	3.72569	0.042361	Signatures in T
CTNND1	3.72872	8.62e-05	Signatures in T
TRMT1	3.7407	0.0301343	Signatures in T
CECR5	3.7454	0.00572141	Signatures in T
NUP88	3.74584	0.027944	Signatures in T
LEFTY1	3.74655	0.0492178	Signatures in T
G3BP2	3.74901	0.0295466	Signatures in T
HAX1	3.74918	0.0180832	Signatures in T
UGDH	3.75115	0.000182336	Signatures in T
MUC1	3.7543	0.00235786	Signatures in T
ERBB2	3.77004	0.0239725	Signatures in T
POLR2G	3.77119	0.00143115	Signatures in T
MCAT	3.77655	0.00114829	Signatures in T
PPP1R1B	3.77671	0.0258604	Signatures in T
LIPA	3.78059	0.00583251	Signatures in T
ARFGAP3	3.78959	0.00159504	Signatures in T
NOX1	3.79026	0.00991065	Signatures in T
MRPL50	3.79065	0.0128456	Signatures in T
NELFCD	3.79732	0.00280894	Signatures in T
ICT1	3.79812	0.00223473	Signatures in T
ZNF622	3.79879	0.00495714	Signatures in T
HMGCL	3.7991	0.00186488	Signatures in T
PFAS	3.80142	7.06e-05	Signatures in T
SF3B1	3.8032	0.000675504	Signatures in T
KRT20	3.80361	0.00412398	Signatures in T
EPS8L3	3.8088	0.000566849	Signatures in T
NFKB2	3.80939	0.00506283	Signatures in T
CLN5	3.81193	0.0352467	Signatures in T
ELANE	3.81325	0.0291245	Signatures in T
NCF2	3.81607	0.0029272	Signatures in T
PRRC2A	3.8233	0.00160276	Signatures in T
ATP6AP1	3.83077	0.00125965	Signatures in T
AKR7A3	3.83539	0.000121358	Signatures in T
BCKDHA	3.83796	0.00862453	Signatures in T
ASUN	3.84696	0.000498451	Signatures in T
TXNL1	3.85571	0.0105345	Signatures in T
CLNS1A	3.85659	0.000835069	Signatures in T
CNNM4	3.86563	0.00141828	Signatures in T
PLEK	3.86628	0.00861117	Signatures in T
BAG5	3.86788	0.00186488	Signatures in T
KIF2A	3.8693	0.00132449	Signatures in T
HMGA1	3.87496	0.000987791	Signatures in T
LAMC2	3.8795	0.0261064	Signatures in T
TRIM25	3.88301	0.000453053	Signatures in T
FMNL1	3.88614	0.00754127	Signatures in T
LETM1	3.88733	0.00505969	Signatures in T
TFRC	3.89289	0.000130509	Signatures in T
MRM1	3.89855	0.00434556	Signatures in T
RSL1D1	3.8987	0.0077133	Signatures in T
TSPAN6	3.90331	0.0471993	Signatures in T
NOP2	3.90353	0.000871137	Signatures in T
DPP3	3.90503	0.000821891	Signatures in T
FUCA1	3.90629	0.00202651	Signatures in T
ACAD8	3.90898	0.0056145	Signatures in T
HSPH1	3.90956	0.00737079	Signatures in T
SLC25A40	3.91108	0.0286989	Signatures in T
RBM22	3.92206	0.0347457	Signatures in T
DOK3	3.92343	0.00356099	Signatures in T
MRPL4	3.93213	0.000709879	Signatures in T
ANPEP	3.93328	0.0351172	Signatures in T
METTL16	3.93351	0.00591624	Signatures in T
ARHGEF40	3.93535	0.00353781	Signatures in T
FAM207A	3.94159	0.0123891	Signatures in T
CCDC90B	3.94163	0.0115882	Signatures in T
KRT75	3.94519	0.0142478	Signatures in T
KIAA0196	3.94757	0.00807542	Signatures in T
SH3GLB2	3.94826	0.0037642	Signatures in T
PEX16	3.94943	0.00587958	Signatures in T
AQR	3.94968	0.00323959	Signatures in T
CMBL	3.95452	0.0019625	Signatures in T
EPRS	3.95475	0.000389952	Signatures in T
NUP155	3.95892	0.00030948	Signatures in T
GLS	3.9618	0.00490242	Signatures in T
PTBP3	3.96461	0.00145829	Signatures in T
FDFT1	3.96704	0.000806142	Signatures in T
ACSS1	3.969	0.00186488	Signatures in T
LIG4	3.96931	0.0465297	Signatures in T
LARP4B	3.97203	0.0457891	Signatures in T
AGPAT5	3.97486	0.00160037	Signatures in T
FUBP3	3.97696	4.52e-05	Signatures in T
YARS	3.97753	0.000246087	Signatures in T
ATRX	3.97877	0.0264138	Signatures in T
ABCF3	3.98086	0.000874882	Signatures in T
GART	3.99717	0.000121358	Signatures in T
POLDIP2	4.00326	0.000526416	Signatures in T
RFC4	4.00426	0.0031339	Signatures in T
ADPGK	4.00887	0.00702128	Signatures in T
MRPS25	4.01086	0.000776617	Signatures in T
DDX27	4.01169	0.00965697	Signatures in T
TSG101	4.01801	0.00030948	Signatures in T
ATG4B	4.02053	0.0133857	Signatures in T
PTPN12	4.03192	0.0150913	Signatures in T
NDRG2	4.03716	0.0194702	Signatures in T
YLPM1	4.04525	0.0203347	Signatures in T
CTBP2	4.05454	7.61e-05	Signatures in T
KIAA1598	4.05617	0.00248824	Signatures in T
UBE4A	4.05771	0.00809472	Signatures in T
NUP205	4.06056	0.00103816	Signatures in T
IDE	4.06328	0.000794846	Signatures in T
MRPS31	4.06531	0.0182457	Signatures in T
AASDHPPT	4.07516	0.00482651	Signatures in T
DSC2	4.07731	0.00489449	Signatures in T
MMS19	4.08352	0.0388935	Signatures in T
RPP30	4.08544	0.0483591	Signatures in T
GRWD1	4.09093	0.0180467	Signatures in T
RPL3	4.09178	5.88e-07	Signatures in T
TBRG4	4.09245	0.000788765	Signatures in T
TECR	4.09446	0.000180938	Signatures in T
NUP98	4.09515	0.00150375	Signatures in T
MCM7	4.0961	6.27e-05	Signatures in T
PPP2R5A	4.10259	0.0074369	Signatures in T
NUP107	4.1037	0.00270007	Signatures in T
GTF2E1	4.10683	0.0235559	Signatures in T
RPS5	4.11047	0.000977035	Signatures in T
CASP6	4.1113	0.000160475	Signatures in T
APIP	4.1115	0.0230909	Signatures in T
STX17	4.11665	0.00489906	Signatures in T
HTATIP2	4.11916	0.000552437	Signatures in T
CTNNB1	4.11953	0.00011103	Signatures in T
SRPR	4.12414	8.62e-05	Signatures in T
SLC25A10	4.12678	0.000280587	Signatures in T
XRCC4	4.12944	0.00948697	Signatures in T
MCM2	4.13102	0.000868536	Signatures in T
TARDBP	4.13544	5.19e-05	Signatures in T
AP1M2	4.13649	0.000174879	Signatures in T
CHDH	4.13683	0.0303824	Signatures in T
ARFGEF2	4.14105	0.0399539	Signatures in T
EFTUD2	4.14174	0.0160761	Signatures in T
PCDH1	4.15057	0.0217572	Signatures in T
FUT8	4.15335	0.0085821	Signatures in T
NUDT19	4.15561	0.00495892	Signatures in T
NF1	4.16276	0.0210569	Signatures in T
BTF3	4.16568	0.000970816	Signatures in T
MAN2C1	4.17259	0.0219487	Signatures in T
PRMT3	4.1731	0.0295466	Signatures in T
SEC11C	4.17914	0.00199739	Signatures in T
SMS	4.18368	0.00710855	Signatures in T
THOC1	4.18822	0.0128688	Signatures in T
NOP9	4.18865	0.000690111	Signatures in T
MRPS35	4.19473	0.0322762	Signatures in T
PNPLA2	4.19511	0.0264138	Signatures in T
MCM4	4.20037	0.00120065	Signatures in T
MON2	4.20379	0.00112105	Signatures in T
KIF13B	4.20463	0.000535343	Signatures in T
HSDL2	4.20476	0.00219417	Signatures in T
ABCC4	4.20751	0.0295466	Signatures in T
CD2AP	4.21601	0.00153645	Signatures in T
VPS39	4.22178	0.0214965	Signatures in T
GMPPA	4.2223	7.11e-05	Signatures in T
ALDH5A1	4.22422	0.000388605	Signatures in T
COG5	4.22659	0.000430442	Signatures in T
ATM	4.22854	0.00778611	Signatures in T
LARP1	4.23112	0.00397005	Signatures in T
VPS33A	4.24117	0.0407958	Signatures in T
REPS1	4.26035	0.00117553	Signatures in T
FAM177A1	4.2654	0.0210552	Signatures in T
TMC4	4.26829	0.000710096	Signatures in T
TOP2B	4.26947	0.00286314	Signatures in T
POLR2A	4.27558	0.00140485	Signatures in T
BAG6	4.27841	2.3e-05	Signatures in T
RAB10	4.27977	0.000437627	Signatures in T
PADI2	4.28414	0.000868536	Signatures in T
CLIC5	4.29009	0.0141123	Signatures in T
G3BP1	4.29093	5.77e-05	Signatures in T
NMNAT1	4.29157	0.0380503	Signatures in T
BYSL	4.29394	0.00178603	Signatures in T
COL12A1	4.29401	0.000878012	Signatures in T
MTM1	4.29564	0.0089993	Signatures in T
DBR1	4.30068	0.00276115	Signatures in T
STRN	4.30215	0.0314042	Signatures in T
COQ7	4.30482	0.00397471	Signatures in T
NAT10	4.31119	0.000130509	Signatures in T
GIMAP7	4.31584	0.00814069	Signatures in T
LRRC32	4.31615	0.0460306	Signatures in T
YIPF3	4.32157	0.0164979	Signatures in T
SLK	4.32473	0.0342887	Signatures in T
NFKB1	4.32795	0.00276738	Signatures in T
CLIP2	4.34288	0.00895323	Signatures in T
BZW2	4.34611	0.000999044	Signatures in T
WDR11	4.3463	0.000831373	Signatures in T
PTPRK	4.34743	0.0386659	Signatures in T
SLC12A2	4.34957	0.000239591	Signatures in T
TIMMDC1	4.35039	0.00629495	Signatures in T
SUPT16H	4.35126	0.0079135	Signatures in T
SLC22A18	4.35268	0.000171171	Signatures in T
WDR18	4.35324	0.00577838	Signatures in T
SLIRP	4.35454	0.00330203	Signatures in T
MMP9	4.35492	0.00870429	Signatures in T
WAS	4.35873	0.00182391	Signatures in T
LAS1L	4.35927	0.0025664	Signatures in T
HMGCS1	4.36091	0.0114031	Signatures in T
SEPHS1	4.36256	0.000236064	Signatures in T
GRSF1	4.36668	0.0387484	Signatures in T
HIP1R	4.36966	0.00322853	Signatures in T
APBB1IP	4.37198	0.0092293	Signatures in T
IRF2BP1	4.37355	0.0028878	Signatures in T
MYO18A	4.37521	0.000188846	Signatures in T
UBXN7	4.38358	0.000889082	Signatures in T
FAM160B1	4.39393	0.00406647	Signatures in T
HDAC2	4.39585	0.0105693	Signatures in T
MRPS18C	4.39733	0.00209124	Signatures in T
SDHA	4.39752	0.000395527	Signatures in T
STX3	4.40114	0.0101112	Signatures in T
EML4	4.40684	0.000303838	Signatures in T
ARHGAP18	4.40916	0.00123278	Signatures in T
WDFY1	4.4114	0.0036333	Signatures in T
COMMD2	4.41388	0.00341941	Signatures in T
EMC4	4.42052	0.0153157	Signatures in T
NCOA5	4.42197	0.00297804	Signatures in T
PCK1	4.43628	0.0243921	Signatures in T
TSSC1	4.4376	0.0492178	Signatures in T
PDS5B	4.438	0.0345531	Signatures in T
PDHX	4.43859	0.00299427	Signatures in T
UBP1	4.43956	0.0343942	Signatures in T
DAZAP1	4.44022	0.000140189	Signatures in T
MRPS7	4.45646	0.00186488	Signatures in T
DIS3	4.45778	0.0116946	Signatures in T
DDX50	4.45819	0.00326778	Signatures in T
ALOX15	4.46472	0.00332796	Signatures in T
CDC16	4.47674	0.00972627	Signatures in T
KDM1A	4.50058	0.00106561	Signatures in T
LPCAT2	4.50463	0.000402222	Signatures in T
TXN2	4.50538	0.00552415	Signatures in T
FASTKD2	4.51307	0.00647137	Signatures in T
AGR2	4.51546	0.000453053	Signatures in T
OSBPL3	4.51865	0.0461978	Signatures in T
NIF3L1	4.51902	0.000546864	Signatures in T
SRRM1	4.51962	0.000546864	Signatures in T
BCS1L	4.52005	7.9e-05	Signatures in T
DECR2	4.5383	0.00561243	Signatures in T
MYO6	4.53989	0.00495892	Signatures in T
PSMD8	4.54419	0.00737079	Signatures in T
ST6GALNAC6	4.54433	0.0212619	Signatures in T
SRPK2	4.5448	0.0413037	Signatures in T
CORO2A	4.55815	0.00410951	Signatures in T
TSPAN8	4.55976	0.00134956	Signatures in T
ATP1B3	4.56098	0.000404884	Signatures in T
HEATR1	4.56285	0.0350652	Signatures in T
DNAJC3	4.56665	0.00429522	Signatures in T
AZU1	4.57519	0.016344	Signatures in T
PWP2	4.58658	0.00713532	Signatures in T
EPS8	4.58938	0.0164957	Signatures in T
FAM84B	4.59484	0.0135943	Signatures in T
CPSF7	4.61769	0.000176212	Signatures in T
NUPL1	4.64029	0.0008687	Signatures in T
SSNA1	4.64098	0.0328991	Signatures in T
DHRS11	4.65238	0.000690111	Signatures in T
ZADH2	4.65983	0.0117552	Signatures in T
TBPL1	4.66074	0.0386889	Signatures in T
REEP5	4.67057	0.0187483	Signatures in T
STXBP2	4.67108	0.00122833	Signatures in T
VWA8	4.67196	0.00255824	Signatures in T
NELFA	4.67663	0.00163929	Signatures in T
EIF3F	4.68436	0.000319703	Signatures in T
UQCR10	4.68796	0.000275761	Signatures in T
SDF4	4.68907	0.00583251	Signatures in T
THOP1	4.68915	0.000655467	Signatures in T
MPO	4.69468	0.0205404	Signatures in T
BRI3BP	4.707	0.00388158	Signatures in T
ABHD10	4.72032	0.000648415	Signatures in T
COQ10B	4.7211	0.00318349	Signatures in T
FAM3D	4.72587	0.00221711	Signatures in T
KIAA0368	4.73974	0.0142235	Signatures in T
UNC93B1	4.74121	0.00762287	Signatures in T
STXBP5	4.74189	0.00390669	Signatures in T
ENGASE	4.7456	0.0145104	Signatures in T
TPR	4.76036	0.00231815	Signatures in T
VTI1A	4.76336	0.00168376	Signatures in T
NAA25	4.76344	0.00242976	Signatures in T
INTS1	4.76699	0.00552669	Signatures in T
UQCC	4.77113	0.000280587	Signatures in T
NIPBL	4.78555	0.0222891	Signatures in T
CHGA	4.79908	0.0374342	Signatures in T
QRICH1	4.80057	0.00645723	Signatures in T
ADNP	4.80061	0.039092	Signatures in T
AP3M2	4.80116	0.0251	Signatures in T
CDC42BPB	4.8045	0.00552603	Signatures in T
ROCK1	4.81369	0.0347457	Signatures in T
CERS2	4.8304	0.000520924	Signatures in T
TRIP12	4.83869	0.000690111	Signatures in T
USP39	4.84028	0.00293662	Signatures in T
HMGN1	4.84307	0.000690111	Signatures in T
APPL2	4.8472	0.000977035	Signatures in T
UBA5	4.85088	0.0190641	Signatures in T
MAPKAPK2	4.85277	0.0342397	Signatures in T
SHC1	4.85371	0.00230036	Signatures in T
STAG1	4.86137	0.00117927	Signatures in T
AGR3	4.86479	0.000878012	Signatures in T
RPL7L1	4.86862	0.0069666	Signatures in T
FDPS	4.87036	0.00696233	Signatures in T
CIB1	4.87077	0.00115241	Signatures in T
DNMT1	4.87962	0.0099495	Signatures in T
CUL4B	4.88037	0.0326295	Signatures in T
TBC1D10B	4.89172	0.00213971	Signatures in T
CHD4	4.89483	0.00229295	Signatures in T
RPL38	4.895	0.000149014	Signatures in T
OPA3	4.89881	0.0440937	Signatures in T
RAB11FIP1	4.90053	0.00931579	Signatures in T
DDX18	4.90713	0.0425634	Signatures in T
SLFN5	4.91822	0.0236181	Signatures in T
CWF19L1	4.92699	0.000870917	Signatures in T
GMDS	4.92768	5.7e-05	Signatures in T
SEC16A	4.93054	0.000336032	Signatures in T
NT5C3A	4.93823	0.0413185	Signatures in T
MPC2	4.93868	0.01573	Signatures in T
MGAT2	4.9414	0.00745121	Signatures in T
COX6B1	4.9488	0.000821891	Signatures in T
ANXA13	4.94893	0.0007376	Signatures in T
CPD	4.96931	0.00292099	Signatures in T
PPP4C	4.97125	0.00380176	Signatures in T
PCYT1A	4.97353	0.000847361	Signatures in T
TMEM14C	4.97493	0.000977035	Signatures in T
SSRP1	4.97768	0.000728826	Signatures in T
ANAPC13	4.98049	0.0053897	Signatures in T
DNAJC8	4.98494	0.00426109	Signatures in T
TAOK3	4.98983	0.00123671	Signatures in T
TTC38	5.00493	0.00527315	Signatures in T
PLEKHA6	5.01071	0.00779982	Signatures in T
D2HGDH	5.01482	0.00929184	Signatures in T
RABGEF1	5.02762	0.0294105	Signatures in T
FARS2	5.03116	0.0401951	Signatures in T
ARHGAP25	5.03563	0.00495892	Signatures in T
IPO9	5.0431	0.00977787	Signatures in T
NOP14	5.04543	0.0264138	Signatures in T
PPWD1	5.0469	0.000842533	Signatures in T
WDR81	5.05825	0.00380329	Signatures in T
RASA1	5.05997	0.000648415	Signatures in T
TOP3B	5.07119	0.0310167	Signatures in T
TCERG1	5.07516	0.000328114	Signatures in T
ABCF1	5.08208	0.000280587	Signatures in T
UNC13B	5.08761	0.00301418	Signatures in T
NELFB	5.09462	0.00474714	Signatures in T
S100A16	5.10079	0.0160761	Signatures in T
RPP38	5.10233	0.0187483	Signatures in T
RPL14	5.10606	0.000580692	Signatures in T
SMARCB1	5.12947	0.000677568	Signatures in T
PADI4	5.13884	0.0279571	Signatures in T
ORC3	5.14099	0.0267244	Signatures in T
PAPOLA	5.1521	0.00263927	Signatures in T
MED4	5.15902	0.0081542	Signatures in T
NFS1	5.17094	0.0262482	Signatures in T
PSMD4	5.17355	0.00451999	Signatures in T
C18orf8	5.18398	0.000235335	Signatures in T
PDS5A	5.19169	0.000228906	Signatures in T
PNO1	5.19918	0.0029106	Signatures in T
CPT2	5.20739	0.00380978	Signatures in T
CXorf38	5.21454	0.0190641	Signatures in T
EXOSC8	5.21805	0.0347457	Signatures in T
COG1	5.22134	0.000931855	Signatures in T
SPTLC2	5.22181	0.00139244	Signatures in T
FCGBP	5.22436	0.00299519	Signatures in T
TMEM165	5.23848	8.67e-05	Signatures in T
RPL26	5.24791	0.000156264	Signatures in T
MRPS21	5.26213	0.000945097	Signatures in T
ATXN2L	5.26836	0.00339101	Signatures in T
SIAE	5.2686	0.00540685	Signatures in T
IMPACT	5.27002	0.0370436	Signatures in T
ABCC1	5.27292	0.00560418	Signatures in T
AKAP13	5.28545	0.0187483	Signatures in T
ARFGAP1	5.28726	0.00412465	Signatures in T
REEP6	5.29632	0.0480934	Signatures in T
RPL26L1	5.30409	0.00513293	Signatures in T
GIPC2	5.30484	0.00465597	Signatures in T
SCAF4	5.3074	0.00418539	Signatures in T
PPID	5.31718	0.00395313	Signatures in T
ARHGEF6	5.31808	0.0295466	Signatures in T
MON1B	5.3221	0.00229426	Signatures in T
PEX11G	5.32912	0.00566732	Signatures in T
XPO4	5.33562	0.00195155	Signatures in T
GMPS	5.3391	0.00465597	Signatures in T
CCDC47	5.35604	0.000202427	Signatures in T
MRPL11	5.36085	0.000294052	Signatures in T
ILKAP	5.36932	0.0235143	Signatures in T
INF2	5.39638	6.16e-05	Signatures in T
MRPS10	5.39835	0.0066779	Signatures in T
MAGED2	5.41179	0.0198586	Signatures in T
COQ5	5.41779	0.00742711	Signatures in T
HTT	5.41948	0.000434868	Signatures in T
SLC9A1	5.44096	0.00635348	Signatures in T
GTPBP3	5.44184	0.0251387	Signatures in T
MDN1	5.45765	0.0087815	Signatures in T
SART1	5.46053	0.00260672	Signatures in T
CGN	5.46578	0.0160761	Signatures in T
UTP3	5.47267	0.0408944	Signatures in T
LDHD	5.47679	0.0400491	Signatures in T
DHX38	5.49137	0.0009066	Signatures in T
GSPT1	5.49534	0.0449455	Signatures in T
CYP51A1	5.50695	0.0115515	Signatures in T
DNAJC9	5.50916	0.00265729	Signatures in T
PIGR	5.50922	0.000690111	Signatures in T
AKR1C3	5.50998	0.00123671	Signatures in T
INTS6	5.51831	0.0374342	Signatures in T
GALNT2	5.52108	0.000156367	Signatures in T
GTPBP4	5.52172	0.00288114	Signatures in T
XAB2	5.52901	0.0187483	Signatures in T
WDR37	5.53209	0.00125381	Signatures in T
CDK2	5.53658	0.0269933	Signatures in T
MLLT4	5.53748	0.000584964	Signatures in T
MICAL1	5.54807	0.000602179	Signatures in T
GNPNAT1	5.55053	0.00307368	Signatures in T
SIRT3	5.57325	0.0188493	Signatures in T
RCC2	5.59232	0.000384501	Signatures in T
UBL7	5.60657	0.0179897	Signatures in T
RAP2A	5.60726	0.0107628	Signatures in T
MYO1G	5.62931	0.00474714	Signatures in T
FAM50A	5.6551	0.0100629	Signatures in T
NAT1	5.65809	0.00227533	Signatures in T
GOLIM4	5.66319	0.000987791	Signatures in T
UBA6	5.66403	0.00309417	Signatures in T
OXA1L	5.67016	0.00400361	Signatures in T
PIGS	5.68199	0.000831373	Signatures in T
PPP2R2A	5.68487	0.00712965	Signatures in T
ATPAF2	5.70152	0.000690111	Signatures in T
NARS2	5.7053	0.000187469	Signatures in T
MRPL16	5.71375	0.00154772	Signatures in T
TJP3	5.72158	0.00424203	Signatures in T
NCF1	5.73169	0.00635348	Signatures in T
NBEAL2	5.74085	0.0041912	Signatures in T
SAMD9	5.74496	0.0262304	Signatures in T
IFI27	5.75876	0.0106146	Signatures in T
SLC33A1	5.76488	0.02406	Signatures in T
FHOD1	5.78214	0.000365676	Signatures in T
TRMT112	5.79131	0.0187483	Signatures in T
ECE1	5.79277	0.0279653	Signatures in T
MRPS15	5.80298	0.0028878	Signatures in T
TRIM3	5.80601	0.0109763	Signatures in T
CANT1	5.81216	7.9e-05	Signatures in T
YME1L1	5.82198	0.0128814	Signatures in T
NT5DC2	5.82473	0.0247097	Signatures in T
U2AF1	5.83194	0.000233639	Signatures in T
B3GNT3	5.84632	0.00712507	Signatures in T
NOP16	5.8541	0.00687293	Signatures in T
ORC2	5.85781	0.0242827	Signatures in T
MRPL3	5.86847	0.00394726	Signatures in T
TOMM20	5.8781	0.00119376	Signatures in T
ADI1	5.87895	0.0444713	Signatures in T
TFB1M	5.8942	0.00104237	Signatures in T
PRPF3	5.89434	0.0135112	Signatures in T
APP	5.89637	0.0081542	Signatures in T
DHX16	5.90392	0.00227533	Signatures in T
HDAC1	5.91073	0.000907644	Signatures in T
RIF1	5.914	0.00823263	Signatures in T
INTS8	5.92761	0.00314917	Signatures in T
THNSL1	5.92897	0.0376565	Signatures in T
OGFR	5.9363	0.000210314	Signatures in T
USP8	5.94178	0.00125381	Signatures in T
FGFR1OP	5.94784	0.00178603	Signatures in T
DNTTIP2	5.94885	0.00118482	Signatures in T
MCMBP	5.95393	0.00235085	Signatures in T
UAP1	5.95813	0.0139648	Signatures in T
RRP1	5.96766	0.00996305	Signatures in T
RCSD1	5.969	0.0187483	Signatures in T
RRP9	5.98292	0.0174122	Signatures in T
MGAT1	6.00294	0.000914306	Signatures in T
ARL6IP1	6.00679	0.0407958	Signatures in T
MRPS17	6.00921	0.0119209	Signatures in T
METAP1	6.03428	0.00296728	Signatures in T
VPS37B	6.03455	0.000821891	Signatures in T
PTPRJ	6.03752	0.0267244	Signatures in T
MICU2	6.03974	0.0203497	Signatures in T
MFAP4	6.04183	0.0261006	Signatures in T
ALOX5	6.05104	0.0407201	Signatures in T
RNMTL1	6.06156	0.0283794	Signatures in T
SKIV2L2	6.06183	0.000560498	Signatures in T
NOL11	6.06794	0.016344	Signatures in T
IRF2BP2	6.07494	8.62e-05	Signatures in T
SYAP1	6.10379	0.00819641	Signatures in T
MICU1	6.10758	0.0267639	Signatures in T
FXN	6.11152	0.00886129	Signatures in T
NAAA	6.11687	0.00712965	Signatures in T
PIGU	6.12078	0.0199608	Signatures in T
RBM5	6.12449	0.00168376	Signatures in T
SEC63	6.12525	0.000365676	Signatures in T
CYP20A1	6.13371	0.00163239	Signatures in T
ACAD10	6.1365	0.00412398	Signatures in T
GALC	6.14335	0.000775003	Signatures in T
TIMM17B	6.14383	0.00587905	Signatures in T
ARMC6	6.14669	0.0029106	Signatures in T
CRLF3	6.17486	0.0330781	Signatures in T
PSIP1	6.21706	0.00687293	Signatures in T
GOLM1	6.21797	0.000831373	Signatures in T
CPSF1	6.22176	0.000970816	Signatures in T
ANKFY1	6.22469	0.024271	Signatures in T
THAP11	6.22572	0.00177519	Signatures in T
ERLIN1	6.23109	0.00223473	Signatures in T
DHX29	6.23197	0.000531162	Signatures in T
ARRB2	6.26009	0.0203103	Signatures in T
CSNK2B	6.27589	0.000566849	Signatures in T
LAMB3	6.27787	0.00405318	Signatures in T
MRPL27	6.28315	0.0106146	Signatures in T
NEMF	6.29347	0.00489502	Signatures in T
TOR1B	6.29821	0.000303415	Signatures in T
PRPF31	6.30912	0.000149014	Signatures in T
LSM12	6.30986	0.00355338	Signatures in T
PAPSS2	6.31124	0.000176212	Signatures in T
IKBKB	6.32606	0.00456963	Signatures in T
GTF2F1	6.32798	0.00130105	Signatures in T
HEXIM1	6.34249	0.00143115	Signatures in T
MRTO4	6.36281	0.00101322	Signatures in T
STX5	6.36734	0.0029106	Signatures in T
DIRC2	6.36885	0.0258256	Signatures in T
RFC5	6.3694	0.000149014	Signatures in T
GOLGA7	6.37246	0.0210552	Signatures in T
CHAMP1	6.3771	0.0217017	Signatures in T
TRADD	6.37744	0.036503	Signatures in T
SLC4A1AP	6.39744	0.0333201	Signatures in T
SIL1	6.40645	0.0025266	Signatures in T
CHMP6	6.41525	0.00311271	Signatures in T
CNOT10	6.44067	0.00029809	Signatures in T
GCN1L1	6.44756	4.88e-05	Signatures in T
PDSS2	6.44787	0.00186488	Signatures in T
PELO	6.44853	0.0111991	Signatures in T
TJP1	6.45911	0.0126575	Signatures in T
JMJD6	6.4626	0.0116914	Signatures in T
TANC1	6.46935	0.0264138	Signatures in T
DHCR7	6.49161	0.0010507	Signatures in T
MTMR14	6.49458	0.0310231	Signatures in T
ATG13	6.53041	0.013582	Signatures in T
GAK	6.54979	0.00106561	Signatures in T
AKT2	6.58488	0.0143127	Signatures in T
UBE2O	6.59188	0.0423241	Signatures in T
XRN1	6.59731	0.0143501	Signatures in T
RAB3GAP2	6.61047	0.00424452	Signatures in T
CPVL	6.61062	0.0295248	Signatures in T
USP47	6.61229	0.0106146	Signatures in T
MRPL21	6.62453	0.0007376	Signatures in T
PAFAH1B3	6.62534	0.0209483	Signatures in T
SUPV3L1	6.65064	0.00292099	Signatures in T
ERBB2IP	6.65266	0.0067166	Signatures in T
BUB3	6.66745	0.00186488	Signatures in T
HMBS	6.67387	0.0295466	Signatures in T
LAD1	6.68262	4.88e-05	Signatures in T
HNRNPA1	6.6964	0.000365676	Signatures in T
RPF2	6.69814	0.00417209	Signatures in T
PPIL4	6.71584	0.00851652	Signatures in T
MCU	6.72651	0.00011103	Signatures in T
DDX52	6.72801	0.0491408	Signatures in T
S100A8	6.73268	8.67e-05	Signatures in T
PIH1D1	6.73304	0.00352191	Signatures in T
TBC1D2	6.73679	0.00239149	Signatures in T
DOPEY2	6.75057	0.000365676	Signatures in T
PACS1	6.77751	0.0278691	Signatures in T
GLT8D1	6.78261	0.016954	Signatures in T
DCTD	6.82412	0.000303547	Signatures in T
CYB561D2	6.82924	0.00228193	Signatures in T
PNKP	6.84314	5.55e-05	Signatures in T
PRPS2	6.86717	0.000197158	Signatures in T
POP1	6.86989	0.0295466	Signatures in T
TDP1	6.87472	0.0386889	Signatures in T
LGALS4	6.88115	3.63e-05	Signatures in T
EPB41L4B	6.88881	0.0064811	Signatures in T
PAFAH1B2	6.89382	0.000670625	Signatures in T
FAM105A	6.89838	0.000437627	Signatures in T
NUP214	6.89853	0.000937651	Signatures in T
CYBA	6.90983	5.77e-05	Signatures in T
SEL1L	6.92143	0.0109029	Signatures in T
GTPBP10	6.9255	0.0486781	Signatures in T
CTSS	6.9273	0.00051126	Signatures in T
DDX47	6.93928	0.0218932	Signatures in T
C1orf27	6.95955	0.00410415	Signatures in T
SF3A2	6.96977	0.0114031	Signatures in T
PDXDC1	6.97103	8.67e-05	Signatures in T
RBMXL1	6.97663	0.0100972	Signatures in T
PELP1	6.99204	4.52e-05	Signatures in T
C16orf62	6.99478	0.00285835	Signatures in T
SBNO1	7.01571	0.0187483	Signatures in T
GLCE	7.01631	0.0106146	Signatures in T
UBE2G2	7.02087	0.0408944	Signatures in T
GFM1	7.02361	0.000790819	Signatures in T
BSDC1	7.0466	0.0328991	Signatures in T
FUT4	7.04836	0.00764606	Signatures in T
MROH1	7.05435	0.00273489	Signatures in T
AARS2	7.07116	0.000410148	Signatures in T
EBNA1BP2	7.10371	4.52e-05	Signatures in T
TOR1AIP2	7.16812	0.0100972	Signatures in T
METTL7B	7.17425	0.0262924	Signatures in T
PUM1	7.17496	0.00668705	Signatures in T
NFYC	7.18234	0.00892883	Signatures in T
DENND4C	7.18843	0.00265022	Signatures in T
CTH	7.19538	0.0315657	Signatures in T
ENDOG	7.19888	0.0199608	Signatures in T
LENG9	7.2112	0.0169258	Signatures in T
IDH3G	7.21626	0.000871137	Signatures in T
CLPX	7.22276	0.000537096	Signatures in T
DNAJB12	7.22669	0.00130882	Signatures in T
GDPD3	7.22772	0.0198577	Signatures in T
PHKG2	7.22948	0.00145155	Signatures in T
ACSF2	7.24108	0.00186499	Signatures in T
UBE2C	7.28515	0.0246618	Signatures in T
NUDT16L1	7.29264	0.000201398	Signatures in T
NASP	7.29614	0.00754127	Signatures in T
RAD50	7.30896	0.00764606	Signatures in T
MRPS33	7.31716	0.00889082	Signatures in T
TERF2IP	7.31763	0.00221711	Signatures in T
MED27	7.32315	0.00342918	Signatures in T
SF3B4	7.32968	8.62e-05	Signatures in T
CYB5R2	7.33216	0.0426124	Signatures in T
ARAF	7.33854	0.000727922	Signatures in T
PRPSAP1	7.3555	0.000354743	Signatures in T
WDR36	7.36727	0.00437754	Signatures in T
OAF	7.38671	0.0185915	Signatures in T
CDK7	7.40608	0.0314042	Signatures in T
NT5DC1	7.41495	0.0229165	Signatures in T
SMPD1	7.42335	0.0190431	Signatures in T
MEMO1	7.42662	0.0056665	Signatures in T
COG7	7.42854	0.0008687	Signatures in T
PCID2	7.44273	0.0360211	Signatures in T
PGAM5	7.44833	8.62e-05	Signatures in T
XPO6	7.46318	0.0303824	Signatures in T
BPHL	7.47552	0.00024929	Signatures in T
EIF4G3	7.47784	0.000423933	Signatures in T
WARS2	7.47785	0.00139244	Signatures in T
B3GNT6	7.48936	0.000727893	Signatures in T
NDUFA7	7.49179	0.00527894	Signatures in T
CASP10	7.50422	0.000709879	Signatures in T
TTC1	7.51012	0.0211556	Signatures in T
CNOT7	7.52409	0.00506797	Signatures in T
MED23	7.52789	0.00373731	Signatures in T
NOA1	7.54448	0.0328991	Signatures in T
RAD21	7.55216	0.0015423	Signatures in T
CEBPZ	7.55693	0.00359156	Signatures in T
ARHGEF10L	7.57492	0.00168376	Signatures in T
SMARCA4	7.58351	0.00270435	Signatures in T
WDR55	7.59241	0.000557302	Signatures in T
KIAA2013	7.59757	0.030819	Signatures in T
XDH	7.59807	0.00315878	Signatures in T
TUBGCP3	7.60329	0.00025421	Signatures in T
DIAPH1	7.61674	0.00489449	Signatures in T
PTMS	7.62132	0.0224708	Signatures in T
C15orf48	7.62389	0.000531162	Signatures in T
WDR3	7.6307	0.0105345	Signatures in T
S100A9	7.63917	0.000121358	Signatures in T
SLC12A9	7.646	0.000232634	Signatures in T
LCN2	7.64765	0.00420478	Signatures in T
DMBT1	7.6583	0.0106934	Signatures in T
TRIM2	7.66198	0.0154322	Signatures in T
CAPN5	7.69969	0.000942976	Signatures in T
DOCK5	7.7027	0.00870667	Signatures in T
DIP2B	7.70276	0.0081542	Signatures in T
ABCB10	7.70698	0.000724339	Signatures in T
ZNF638	7.72248	0.00739672	Signatures in T
CLCA1	7.75547	0.00186488	Signatures in T
MTHFD2	7.78206	0.00342564	Signatures in T
ZG16	7.82479	0.0119662	Signatures in T
GPAA1	7.84872	0.0483591	Signatures in T
NEBL	7.85731	0.0074369	Signatures in T
SEPHS2	7.9048	0.00111766	Signatures in T
NACC1	7.93419	0.0264138	Signatures in T
VPS18	7.9371	0.00184907	Signatures in T
FDX1	7.95054	0.00227533	Signatures in T
MOCS3	7.96586	0.00592658	Signatures in T
DHX8	7.96948	0.0100629	Signatures in T
NGLY1	7.98211	0.00631936	Signatures in T
LTN1	7.99319	0.0330781	Signatures in T
PIP4K2B	7.99507	0.0347457	Signatures in T
CRNKL1	7.99575	0.000130509	Signatures in T
POLR2B	7.99968	0.0235801	Signatures in T
GSDMB	8.00602	0.00493423	Signatures in T
EPHB2	8.02291	0.0258256	Signatures in T
DHX37	8.02889	0.0491408	Signatures in T
VCPIP1	8.03201	0.0115354	Signatures in T
TMPPE	8.03428	0.00686729	Signatures in T
OCIAD2	8.03829	0.000546232	Signatures in T
NRBF2	8.04193	0.0302421	Signatures in T
WDR70	8.08816	0.000567345	Signatures in T
ARHGAP27	8.10369	0.00614882	Signatures in T
MRPS30	8.11966	0.00929347	Signatures in T
DHCR24	8.14116	0.00351134	Signatures in T
SLC4A2	8.143	0.00416107	Signatures in T
POLD2	8.1506	0.00178603	Signatures in T
GTF3C1	8.15872	0.00176644	Signatures in T
CNNM3	8.17306	0.0159895	Signatures in T
WDR75	8.19685	0.00553682	Signatures in T
GPA33	8.22227	0.000197158	Signatures in T
COG4	8.23688	0.00131049	Signatures in T
DCAF16	8.24143	0.0100972	Signatures in T
MRPL10	8.25748	0.0209935	Signatures in T
UTP18	8.27258	0.0212449	Signatures in T
FADD	8.28307	0.00204635	Signatures in T
KHDRBS3	8.29543	0.0347457	Signatures in T
IKBKAP	8.30292	0.0312488	Signatures in T
BIRC6	8.30939	0.00114111	Signatures in T
UQCRQ	8.3501	0.0152243	Signatures in T
ZYG11B	8.37298	0.0100972	Signatures in T
LIG3	8.38385	0.000585394	Signatures in T
MRPL43	8.39552	0.0149662	Signatures in T
GUK1	8.39906	0.00150375	Signatures in T
AGPAT3	8.42908	0.00188303	Signatures in T
TMEM30B	8.44822	0.00293662	Signatures in T
RAB43	8.46183	0.000155697	Signatures in T
ALDH3B1	8.46612	0.00737079	Signatures in T
RBM47	8.46678	0.000156696	Signatures in T
ZC3H18	8.48585	0.00890242	Signatures in T
EDEM3	8.50595	0.0365692	Signatures in T
COG6	8.5477	0.000664431	Signatures in T
SAAL1	8.54847	0.0115882	Signatures in T
ARHGEF11	8.56703	0.0314042	Signatures in T
MINPP1	8.57884	0.0238557	Signatures in T
B4GALT4	8.57931	0.00930253	Signatures in T
PARP14	8.59329	0.00489449	Signatures in T
RANBP2	8.59429	0.00489449	Signatures in T
SPRYD4	8.59928	0.000273473	Signatures in T
ARHGEF12	8.60604	0.0172612	Signatures in T
SGPL1	8.61764	0.000219883	Signatures in T
CDKN2AIP	8.63631	0.00299519	Signatures in T
CHERP	8.64211	0.00207318	Signatures in T
DHX32	8.67635	0.0386889	Signatures in T
RPL31	8.68632	0.000297762	Signatures in T
TM9SF3	8.70468	0.000235335	Signatures in T
ARRDC1	8.7061	0.00392045	Signatures in T
COG3	8.73092	0.0170652	Signatures in T
PTPRE	8.7342	0.000914306	Signatures in T
TCOF1	8.75626	0.0205404	Signatures in T
INTS3	8.79375	0.0128773	Signatures in T
DNAJC1	8.80144	4.52e-05	Signatures in T
PIP	8.8303	0.00154278	Signatures in T
RPAP1	8.83844	0.0251387	Signatures in T
STRBP	8.85561	0.0151885	Signatures in T
POLR3A	8.8738	0.0365692	Signatures in T
RARS2	8.89453	0.00501992	Signatures in T
ORC5	8.90882	0.0475933	Signatures in T
HSPA13	8.92477	0.00418539	Signatures in T
TRMT1L	8.94556	0.0115882	Signatures in T
RTN4IP1	8.96851	0.00360413	Signatures in T
MFN1	9.00107	0.0408944	Signatures in T
ATXN3	9.00174	0.0492507	Signatures in T
SRCAP	9.0035	0.0231197	Signatures in T
APOBEC3C	9.01011	0.00138325	Signatures in T
ANAPC1	9.03187	0.00700074	Signatures in T
ZMYM2	9.03788	0.00614882	Signatures in T
NBAS	9.06685	0.00189864	Signatures in T
MRPS28	9.07271	0.000546913	Signatures in T
OCRL	9.07478	0.00305164	Signatures in T
GNB1L	9.09747	0.00140297	Signatures in T
GAL3ST2	9.16954	0.00106561	Signatures in T
HSD11B2	9.17084	0.00119065	Signatures in T
SYK	9.19002	0.00117927	Signatures in T
SYNE2	9.21473	0.00106561	Signatures in T
SMG9	9.2184	0.00209124	Signatures in T
MCM3	9.23142	4.52e-05	Signatures in T
PDCD11	9.23176	0.036503	Signatures in T
EEFSEC	9.24079	0.00186488	Signatures in T
SULT1B1	9.24265	0.00055569	Signatures in T
UBR1	9.24967	0.0199608	Signatures in T
SYTL2	9.26001	0.00309417	Signatures in T
THOC3	9.26524	0.000175798	Signatures in T
GPHN	9.27882	0.00951596	Signatures in T
RRM1	9.31167	0.0101686	Signatures in T
HCK	9.32836	0.00814069	Signatures in T
TRAF2	9.34623	0.00410415	Signatures in T
WDR48	9.35453	0.0408944	Signatures in T
KIAA1522	9.36954	0.000546864	Signatures in T
PI4K2A	9.37451	0.00209684	Signatures in T
SH3BGRL2	9.41171	0.00199733	Signatures in T
DHX30	9.44717	0.00380038	Signatures in T
GAPVD1	9.46404	0.000574657	Signatures in T
MPHOSPH8	9.48481	0.0347457	Signatures in T
KIAA1468	9.52795	0.000316094	Signatures in T
ABCB1	9.53246	0.0342091	Signatures in T
METTL13	9.59912	0.00168376	Signatures in T
POLR1B	9.61855	0.00573652	Signatures in T
LCMT1	9.66184	0.000178225	Signatures in T
CHCHD5	9.69368	0.00050767	Signatures in T
CHCHD1	9.70139	0.0106146	Signatures in T
NT5C2	9.722	0.00051126	Signatures in T
ECSIT	9.72729	0.000655467	Signatures in T
STX18	9.73184	0.000233639	Signatures in T
PARP9	9.73386	0.0072261	Signatures in T
PTRHD1	9.75256	0.00187661	Signatures in T
TOR4A	9.77131	4.52e-05	Signatures in T
XPO5	9.78489	0.0335717	Signatures in T
RHPN2	9.93697	0.00201268	Signatures in T
TRPM4	9.95839	0.000149014	Signatures in T
NBN	9.98856	0.00051126	Signatures in T
GFM2	10	0.00465597	Signatures in T
PLCG2	10.0168	0.00475443	Signatures in T
INPP5K	10.0746	0.00948697	Signatures in T
SLC39A14	10.0865	0.000842533	Signatures in T
WIPF2	10.1253	0.000188846	Signatures in T
LRRC16A	10.1486	0.0147887	Signatures in T
TMX2	10.1625	7.79e-05	Signatures in T
MRPL52	10.1773	0.00188746	Signatures in T
NUP153	10.2392	0.00102828	Signatures in T
KBTBD11	10.2579	0.00094357	Signatures in T
POMP	10.2963	0.0126979	Signatures in T
CD2BP2	10.2991	0.0194767	Signatures in T
HDGFRP2	10.3283	0.0247457	Signatures in T
EXOC1	10.3789	0.0468507	Signatures in T
ITM2C	10.397	0.00168376	Signatures in T
HDAC6	10.4082	0.0347121	Signatures in T
ABHD6	10.444	0.0365692	Signatures in T
DEF6	10.4876	0.0328991	Signatures in T
DNAJC10	10.5257	0.00619522	Signatures in T
PTPRA	10.5376	0.00233227	Signatures in T
ARL6IP4	10.5956	0.0295466	Signatures in T
GTPBP1	10.664	0.000709879	Signatures in T
RPL18A	10.6832	0.00014381	Signatures in T
NME6	10.6841	0.0365692	Signatures in T
GTPBP6	10.7009	0.00106561	Signatures in T
SNX27	10.7066	0.024117	Signatures in T
ATP8B1	10.7193	0.000139354	Signatures in T
SPTLC1	10.7293	0.000677887	Signatures in T
GALNT7	10.7496	0.000280587	Signatures in T
CBX5	10.7735	0.0183738	Signatures in T
TMEM222	10.7821	0.0312212	Signatures in T
DUS2L	10.791	0.00476293	Signatures in T
VPS53	10.7961	0.00614882	Signatures in T
APOOL	10.8195	0.0236814	Signatures in T
HLA-F	10.8618	0.00476293	Signatures in T
VILL	10.8969	0.000127068	Signatures in T
WDR74	10.8977	0.0246618	Signatures in T
PIGK	10.9191	6.16e-05	Signatures in T
ARHGAP4	10.9227	0.000113771	Signatures in T
POLR2D	10.9395	0.00178106	Signatures in T
BRAP	10.9473	0.0201563	Signatures in T
NSMCE1	10.9816	0.00577838	Signatures in T
B3GNT7	11.0187	0.00554268	Signatures in T
EIF3H	11.0287	0.000131077	Signatures in T
EPT1	11.0536	0.00634031	Signatures in T
DNASE2	11.0971	0.0492178	Signatures in T
GCG	11.1215	0.00461698	Signatures in T
PISD	11.1492	0.044367	Signatures in T
GABARAPL2	11.191	0.0386889	Signatures in T
ACP2	11.2038	0.000156367	Signatures in T
EMG1	11.2212	4.13e-05	Signatures in T
AUP1	11.2355	0.000677728	Signatures in T
DOCK8	11.2465	0.0296733	Signatures in T
SPINT1	11.2797	0.000526416	Signatures in T
KIAA1244	11.3064	0.000821891	Signatures in T
RBM26	11.3304	0.0468507	Signatures in T
SBF1	11.3409	0.00951596	Signatures in T
FAM120B	11.4274	0.0453439	Signatures in T
TMCO1	11.4319	0.00447034	Signatures in T
TARS2	11.4621	0.00242976	Signatures in T
C14orf2	11.4705	0.00907982	Signatures in T
AP1G2	11.5159	0.000402222	Signatures in T
LGALS9	11.5314	3.63e-05	Signatures in T
CA12	11.577	0.00106561	Signatures in T
YES1	11.706	0.00186488	Signatures in T
ATPIF1	11.7581	0.00858182	Signatures in T
NFYB	11.7682	0.0312212	Signatures in T
FHIT	11.8039	0.00102828	Signatures in T
IK	11.8149	0.00140788	Signatures in T
SPTBN2	11.8835	0.0312212	Signatures in T
NUMB	11.8978	0.00861464	Signatures in T
SQLE	11.9421	0.00702045	Signatures in T
CEACAM7	11.9626	0.00436053	Signatures in T
CLPTM1	12.0669	0.0463767	Signatures in T
HELZ2	12.0702	0.0440937	Signatures in T
DENND2D	12.0917	0.00247792	Signatures in T
GATC	12.0968	0.000493048	Signatures in T
MRPS2	12.243	0.000180938	Signatures in T
TRIM24	12.3044	0.0159895	Signatures in T
SREK1	12.3388	0.0036333	Signatures in T
ABCC3	12.3407	0.000653811	Signatures in T
NRD1	12.3501	0.00102765	Signatures in T
RNMT	12.3635	0.0114185	Signatures in T
TTC27	12.3683	0.00805964	Signatures in T
THOC5	12.3774	0.00858182	Signatures in T
PWP1	12.4187	0.000140268	Signatures in T
MAP3K7	12.4993	0.0194964	Signatures in T
DPP8	12.5408	0.00858182	Signatures in T
SAP30BP	12.5441	0.000655467	Signatures in T
NMT2	12.5825	0.0408944	Signatures in T
CEP41	12.6043	0.012001	Signatures in T
ELF1	12.6402	0.0246618	Signatures in T
OXNAD1	12.7045	0.0186519	Signatures in T
ACSL4	12.7384	0.00434799	Signatures in T
GATAD2A	12.7463	0.000239591	Signatures in T
DDX60	12.7697	0.00157132	Signatures in T
EIF4E2	12.7874	0.000265951	Signatures in T
CARS2	12.8295	0.000145596	Signatures in T
NOC3L	12.8379	0.0029106	Signatures in T
SLC35C1	12.8732	0.0169258	Signatures in T
HEATR5B	12.8831	0.000205116	Signatures in T
FOXK1	12.9187	0.000365676	Signatures in T
CHMP2B	12.9335	0.0255292	Signatures in T
PTK2B	12.9451	0.00202291	Signatures in T
BCLAF1	12.9526	0.000210605	Signatures in T
DPY19L3	13.0054	0.0190641	Signatures in T
PPOX	13.0602	0.0328991	Signatures in T
TRMT11	13.1422	0.0203103	Signatures in T
NOL10	13.1512	0.00957264	Signatures in T
GORASP1	13.1556	0.0295466	Signatures in T
RCOR1	13.1899	0.00750152	Signatures in T
FAM63A	13.2097	0.00160276	Signatures in T
DIMT1	13.2181	0.000709879	Signatures in T
DPAGT1	13.3859	0.0127036	Signatures in T
XIAP	13.4036	0.00737079	Signatures in T
CTSL	13.4295	0.00177519	Signatures in T
RAB22A	13.4517	0.00202651	Signatures in T
LCP2	13.5754	0.00634031	Signatures in T
GRIPAP1	13.6281	0.0266849	Signatures in T
CASP8	13.7249	0.0056665	Signatures in T
NUDCD1	13.7308	0.013455	Signatures in T
PSME2	13.7606	0.00205296	Signatures in T
LYRM4	13.7778	0.024271	Signatures in T
MAP7	13.8288	4.52e-05	Signatures in T
C8orf82	13.8915	0.0211556	Signatures in T
C4orf33	13.9873	0.00213201	Signatures in T
ITPR3	14.106	0.000229717	Signatures in T
HCCS	14.1501	0.000790819	Signatures in T
DHODH	14.1773	3.63e-05	Signatures in T
PIK3R4	14.2971	0.00103816	Signatures in T
USP4	14.3349	0.0267244	Signatures in T
EXOSC9	14.3544	0.00168376	Signatures in T
PTDSS1	14.3658	0.000235335	Signatures in T
AKAP1	14.5312	0.0120228	Signatures in T
USP40	14.5335	0.00929184	Signatures in T
PICK1	14.5844	0.00242976	Signatures in T
EXOSC5	14.604	0.00239149	Signatures in T
MMAA	14.7514	0.000253622	Signatures in T
TMED1	14.7595	0.000328114	Signatures in T
LIG1	14.7988	0.00223473	Signatures in T
SRSF4	14.8752	0.000239591	Signatures in T
GRB7	14.9199	0.00580986	Signatures in T
CLMN	14.9519	0.0105527	Signatures in T
AHCTF1	14.9735	0.00209124	Signatures in T
TNIP2	15.0112	0.024271	Signatures in T
ARHGEF16	15.0496	0.000346969	Signatures in T
EDC3	15.0763	0.00144378	Signatures in T
AGPAT2	15.1022	0.0201563	Signatures in T
RPS6KA1	15.1147	0.000942976	Signatures in T
CECR1	15.1168	0.0064811	Signatures in T
UTP20	15.2335	0.000932705	Signatures in T
RFC1	15.2459	0.00814069	Signatures in T
OGT	15.2802	0.000737581	Signatures in T
VRK1	15.3071	0.00858182	Signatures in T
GNE	15.3252	0.00103816	Signatures in T
COIL	15.3436	0.00737079	Signatures in T
HMHA1	15.4152	0.000630279	Signatures in T
TSR1	15.4672	0.000709879	Signatures in T
FRYL	15.508	0.0010507	Signatures in T
DDX10	15.5187	0.0250749	Signatures in T
ATP2A1	15.5457	0.0190641	Signatures in T
ND2	15.565	0.00030948	Signatures in T
CLIC6	15.6417	0.0365692	Signatures in T
FTSJD2	15.9137	0.00476293	Signatures in T
HARS2	16.0045	0.00293662	Signatures in T
MTMR11	16.0102	0.00552669	Signatures in T
GMIP	16.0295	0.000235335	Signatures in T
FGD4	16.0503	0.00160276	Signatures in T
PIK3C3	16.0541	0.0102457	Signatures in T
NELFE	16.1491	0.00051126	Signatures in T
UNC13D	16.255	0.00437252	Signatures in T
RPRD2	16.2843	0.00727086	Signatures in T
HECTD1	16.3026	0.0358989	Signatures in T
CDCP1	16.3123	0.00191129	Signatures in T
GPSM3	16.3691	0.000293703	Signatures in T
CRYM	16.4173	0.00186488	Signatures in T
RCL1	16.4802	0.00288118	Signatures in T
UGT2A3	16.4867	0.0314042	Signatures in T
INSR	16.4884	0.0115354	Signatures in T
GALNT1	16.5214	0.00299519	Signatures in T
UBE4B	16.5583	0.0187483	Signatures in T
BAZ1B	16.5749	0.00132449	Signatures in T
MLYCD	16.6607	0.00251754	Signatures in T
LARS2	16.6622	0.00419947	Signatures in T
INTS4	16.6834	0.0358989	Signatures in T
ZZEF1	16.7448	0.000280587	Signatures in T
SFXN2	16.946	0.000174879	Signatures in T
B3GAT3	16.9921	0.00153645	Signatures in T
UBE3C	17.1177	0.00385706	Signatures in T
NUFIP2	17.1412	0.0465297	Signatures in T
PEX1	17.1791	0.0190641	Signatures in T
SPNS1	17.1865	5.29e-05	Signatures in T
SHKBP1	17.3571	0.00353781	Signatures in T
OS9	17.4423	0.00385706	Signatures in T
MCM5	17.4637	4.52e-05	Signatures in T
NOC2L	17.492	0.000973559	Signatures in T
ADCK1	17.5533	0.0212449	Signatures in T
SMARCD2	17.5551	0.000127068	Signatures in T
CLN6	17.6305	0.0478475	Signatures in T
TMEM259	17.7858	0.00210237	Signatures in T
NFATC2	17.8825	0.0270107	Signatures in T
REEP3	17.9088	0.044367	Signatures in T
IL18	18.0243	0.000970816	Signatures in T
ARHGEF7	18.0366	0.00117927	Signatures in T
C10orf54	18.237	0.00130317	Signatures in T
CAMSAP3	18.295	0.00614882	Signatures in T
ELMO3	18.5454	0.00219255	Signatures in T
UHRF2	18.547	0.0295466	Signatures in T
GEMIN5	18.6442	0.00254042	Signatures in T
CYP27A1	18.6828	0.00262487	Signatures in T
TFIP11	18.7543	0.015091	Signatures in T
ALG1	18.7644	0.000445155	Signatures in T
CBLB	18.8861	0.0109763	Signatures in T
RNASEH2A	18.9507	0.00138325	Signatures in T
HIST1H2BA	19.0701	0.000121358	Signatures in T
SHARPIN	19.2602	0.00713532	Signatures in T
ANKRD22	19.3059	7.61e-05	Signatures in T
LRWD1	19.4707	0.00114932	Signatures in T
ENTPD5	19.4718	0.00186488	Signatures in T
TTC19	19.5218	0.00422098	Signatures in T
ST6GALNAC1	19.6481	0.00117879	Signatures in T
PARS2	19.7445	0.00277837	Signatures in T
44990	19.7738	0.000550237	Signatures in T
TMEM223	19.8656	0.0312212	Signatures in T
TP53BP1	19.9436	0.000178225	Signatures in T
PPAPDC2	19.9792	0.000423933	Signatures in T
FAHD2B	20.0205	0.0312212	Signatures in T
DAP	20.216	0.000324622	Signatures in T
C7orf50	20.2347	0.00186488	Signatures in T
FOXRED1	20.2401	0.00929972	Signatures in T
GALNT3	20.3	5.7e-05	Signatures in T
HEATR5A	20.3489	0.0134745	Signatures in T
SMARCA2	20.3755	0.00552415	Signatures in T
XRCC1	20.499	0.00977787	Signatures in T
POLR1A	20.5707	0.0106146	Signatures in T
PAK4	20.6069	0.00771474	Signatures in T
NTHL1	20.8293	0.00642379	Signatures in T
CD38	21.0847	0.0344483	Signatures in T
AKR1B10	21.1668	0.000977378	Signatures in T
RABAC1	21.2472	0.00144378	Signatures in T
PSMD7	21.2766	0.000771113	Signatures in T
GTF3C5	21.3841	0.000520924	Signatures in T
AVL9	21.3992	0.000293703	Signatures in T
FNDC3A	21.4322	0.0037389	Signatures in T
LCK	21.5881	0.0347457	Signatures in T
PRPS1	21.6375	0.00209124	Signatures in T
YRDC	21.8247	0.000554068	Signatures in T
WBP11	21.8508	0.000987791	Signatures in T
RMND1	21.8895	0.0120254	Signatures in T
SPAG1	22.0193	0.0201563	Signatures in T
TBC1D23	22.0589	0.00764606	Signatures in T
BTAF1	22.1577	0.00819641	Signatures in T
PAPSS1	22.18	0.000220761	Signatures in T
CDKAL1	22.2252	0.00771474	Signatures in T
VNN2	22.242	0.0423135	Signatures in T
ARFGEF1	22.3581	0.00362596	Signatures in T
BCL2L15	22.7112	0.00124385	Signatures in T
SMCHD1	22.979	0.00125381	Signatures in T
MBOAT2	23.0856	0.0201563	Signatures in T
MRPL54	23.127	0.000945097	Signatures in T
MFAP1	23.1376	0.0266366	Signatures in T
SUMO2	23.6372	0.0081542	Signatures in T
IFI30	23.8838	0.00139244	Signatures in T
YTHDC2	23.9073	0.0212449	Signatures in T
MOV10	24.0618	3.03e-05	Signatures in T
FAM192A	24.0667	0.00841758	Signatures in T
RFC2	24.2907	0.0127036	Signatures in T
POLR3F	24.5426	0.00429238	Signatures in T
PPP2R5C	24.6026	0.0157513	Signatures in T
EXOSC10	24.7714	0.00239149	Signatures in T
C3orf37	24.815	0.00737079	Signatures in T
TEP1	25.1324	0.00857372	Signatures in T
VMA21	25.1548	0.0444879	Signatures in T
PHC2	25.2194	0.00858182	Signatures in T
CDX2	25.2541	0.00316827	Signatures in T
DHX40	25.2631	0.0190641	Signatures in T
TMCC3	25.2656	0.0190641	Signatures in T
AP1S1	25.6765	5.7e-05	Signatures in T
SPAG7	25.6949	0.0165092	Signatures in T
TRPT1	25.7106	0.00189341	Signatures in T
TRAPPC9	25.8219	0.00577838	Signatures in T
DDX54	26.074	0.0431454	Signatures in T
SNRPB2	26.1821	0.00213971	Signatures in T
CREG1	26.2307	0.00104141	Signatures in T
DIDO1	26.4153	0.00462894	Signatures in T
RBM10	26.4997	0.00168376	Signatures in T
SMIM7	26.583	0.0190641	Signatures in T
CCDC51	26.6779	0.0102457	Signatures in T
ZNFX1	26.6896	0.0314042	Signatures in T
SNX7	26.6977	0.000788765	Signatures in T
FAM198B	26.7727	0.0264138	Signatures in T
RRM2	26.7847	0.0146783	Signatures in T
ARMC1	26.8126	0.00439629	Signatures in T
SCYL1	26.9175	0.00160276	Signatures in T
ARSD	26.9611	0.000437627	Signatures in T
DDX28	27.0834	0.00465597	Signatures in T
MYO7B	27.1262	0.000169896	Signatures in T
RSF1	27.1527	0.0111194	Signatures in T
RAB24	27.2008	0.00451999	Signatures in T
[truncated: 825 more rows]

## Sheet: F. Pathways of T and NAT
Group	Pathway	Count	Genes	adj P-value
NAT	Muscle contraction	25	MYH11; DMD; DES; MYL6; MYL4; SORBS1; TMOD1; MYL9; TPM4; TPM3; TPM2; TPM1; TTN; DMPK; SLC8A1; ANXA1; NOS1; DYSF; VCL; ATP2B1; CALD1; ATP2B4; ACTN2; MYLK; LMOD1	4.97e-18
	Axon guidance	18	ITGB1; MYH11; DPYSL4; PDLIM7; DPYSL3; MYL6; PRKCA; PRNP; ITGA5; CAP2; TYROBP; MYH10; SLIT2; L1CAM; CRMP1; SEMA6D; LAMC1; MYL9	1.02e-06
	Cell junction organization	8	ITGB1; PARVA; ILK; LIMS2; LIMS1; FLNC; FLNA; RSU1	6.16e-05
	Complement system	6	DCN; LAMA5; PRKCA; PRNP; F13A1; LAMC1	0.0019498
	Post-translational protein phosphorylation	5	LGALS1; TNC; VWA1; LAMB2; LAMC1	0.0151234
T	Signaling by Rho GTPases	156	AAAS; ASB15; AHCTF1; STK10; CPD; MEN1; ARFGAP3; PKP4; KIF2A; KIF2C; LBR; DDX39B; ARHGEF6; ARHGEF7; FMNL1; ARHGEF2; ARHGEF1; HSP90AB1; TFRC; ARHGAP27; ARHGAP26; ARHGAP25; CDH1; ABCD3; PIK3R1; RALGAPA1; CUL3; ARHGEF11; ARHGEF12; NGEF; NCKIPSD; ARHGEF16; NUP98; ARHGEF18; LRRC1; GMIP; PIK3C3; KDM1A; OSBPL11; SNAP23; ARPC1B; SPEN; ARHGAP17; GRB7; PAK4; ARHGAP18; AKAP13; DOCK8; DOCK9; SEH1L; DOCK2; DOC…	9.6e-09
	Glycolysis and Gluconeogenesis	23	NUP88; PCK2; PCK1; NUP85; ME3; ME2; SLC25A10; PDHX; NUP62; NUP98; NUP188; NUP214; NUP210; ACSS1; RANBP2; DLD; NUP160; NUP93; NUP50; NUP153; NUP107; NUP155; NUP205	6.16e-05
	Adherens junction	24	CSNK2A2; EGFR; CTNNB1; INSR; CTNND1; LMO7; IQGAP1; YES1; MAP3K7; CTNNA1; MAPK3; CDH1; ERBB2; SRC; FARP2; PTPN1; WAS; PTPN6; CSNK2A1; TJP1; CSNK2B; PTPRF; PTPRJ; CDC42	6.16e-05
	Signaling by Receptor Tyrosine Kinases	96	NCBP2; NELFB; BRK1; PTK2B; ARHGEF7; ATP6AP1; ESRP2; ESRP1; LYN; CDH5; ERBB2; DIAPH1; PIK3C3; GTF2F1; GTF2F2; PTPN12; MST1R; AKT2; TIAL1; STMN1; ATP6V1H; RIT1; NCSTN; DNM3; DNM2; MAPKAPK2; AP2S1; CHD4; THBS2; PIK3R4; PIK3R1; GRB7; CSK; POLR2D; POLR2G; POLR2A; POLR2B; ITPR2; ITPR3; PTPN1; BCAR1; PTPN6; GALNT3; RPS6KA1; RPS6KA3; VAV2; CBL; ATP6V0A1; ATP6V0A2; PPP2R5D; RALB; RALA; NCF2; NCF1; NCF4; M…	0.000175569
	Transcriptional Regulation by TP53	78	HDAC1; PCNA; PPP2R1B; HDAC2; MOV10; COX5B; PRKAG1; RFC4; MSH2; ATM; PRKAA1; NELFE; MAPK14; AKT2; TNRC6C; COX6B1; PIN1; GLS; TSC2; MDC1; RPTOR; TXN; TP53RK; PRMT1; CHD4; SUPT5H; NOC2L; POLR2H; SSRP1; PERP; NBN; CCNK; CNOT7; RAD9A; COX6C; PIP4K2B; TTC5; CASP6; NDUFA4; ERCC3; RRAGC; SUPT16H; CNOT11; CNOT10; PIP4K2C; RFC5; TCEA1; NELFA; POLR2D; POLR2G; CDK7; POLR2A; CYCS; POLR2B; RFC2; CSNK2A2; CSNK2…	0.000175569
	Cellular response to chemical stress	24	NCF2; NCF1; COX5B; NCF4; CYCS; MED1; COX6B1; NCOR1; TXN; STAP2; TXNRD2; CUL1; COX6C; CUL3; NDUFA4; PRKCD; CYBB; CYBA; HELZ2; TXN2; KEAP1; GPX2; TXNRD1; ABCC1	0.00747857
	Oncogenic MAPK signaling	16	PAPSS1; AP3B1; APBB1IP; CSK; SRC; TRIM24; AKAP9; ARAF; MAPK3; MAP2K1; ESRP1; ARRB2; ATG7; AGK; AGTRAP; IQGAP1	0.0337132

## Sheet: G. Diagnosis biomarkers
Tissue validation cohort
Group	T	T	T	T	T	T	T	T	T	T	T	T	T	T	T	T	T	T	T	T	T	T	T	T	T	T	T	T	T	T	T	NAT	NAT	NAT	NAT	NAT	NAT	NAT	NAT	NAT	NAT	NAT	NAT	NAT	NAT	NAT	NAT	NAT	NAT
Gene symbol	Exp150508	Exp150509	Exp150510	Exp150511	Exp150512	Exp150513	Exp150514	Exp150515	Exp150516	Exp150517	Exp150518	Exp150519	Exp150520	Exp150521	Exp150522	Exp150523	Exp150524	Exp150525	Exp150526	Exp150527	Exp150528	Exp150529	Exp150530	Exp150531	Exp150532	Exp150533	Exp150534	Exp150535	Exp150536	Exp150537	Exp150538	Exp150539	Exp150540	Exp150541	Exp150542	Exp150543	Exp150544	Exp150545	Exp150546	Exp150547	Exp150548	Exp150549	Exp150550	Exp150551	Exp150552	Exp150553	Exp150554	Exp150555	Exp150556
COL12A1	0.4939	0.1731	0.1965	0.3006	0.1462	0.7535	1.6511	0.4074	0.6396	0.1767	1e-05	0.3697	1e-05	0.5533	0.1817	0.1294	0.1637	1e-05	0.725	1e-05	0.6121	0.5521	0.0478	1e-05	0.2013	0.1223	0.1273	0.2945	0.0144	0.2434	1.389	1e-05	0.1854	1e-05	0.1093	1e-05	0.0893	0.0791	0.1441	0.0453	1e-05	1e-05	1e-05	1e-05	1e-05	0.5703	0.0632	1e-05	0.3512
THBS2	2.7961	2.5569	1.1486	0.2723	0.3961	2.4302	4.8009	1.6946	0.3375	0.505	0.4825	0.9761	0.2119	1.8279	0.1978	1.4602	0.6535	0.4113	1.292	1.0126	1.1758	2.5679	1.0434	1.338	0.6331	0.9367	0.4658	1.8257	0.1997	1.4224	2.1385	0.6294	0.8526	1e-05	0.3798	0.3687	0.1638	0.6108	0.2254	0.2417	0.5838	0.8052	0.1862	0.0654	0.4895	0.2453	0.6421	0.2843	0.332
S100A8	6.1195	0.9688	0.2836	7.3527	0.5244	3.1899	5.6914	1.6891	1e-05	3.6764	3.1949	0.5608	16.2491	5.1301	2.9182	1.3275	1.4508	1.0606	4.6083	1.3285	1.2469	2.3268	0.8467	8.4493	2.1715	1.306	1.532	0.7372	1e-05	2.6464	0.5369	0.7637	1.0255	1e-05	1e-05	0.1226	1e-05	0.3736	0.3645	1e-05	0.5098	0.76	1e-05	1e-05	0.3809	0.2833	0.8485	0.44	0.4514
S100A9	2.8632	0.635	0.9436	1e-05	0.297	2.3766	2.6942	0.3729	1.0633	1.5087	4.3982	1.2753	2.904	1.3695	2.6069	0.0758	0.6251	0.1583	1.6492	1.0148	0.3696	0.5561	1e-05	0.1628	0.5318	0.4172	0.5358	0.4042	1e-05	2.4258	0.9235	0.8872	1e-05	1e-05	0.1704	0.1568	1e-05	0.6981	1e-05	1e-05	1e-05	1e-05	0.1749	0.0656	0.0928	0.1553	0.4925	1e-05	1e-05
Plasma validation cohort
Group	CRC	CRC	CRC	CRC	CRC	CRC	CRC	CRC	CRC	CRC	CRC	CRC	CRC	CRC	CRC	CRC	CRC	CRC	CRC	CRC	CRC	CRC	CRC	CRC	CRC	CRC	CRC	CRC	CRC	CRC	CRC	HC	HC	HC	HC	HC	HC	HC	HC	HC	HC	HC	HC	HC	HC	HC	HC	HC	HC
Gene symbol	Exp149770	Exp149726	Exp149729	Exp149733	Exp149736	Exp149739	Exp149742	Exp149745	Exp149747	Exp149750	Exp149752	Exp149755	Exp149758	Exp149761	Exp149763	Exp141919	Exp141921	Exp141575	Exp141576	Exp141577	Exp141578	Exp141579	Exp141583	Exp141584	Exp141585	Exp141920	Exp141922	Exp141923	Exp141574	Exp141581	Exp141582	Exp141604	Exp141605	Exp141606	Exp141607	Exp141608	Exp141609	Exp141610	Exp141611	Exp141612	Exp141613	Exp141614	Exp141615	Exp141616	Exp141617	Exp141903	Exp141904	Exp141905	Exp141906
COL12A1	0.583572	1.34255	0.140132	0.496236	0.728973	0.366523	0.87821	0.0339505	1.41879	1e-05	0.179898	0.173263	1e-05	0.144563	0.106517	1.55838	1e-05	1e-05	0.117828	0.0155336	0.921954	1e-05	0.699862	1e-05	1e-05	1e-05	1.06332	0.052721	1e-05	1e-05	0.524056	1e-05	1e-05	1e-05	0.00823288	1.09765	1e-05	1e-05	1e-05	0.100303	0.00841056	0.485777	0.0318164	0.00868284	0.0540858	1e-05	0.0104684	1e-05	1e-05
THBS2	2.46445	14.6163	2.85716	14.9913	5.81811	0.921891	5.172	0.18177	1e-05	1e-05	4.60465	4.46944	0.0661936	2.36286	0.0716515	2.13978	1e-05	6.04945	8.99635	9.19361	1.87534	3.68925	10.9241	0.0497333	6.87887	1e-05	4.20973	1e-05	1e-05	3.11188	9.27263	1e-05	11.714	0.0610148	1.68813	1e-05	11.204	3.57997	0.097434	0.777879	1e-05	1e-05	1e-05	1.79247	1.23524	1e-05	1.63549	1.851	1.32626
S100A8	22.8473	18.2028	6.0846	2.60101	70.4276	85.9636	53.4373	160.865	28.0873	28.4969	16.9767	7.78841	17.8771	79.2585	35.6689	185.326	60.6846	197.212	19.9459	69.8318	45.1556	27.5765	179.71	202.148	21.7843	115.725	1e-05	102.254	151.133	83.9991	94.6752	185.278	25.8683	21.0733	37.2866	27.0007	1e-05	17.1651	19.6478	10.7881	1e-05	5.17147	40.1853	25.1377	33.0329	0.771937	7.39009	93.4832	68.1219
S100A9	3.56432	67.7672	14.0311	6.52993	8.20432	11.2133	11.9131	8.46902	135.567	28.9448	35.3744	31.5781	280.723	239.102	358.57	29.0202	146.022	23.4561	93.9858	19.3891	204.332	24.554	11.6993	9.95297	29.7335	252.66	11.217	3.88665	11.9585	7.03448	12.5773	2.73294	1.60612	7.6145	1.15568	5.50743	7.25582	1.74541	6.66905	1.82856	2.42621	3.65313	3.40013	1.59077	0.955622	2.2511	2.2496	3.00722	1.32574
[truncated: 9 more columns]
