# Supplementary material for: Longitudinal plasma proteome profiling reveals the diversity of biomarkers for diagnosis and cetuximab therapy response of colorectal cancer
Source: Nat Commun. 2024 Feb 1;15:980. doi: 10.1038/s41467-024-44911-1 (PMC10834432; doi:10.1038/s41467-024-44911-1)
Supplement: Supplementary file 8 — Supplementary Data 4 [file 41467_2024_44911_MOESM8_ESM.xlsx]

## Sheet: Description
Supplementary Data 4: The potential sensitive and resistant mechanisms and biomarkers for cetuximab treatment.
A. G-I-G-III. The group of molecular subtypes.
B. Signatures of G-I-G-III. The significantly up-regulated expressed proteins in the proteomic subtypes of CRC Pre-treatment samples. This sheet contains the 313 significantly up-regulated proteins of the G-I subtype compared with other subtypes, which are defined as signatures in G-I; the 403 significantly up-regulated proteins of the G-II subtype compared with other subtypes, which are defined …
C. Pathways of G-I-G-III. The pathway alterations in the proteomic subtypes of pre-treatment CRC samples enriched by the signatures of the three subtypes. "adj P-value" is calculated by two-sided Fisher’s exact test with a Benjamini-Hochberg (BH) adjusted P value.
D. Cell types. The comparison of cell types between G-III subtype and other subtypes of pre-treatment CRC plasma samples. "adj P-value" is calculated by two-sided Student’s t test with a Benjamini-Hochberg (BH) adjusted P value.
E. Targeted peptides. The list of targeted peptides that unique to the signature proteins.
F. S-sig by PRM. The signature proteins' expression by PRM assay in the plasma discovery and validation cohorts.
G. SG_NSG-sig. The signature proteins' expression in the plasma and tissue validation cohorts.

## Sheet: A. G-I-G-III
Firmiana ID	symbol
Exp113024	G-I
Exp112945	G-I
Exp112941	G-I
Exp112928	G-I
Exp112917	G-I
Exp112889	G-I
Exp112886	G-I
Exp112883	G-I
Exp112873	G-I
Exp112851	G-I
Exp112850	G-I
Exp112849	G-I
Exp112844	G-I
Exp112838	G-I
Exp112706	G-I
Exp112620	G-I
Exp112573	G-I
Exp112544	G-I
Exp112553	G-I
Exp112555	G-I
Exp112663	G-I
Exp112664	G-I
Exp112668	G-I
Exp112735	G-I
Exp113000	G-II
Exp112994	G-II
Exp112960	G-II
Exp112947	G-II
Exp112934	G-II
Exp112925	G-II
Exp112923	G-II
Exp112915	G-II
Exp112914	G-II
Exp112911	G-II
Exp112908	G-II
Exp112893	G-II
Exp112880	G-II
Exp112866	G-II
Exp112865	G-II
Exp112864	G-II
Exp112863	G-II
Exp112858	G-II
Exp112855	G-II
Exp112852	G-II
Exp112848	G-II
Exp112843	G-II
Exp112842	G-II
Exp112833	G-II
Exp112831	G-II
Exp112830	G-II
Exp112819	G-II
Exp112810	G-II
Exp112568	G-II
Exp112736	G-II
Exp112750	G-II
Exp112755	G-II
Exp112757	G-II
Exp112770	G-II
Exp112987	G-III
Exp112980	G-III
Exp112973	G-III
Exp112784	G-III
Exp112730	G-III
Exp112724	G-III
Exp112719	G-III
Exp112713	G-III
Exp112708	G-III
Exp112703	G-III
Exp112701	G-III
Exp112691	G-III
Exp112690	G-III
Exp112684	G-III
Exp112682	G-III
Exp112648	G-III
Exp112644	G-III
Exp112633	G-III
Exp112627	G-III
Exp112624	G-III
Exp112617	G-III
Exp112598	G-III
Exp112596	G-III
Exp112591	G-III
Exp112584	G-III
Exp112579	G-III
Exp112571	G-III
Exp112561	G-III
Exp112550	G-III
Exp112738	G-III
Exp112759	G-III

## Sheet: B. Signatures of G-I-G-III
Gene symbol	FC (G-I vs other)	adj P-value	Label		Gene symbol	FC (G-II vs other)	adj P-value	Label		Gene symbol	FC (G-III vs other)	adj P-value	Label
ACACA	1.59265	0.0359673	Signatures in G-I		A2ML1	1.93529	0.0263028	Signatures in G-II		ACAT2	4.17353	0.00160376	Signatures in G-III
ACTR1B	1.79624	0.0127302	Signatures in G-I		ACADS	2.47835	0.0265239	Signatures in G-II		ADH6	7.80331	0.022462	Signatures in G-III
AKAP8L	3.38624	0.0313236	Signatures in G-I		ACOX3	1.83321	0.00751567	Signatures in G-II		AK1	4.59659	9.13219e-07	Signatures in G-III
ALDOB	1.6407	0.0370591	Signatures in G-I		ACR	1.7309	0.0213099	Signatures in G-II		ANXA11	5.98737	0.0247923	Signatures in G-III
ALDOC	2.55115	0.00126857	Signatures in G-I		ACTBL2	1.76699	0.00921909	Signatures in G-II		APEH	4.32722	0.00121065	Signatures in G-III
ALPL	2.75514	0.0303607	Signatures in G-I		ADIPOQ	1.5138	0.0397755	Signatures in G-II		ASL	1.90802	0.0157463	Signatures in G-III
AP2A1	1.73026	0.03289	Signatures in G-I		AGL	2.43109	0.0291261	Signatures in G-II		ATP6AP1	12.0084	6.56842e-08	Signatures in G-III
AP2A2	1.86108	0.0189519	Signatures in G-I		AGO1	2.59631	0.0411955	Signatures in G-II		BCAT2	2.3262	0.029786	Signatures in G-III
APMAP	1.92132	0.00514253	Signatures in G-I		AGO4	11.8271	0.0291261	Signatures in G-II		BLVRB	3.37911	1.41685e-08	Signatures in G-III
APOA1	1.50647	2.0971e-06	Signatures in G-I		AK3	3.24657	0.0396058	Signatures in G-II		BST1	4.16592	0.0390986	Signatures in G-III
APOA2	1.50134	5.2584e-05	Signatures in G-I		AKR1C2	2.34525	0.0361115	Signatures in G-II		CA1	1.55252	6.33853e-05	Signatures in G-III
APOBEC3G	5.79087	0.0101145	Signatures in G-I		AKR1C3	1.50386	0.0100948	Signatures in G-II		CAPN1	1.81875	0.0328801	Signatures in G-III
APOC3	1.64599	0.000176845	Signatures in G-I		AKR1C4	2.68025	0.00341255	Signatures in G-II		CAT	1.83028	0.0236175	Signatures in G-III
AQR	1.8762	0.0441883	Signatures in G-I		ALDH1A3	2.2537	0.00275631	Signatures in G-II		CCT6A	1.73515	0.0208748	Signatures in G-III
ATP5F1B	1.66308	0.0359673	Signatures in G-I		ANK1	1.62841	0.0387699	Signatures in G-II		CD2AP	3.30506	0.0236175	Signatures in G-III
ATRN	2.62887	0.00038186	Signatures in G-I		ANPEP	1.55523	0.0196705	Signatures in G-II		CDC37	7.99439	0.00331327	Signatures in G-III
BCHE	2.00429	0.014361	Signatures in G-I		ANXA13	2.8097	0.00281866	Signatures in G-II		CDHR2	1.59016	0.00121065	Signatures in G-III
BLMH	2.42953	0.00706047	Signatures in G-I		ANXA2	1.56501	0.039137	Signatures in G-II		COL12A1	2.22833	0.0298598	Signatures in G-III
C1QA	1.52852	0.000640227	Signatures in G-I		AOC3	2.66078	0.00195897	Signatures in G-II		COPS2	3.22759	0.0282096	Signatures in G-III
CALHM5	1.57941	0.0303607	Signatures in G-I		ARFGEF3	2.35102	0.00275631	Signatures in G-II		COPS8	5.51819	0.0390986	Signatures in G-III
CARS1	2.26631	0.0418995	Signatures in G-I		ARHGAP1	2.02226	0.0235725	Signatures in G-II		CST3	2.19541	7.76533e-06	Signatures in G-III
CCDC126	2.32295	0.00126857	Signatures in G-I		ARHGAP4	1.71051	0.0198968	Signatures in G-II		CTTN	2.81903	0.00010088	Signatures in G-III
CD81	3.48538	0.0190787	Signatures in G-I		ARID1A	2.31921	0.0329276	Signatures in G-II		DDT	5.2894	1.06894e-06	Signatures in G-III
CHGB	4.91679	0.0344641	Signatures in G-I		BGN	1.99622	0.0395328	Signatures in G-II		DSC1	1.58817	0.0236175	Signatures in G-III
CHID1	1.83242	0.0232809	Signatures in G-I		C8orf82	2.92546	0.0142346	Signatures in G-II		EIF3H	2.68414	0.0167877	Signatures in G-III
CKAP5	2.27568	0.0243154	Signatures in G-I		CARS1	1.60724	0.0387699	Signatures in G-II		EVPL	8.96537	3.81333e-12	Signatures in G-III
CKMT1A	2.97756	0.0248486	Signatures in G-I		CBR1	2.03086	0.0468305	Signatures in G-II		FAH	4.43252	0.0051802	Signatures in G-III
CLEC3B	1.505	0.000748592	Signatures in G-I		CCDC22	1.59821	0.0480931	Signatures in G-II		FBLN5	2.3807	0.0454191	Signatures in G-III
CMTR1	2.45476	0.0369313	Signatures in G-I		CFTR	2.20361	0.0387699	Signatures in G-II		GAPDH	1.84571	0.00160637	Signatures in G-III
CNDP1	1.57659	0.00373672	Signatures in G-I		CHIT1	2.26134	0.0297793	Signatures in G-II		GINS1	2.65551	0.0443102	Signatures in G-III
CNN3	2.53782	0.0362899	Signatures in G-I		CNTN1	1.73651	0.0426809	Signatures in G-II		GLUD1	3.92177	0.0170312	Signatures in G-III
CRYL1	1.73804	0.0303607	Signatures in G-I		CPB1	4.95232	0.00614635	Signatures in G-II		HBA1	5.98929	9.4848e-13	Signatures in G-III
CSN1S1	1.61362	0.00164283	Signatures in G-I		CRP	2.4395	0.00272603	Signatures in G-II		HBB	8.16043	9.22133e-13	Signatures in G-III
CUL4A	1.82623	0.0359673	Signatures in G-I		CS	2.3004	0.000373984	Signatures in G-II		HBD	6.22712	9.4848e-13	Signatures in G-III
CUL4B	2.18269	0.0101145	Signatures in G-I		CSE1L	2.46647	0.00265026	Signatures in G-II		HBE1	9.38158	9.4848e-13	Signatures in G-III
DBI	2.4196	0.0489065	Signatures in G-I		CTSB	2.30176	0.0062449	Signatures in G-II		HBG1	8.98841	9.4848e-13	Signatures in G-III
DFFA	184.33	0.0370591	Signatures in G-I		CTSL	1.76388	0.0012824	Signatures in G-II		HBG2	8.9541	1.20262e-12	Signatures in G-III
DIABLO	2.69316	0.00205329	Signatures in G-I		CYP51A1	2.08691	0.00243298	Signatures in G-II		HBZ	3.63725	5.93493e-09	Signatures in G-III
DIAPH1	1.59684	0.0359673	Signatures in G-I		DDAH1	1.88892	0.0379145	Signatures in G-II		HSPD1	1.53011	0.0178754	Signatures in G-III
DOCK7	3.29892	0.0331123	Signatures in G-I		DDX46	3.13421	0.00243298	Signatures in G-II		IGF2R	1.82363	0.00960101	Signatures in G-III
DOCK9	219.165	0.0359673	Signatures in G-I		DLST	3.99571	0.0114431	Signatures in G-II		IGHV2-26	1.80903	0.0191128	Signatures in G-III
DPT	2.69523	0.0465892	Signatures in G-I		DNAJC9	4.10044	0.00751567	Signatures in G-II		IMP4	2.80697	0.0381224	Signatures in G-III
EFTUD2	2.02671	0.0232029	Signatures in G-I		DNPH1	6.63234	0.0408776	Signatures in G-II		KRT222	14.0629	8.216e-09	Signatures in G-III
EMD	2.65837	0.0303607	Signatures in G-I		DST	1.63855	0.0365842	Signatures in G-II		LAMC1	2.22109	0.0051802	Signatures in G-III
EMILIN1	1.78393	0.0127302	Signatures in G-I		ECPAS	6.60374	0.0468305	Signatures in G-II		LAMC2	4.06937	0.0101363	Signatures in G-III
ENPP7	2.74804	0.0102258	Signatures in G-I		EEF1D	1.8179	0.00751567	Signatures in G-II		LCN2	1.81425	0.0381224	Signatures in G-III
EXOC3	1.64723	0.0359673	Signatures in G-I		EIF4G1	2.28942	0.028494	Signatures in G-II		MAPK13	1.68745	0.0348671	Signatures in G-III
F13A1	1.72148	0.00492919	Signatures in G-I		ENDOD1	2.69509	0.0390753	Signatures in G-II		MIA3	2.55429	0.00884977	Signatures in G-III
FAM234A	4.7829	0.0246386	Signatures in G-I		ENO1	1.53399	0.0313931	Signatures in G-II		MSL1	9.98558	9.22133e-13	Signatures in G-III
FAT2	2.21305	0.000283489	Signatures in G-I		EPN3	6.35502	0.0119303	Signatures in G-II		MYH14	1.6641	0.0432518	Signatures in G-III
FBLN1	1.52177	0.0181114	Signatures in G-I		F9	2.19526	0.00318952	Signatures in G-II		NFATC2IP	2.21207	0.00610449	Signatures in G-III
FBN2	1.64673	0.0127302	Signatures in G-I		FCGR2A	2.60479	0.0224872	Signatures in G-II		P4HB	2.94648	7.29733e-06	Signatures in G-III
FCGR3B	2.06527	0.00930645	Signatures in G-I		FMOD	1.86494	0.00633755	Signatures in G-II		PAPSS2	2.24625	0.0236175	Signatures in G-III
FCN3	1.6158	0.0013459	Signatures in G-I		FN3KRP	1.89232	0.0273419	Signatures in G-II		POGZ	28.8689	1.34754e-05	Signatures in G-III
FLII	1.67926	0.0232029	Signatures in G-I		GCDH	7.36497	0.0487861	Signatures in G-II		PPBP	1.73507	0.000772304	Signatures in G-III
FLNB	2.16648	0.017911	Signatures in G-I		GGH	2.65946	0.00275631	Signatures in G-II		PPIA	10.6783	0.000352272	Signatures in G-III
FLOT1	1.58532	0.0369313	Signatures in G-I		GPI	1.53853	0.04422	Signatures in G-II		PPM1F	2.4244	0.00707651	Signatures in G-III
FN3KRP	1.89305	0.044135	Signatures in G-I		GZMM	1.73109	0.0213099	Signatures in G-II		PRDX1	1.98033	0.00153179	Signatures in G-III
GMPS	1.97478	0.03289	Signatures in G-I		H2BC12	4.66778	0.0062449	Signatures in G-II		PRDX2	4.40311	5.408e-08	Signatures in G-III
GNE	1.83975	0.0359673	Signatures in G-I		H2BC13	4.66778	0.0062449	Signatures in G-II		PSMA6	8.75239	0.00940208	Signatures in G-III
GPLD1	1.62792	0.00303529	Signatures in G-I		H2BC14	4.66778	0.0062449	Signatures in G-II		PSMB1	1.71886	0.0463017	Signatures in G-III
GSPT1	1.59516	0.0489065	Signatures in G-I		H2BC15	4.66778	0.0062449	Signatures in G-II		PSMB10	1.57014	0.0151319	Signatures in G-III
GSTM2	1.89386	0.0427998	Signatures in G-I		H2BC18	4.66778	0.0062449	Signatures in G-II		PSMD8	1.97341	0.00267244	Signatures in G-III
GTF2F2	2.79842	0.0380501	Signatures in G-I		H2BC4	4.66778	0.0062449	Signatures in G-II		PTPN12	1.97921	0.0367207	Signatures in G-III
HIBADH	1.58797	0.017911	Signatures in G-I		H2BC5	4.66778	0.0062449	Signatures in G-II		PTPRG	2.78289	0.013966	Signatures in G-III
HNRNPCL1	2.48508	0.0303607	Signatures in G-I		H2BC9	4.66778	0.0062449	Signatures in G-II		S100A4	2.01143	0.00191357	Signatures in G-III
HNRNPCL2	2.48508	0.0303607	Signatures in G-I		HAAO	2.57361	0.0381228	Signatures in G-II		SEC24B	1.88818	0.00645328	Signatures in G-III
HNRNPCL3	2.48508	0.0303607	Signatures in G-I		HEBP1	1.6672	0.0110907	Signatures in G-II		SEMG1	4.3666	0.000449751	Signatures in G-III
HNRNPCL4	2.48508	0.0303607	Signatures in G-I		HGFAC	1.60245	0.0238894	Signatures in G-II		SERPINI1	3.69929	0.025364	Signatures in G-III
HSP90AA1	1.71923	0.0316849	Signatures in G-I		HMGB1	1.89064	0.0339285	Signatures in G-II		SHMT1	1.99052	0.00434846	Signatures in G-III
HSP90AA5P	1.59364	0.0498388	Signatures in G-I		HMGB2	1.8801	0.0284616	Signatures in G-II		SLC27A4	1.52213	0.037672	Signatures in G-III
HTRA1	17.5642	0.00731416	Signatures in G-I		HNRNPM	3.12688	0.00030225	Signatures in G-II		SLC2A1	3.63346	0.000931769	Signatures in G-III
IGFALS	1.52278	0.00126857	Signatures in G-I		HOGA1	1.77732	0.0387699	Signatures in G-II		SLFN5	2.22699	0.013799	Signatures in G-III
IL6ST	3.61762	0.0340411	Signatures in G-I		HP	1.58686	0.00561155	Signatures in G-II		SNRPA1	59.9992	0.0178754	Signatures in G-III
ILF2	3.41378	0.00303529	Signatures in G-I		HSP90AA1	1.82475	0.0356914	Signatures in G-II		SUPT16H	5.09813	0.000352272	Signatures in G-III
INPP5K	1.93532	0.000318086	Signatures in G-I		HSP90B1	1.6092	0.0298345	Signatures in G-II		TJP1	1.50286	0.0109905	Signatures in G-III
IQGAP1	1.68911	0.0262454	Signatures in G-I		HSPA1A	1.55564	0.00751567	Signatures in G-II		TNS1	1.56344	0.00882003	Signatures in G-III
KALRN	7089.93	0.014361	Signatures in G-I		HSPA1B	1.55564	0.00751567	Signatures in G-II		TOLLIP	2.6134	0.0238457	Signatures in G-III
KCTD12	1.72487	0.0480513	Signatures in G-I		IGHV1-3	1.54005	0.00322243	Signatures in G-II		TPI1	2.50992	6.33853e-05	Signatures in G-III
KLC1	1.85376	0.0408304	Signatures in G-I		IGHV1-46	1.88272	0.00186866	Signatures in G-II		TSN	2.98008	0.0139356	Signatures in G-III
KRT75	1.56737	0.00230757	Signatures in G-I		IGHV1-8	1.64902	0.00931381	Signatures in G-II		TSTA3	2.0331	0.0241456	Signatures in G-III
KRT81	1.95577	0.0370591	Signatures in G-I		IGHV3-73	1.82294	0.0274992	Signatures in G-II		VSIG4	2.21617	0.0014377	Signatures in G-III
KRT83	2.10551	0.0303607	Signatures in G-I		IGHV6-1	3.10941	0.000497993	Signatures in G-II		WDR18	4.75079	0.022462	Signatures in G-III
KRT84	1.65141	0.00381248	Signatures in G-I		IGKV1-12	1.55259	0.00193474	Signatures in G-II		XRCC3	16.8453	0.00942752	Signatures in G-III
KRT86	1.95577	0.0370591	Signatures in G-I		IGKV1-33	1.58814	0.0401606	Signatures in G-II		XRCC5	4.40891	0.000772304	Signatures in G-III
LCAT	1.78611	0.00160618	Signatures in G-I		IGKV1-39	1.58321	0.000869078	Signatures in G-II		YAP1	2.20495	0.0236175	Signatures in G-III
LMNB1	2.5819	0.0359673	Signatures in G-I		IGKV1-6	1.62528	0.0004154	Signatures in G-II		ZNF512B	1.5853	0.00418401	Signatures in G-III
LSM3	3.24286	0.0378073	Signatures in G-I		IGKV1D-12	1.55259	0.00193474	Signatures in G-II		ABHD14B	1.56744	0.0402975	Signatures in G-III
LSR	1.93919	0.0498388	Signatures in G-I		IGKV1D-33	1.58814	0.0401606	Signatures in G-II		ALDH6A1	2.24771	0.0381224	Signatures in G-III
MACF1	1.7185	0.0398434	Signatures in G-I		IGKV1D-39	1.58321	0.000869078	Signatures in G-II		APLP1	3.06349	0.0046555	Signatures in G-III
MBL2	1.6113	0.0398434	Signatures in G-I		IGLV2-18	2.57165	0.0289696	Signatures in G-II		B4GALT5	1.57324	0.036426	Signatures in G-III
MED23	2.40302	0.00464483	Signatures in G-I		IGLV3-25	1.61515	0.00130767	Signatures in G-II		BCKDHA	4.16804	0.0247923	Signatures in G-III
MED30	1.82423	0.0220422	Signatures in G-I		IGLV6-57	1.58717	0.00356216	Signatures in G-II		BRAT1	2.73529	0.0467339	Signatures in G-III
MMP8	1.88941	0.0434841	Signatures in G-I		JUP	2.00087	0.00614635	Signatures in G-II		C11orf58	1.91997	0.0171793	Signatures in G-III
MRPS25	1.95017	0.0159494	Signatures in G-I		KLC1	1.69335	0.0205523	Signatures in G-II		CERT1	3166.61	0.0236175	Signatures in G-III
MSH2	1.68608	0.0172782	Signatures in G-I		KLK12	4.04178	0.0113056	Signatures in G-II		CHCHD6	4562.06	0.0236175	Signatures in G-III
MYH1	2.72911	0.0316849	Signatures in G-I		KLK13	1.73109	0.0213099	Signatures in G-II		COX6B1	4.38045	0.0230152	Signatures in G-III
MYH10	2.50502	0.0121175	Signatures in G-I		KLK7	1.73115	0.0213099	Signatures in G-II		CPOX	25.2293	3.35247e-05	Signatures in G-III
MYH2	2.72911	0.0316849	Signatures in G-I		KRT17	2.32443	0.0015259	Signatures in G-II		DEF6	11.386	0.00510563	Signatures in G-III
MYH3	2.72911	0.0316849	Signatures in G-I		KRT2	1.70037	0.00126423	Signatures in G-II		DES	3.16637	0.0198918	Signatures in G-III
MYH4	2.72911	0.0316849	Signatures in G-I		KRT28	3.15185	0.0313931	Signatures in G-II		DHX29	2.09639	0.0236175	Signatures in G-III
MYH6	4.06606	0.0314886	Signatures in G-I		KRT32	2.2994	0.0100948	Signatures in G-II		DLG1	1.5535	0.015929	Signatures in G-III
MYH7	4.06606	0.0314886	Signatures in G-I		KRT37	2.29942	0.0100948	Signatures in G-II		DPEP2	2.02333	0.0432518	Signatures in G-III
MYH7B	2.72911	0.0316849	Signatures in G-I		KRT8	1.9178	0.0011811	Signatures in G-II		DSG2	3.76246	0.00387115	Signatures in G-III
MYH8	2.72911	0.0316849	Signatures in G-I		L2HGDH	1.76914	0.0468305	Signatures in G-II		EGFLAM	2.23056	0.0230152	Signatures in G-III
NAP1L1	1.62282	0.0359673	Signatures in G-I		LDHB	1.93849	0.00110422	Signatures in G-II		EMC7	2.15211	0.0445579	Signatures in G-III
NEFM	1.98215	0.03289	Signatures in G-I		LOC102724334	4.66778	0.0062449	Signatures in G-II		FAM172A	1.74243	0.0430573	Signatures in G-III
NID1	2.0911	0.00381248	Signatures in G-I		LYVE1	2.16434	0.00751567	Signatures in G-II		GAPVD1	6.2986	0.00386464	Signatures in G-III
NNMT	2.11871	0.0241905	Signatures in G-I		MCCC2	2.01863	0.0242499	Signatures in G-II		GFAP	2.02875	0.0402975	Signatures in G-III
NT5E	2.71853	0.0122978	Signatures in G-I		MRPS25	1.68165	0.0311454	Signatures in G-II		GINS3	2.33149	0.0252153	Signatures in G-III
PAICS	1.65653	0.0316849	Signatures in G-I		MSH6	1.9116	0.0291261	Signatures in G-II		GLDC	3.97145	0.00418401	Signatures in G-III
PANK4	2.34148	0.0141814	Signatures in G-I		MTA2	2.07039	0.0304934	Signatures in G-II		GLOD4	3.4267	0.0236175	Signatures in G-III
PCYT1A	2.31791	0.00346414	Signatures in G-I		MTOR	2.73273	0.0154536	Signatures in G-II		HNRNPD	6.22872	0.0150901	Signatures in G-III
PKM	1.61174	0.0141911	Signatures in G-I		NASP	30.7113	0.0287445	Signatures in G-II		MRPL1	17.3572	0.00830153	Signatures in G-III
PLIN3	2.4266	0.0248486	Signatures in G-I		NCL	1.6526	0.0302773	Signatures in G-II		MTM1	2.03051	0.0361573	Signatures in G-III
PON1	1.59924	0.000117688	Signatures in G-I		NDUFB6	23.428	0.0207918	Signatures in G-II		MXRA8	26.9116	0.0186458	Signatures in G-III
PON3	1.6757	0.0168985	Signatures in G-I		NID1	1.50108	0.0154536	Signatures in G-II		P3H1	6.68894	0.0155386	Signatures in G-III
PPP1R14B	6.73217	0.030661	Signatures in G-I		NME1	3.00077	0.0033083	Signatures in G-II		PRKCSH	2.14645	0.029786	Signatures in G-III
PRG4	1.57586	0.0159494	Signatures in G-I		NME2	10.5731	0.000269003	Signatures in G-II		PUM2	1035.07	0.0236175	Signatures in G-III
PROC	1.76266	0.00619714	Signatures in G-I		NME2P1	3.36323	0.000269003	Signatures in G-II		PYCR2	2.43113	0.00416634	Signatures in G-III
PSMB7	4.25606	0.0170899	Signatures in G-I		NNMT	1.71933	0.0336378	Signatures in G-II		RAB5A	1.93334	0.0370183	Signatures in G-III
PSMC5	2.04345	0.0465003	Signatures in G-I		NOS1	3.59407	0.00534711	Signatures in G-II		RAB8A	409.073	0.0338364	Signatures in G-III
PXDC1	37.896	0.0172892	Signatures in G-I		OGDH	1.96677	0.0175961	Signatures in G-II		RAN	1.71924	0.000185309	Signatures in G-III
RAB2A	4.37105	0.0121175	Signatures in G-I		PALM	7.8921	0.035975	Signatures in G-II		RASAL2	2.63611	0.018968	Signatures in G-III
RAB2B	3.6081	0.0230238	Signatures in G-I		PAM	2.44822	0.0160078	Signatures in G-II		RBBP8NL	2.1756	0.00031616	Signatures in G-III
RARS2	9.49455	0.0248486	Signatures in G-I		PFN2	6.09456	0.0298345	Signatures in G-II		RBMXL2	15.2997	0.0274375	Signatures in G-III
RBM12	5.56357	0.0463412	Signatures in G-I		PGK1	1.89195	0.00751567	Signatures in G-II		RPS25	2.37981	0.00434846	Signatures in G-III
RBP4	1.84546	2.0971e-06	Signatures in G-I		PHC2	4.17879	0.00534711	Signatures in G-II		SCO1	9064.49	0.0236175	Signatures in G-III
RRAS	2.41316	0.00164283	Signatures in G-I		PLEK	2.05618	0.0062449	Signatures in G-II		SFTPD	2.14438	0.010472	Signatures in G-III
RRAS2	3.69715	0.00038186	Signatures in G-I		PLS3	3.12581	0.0119125	Signatures in G-II		STOM	6.45871	0.014395	Signatures in G-III
SBSN	1.9628	0.0262454	Signatures in G-I		PPP2R1A	1.61276	0.0340814	Signatures in G-II		SUPT6H	4.84413	0.00191609	Signatures in G-III
SCIN	2.03003	0.0316849	Signatures in G-I		PRCC	3.20382	0.0306135	Signatures in G-II		TIMP1	1.87764	0.0197961	Signatures in G-III
SCRIB	1.65399	0.00976713	Signatures in G-I		PRKACA	1.6847	0.0154536	Signatures in G-II		TM9SF2	4.04801	0.0130032	Signatures in G-III
SERPINE1	1.6539	0.0181114	Signatures in G-I		PRKACB	1.65137	0.00751567	Signatures in G-II		TUBGCP3	2.43786	0.0457508	Signatures in G-III
SF3A1	4.82722	0.0259639	Signatures in G-I		PSMA1	2.93403	0.00275631	Signatures in G-II		TXNRD1	1.77334	0.0113213	Signatures in G-III
SNRPD1	1.76092	0.0480513	Signatures in G-I		PSMA2	3.73814	0.0237683	Signatures in G-II		USP34	1.68564	0.00129535	Signatures in G-III
SP100	1.95651	0.0303607	Signatures in G-I		PSMB3	3.18681	0.00683551	Signatures in G-II		VCPIP1	50.1379	0.0367438	Signatures in G-III
STOML2	3.83661	0.0251514	Signatures in G-I		PSMC2	1.80035	0.0192729	Signatures in G-II		VPS25	2.23095	0.0021207	Signatures in G-III
SYNE3	2.99131	0.0313236	Signatures in G-I		RAB11A	1.63955	0.000399642	Signatures in G-II		ZCRB1	2.18872	0.0430573	Signatures in G-III
TGM1	4.42582	0.0362899	Signatures in G-I		RAB11B	1.5503	0.0019443	Signatures in G-II		AIP	1.80604	0.0295171	Signatures in G-III
TLK1	3.7792	0.00303529	Signatures in G-I		RAB24	3.17064	0.00359083	Signatures in G-II		ASGR2	18.7522	0.00218	Signatures in G-III
TLK2	3.77919	0.00303529	Signatures in G-I		RAB32	1.58731	0.04422	Signatures in G-II		CCS	1.68513	0.0236175	Signatures in G-III
TMEM198	1.8072	0.0248486	Signatures in G-I		RCN1	1.56139	0.00843355	Signatures in G-II		COPE	2.16712	0.0159025	Signatures in G-III
TPM2	8.33915	0.0398004	Signatures in G-I		RPA3	2.64078	0.0312316	Signatures in G-II		COPS5	4.8427	0.00707651	Signatures in G-III
TRIO	6.73052	0.0406175	Signatures in G-I		RPIA	3.02703	0.00218447	Signatures in G-II		COPS6	1.62578	0.0298598	Signatures in G-III
TRIQK	19.3498	0.017911	Signatures in G-I		RPL21	2.25173	0.0337922	Signatures in G-II		DHX30	18.5648	0.00992123	Signatures in G-III
TTLL12	18.3405	0.0452269	Signatures in G-I		RPN1	1.72246	0.0422084	Signatures in G-II		EIF2AK3	1.59764	0.013966	Signatures in G-III
TTR	1.73877	0.000117688	Signatures in G-I		RPS27A	1.78874	0.00279765	Signatures in G-II		FSTL1	2.15698	0.022462	Signatures in G-III
TYMP	2.99521	0.0128871	Signatures in G-I		RPS8	2.33618	0.0339371	Signatures in G-II		GMFB	2.97187	0.0236175	Signatures in G-III
UBA5	1.58964	0.0290542	Signatures in G-I		S100B	9.29805	0.0332275	Signatures in G-II		GPN3	3.20605	0.0114988	Signatures in G-III
UBE2I	1.97847	0.00858895	Signatures in G-I		SAA1	2.6622	0.00275631	Signatures in G-II		GTF3C1	6.29343	0.022462	Signatures in G-III
UGT1A9	2.47645	0.0463412	Signatures in G-I		SAA2	3.27113	0.000928579	Signatures in G-II		H6PD	6.61504	0.0046555	Signatures in G-III
VWA8	1.97023	0.00126857	Signatures in G-I		SBSN	1.53134	0.0165149	Signatures in G-II		ICOSLG	1.88464	0.00123732	Signatures in G-III
WDR11	3.04199	0.00619714	Signatures in G-I		SCYL1	4.74766	0.0165149	Signatures in G-II		IL4I1	1.92208	0.0428476	Signatures in G-III
WDR7	1.61868	0.0316849	Signatures in G-I		SEC31A	7.03453	0.0160597	Signatures in G-II		L1CAM	1.81943	0.0264435	Signatures in G-III
ZNF185	2.31898	0.0127302	Signatures in G-I		SEC61A1	1.65964	0.00671262	Signatures in G-II		LRP6	3.33875	0.0004064	Signatures in G-III
ACSS2	1088	0.0172892	Signatures in G-I		SEC61A2	2.49464	0.00595978	Signatures in G-II		NBN	10.7355	5.20594e-05	Signatures in G-III
AHCY	2.95512	0.0303607	Signatures in G-I		SERPINA2	2.53211	0.000373984	Signatures in G-II		NCF1	2.26896	0.0004064	Signatures in G-III
AK2	3.85396	0.0362899	Signatures in G-I		SERPINB6	2.04609	0.00588093	Signatures in G-II		NCF1B	2.26896	0.0004064	Signatures in G-III
AP1B1	1.84585	0.0435755	Signatures in G-I		SERPINH1	2.70205	0.00931381	Signatures in G-II		NCF1C	2.32422	0.000772304	Signatures in G-III
COMT	3.78651	0.0127302	Signatures in G-I		SMN1	31.2459	0.0468305	Signatures in G-II		NDRG3	2.06089	0.036426	Signatures in G-III
CPNE1	3.82914	0.0443097	Signatures in G-I		SNRPB	2.87325	0.000619613	Signatures in G-II		NIF3L1	1.95306	0.0158191	Signatures in G-III
CPNE5	2.19645	0.0344476	Signatures in G-I		SNRPN	2.87325	0.000619613	Signatures in G-II		NPM3	4.37085	0.0379327	Signatures in G-III
CSNK1A1L	3.36068	0.0369313	Signatures in G-I		SPTBN2	2.54072	0.0318767	Signatures in G-II		PDXK	1.7829	0.0367207	Signatures in G-III
DEGS1	3.49616	0.0250112	Signatures in G-I		SRSF5	3.1216	0.0396959	Signatures in G-II		RELA	1.80164	0.022462	Signatures in G-III
EFL1	3.63885	0.0370591	Signatures in G-I		STK3	5.39712	0.0128816	Signatures in G-II		RIMBP2	1.56458	0.0204427	Signatures in G-III
HERC4	2.0548	0.0370591	Signatures in G-I		SUPT5H	2.70663	0.0136182	Signatures in G-II		SCLY	21.6255	0.000185309	Signatures in G-III
HLA-E	1.90289	0.0453259	Signatures in G-I		TAGLN2	1.53234	0.0224872	Signatures in G-II		SNCA	2.49528	0.00129535	Signatures in G-III
IL1RAP	2.53875	0.0435755	Signatures in G-I		TBC1D13	1.7699	0.0015259	Signatures in G-II		SOD2	1.97048	0.0178754	Signatures in G-III
LCLAT1	6.08355	0.0369313	Signatures in G-I		TEP1	4.26785	0.0205941	Signatures in G-II		TBC1D2B	7198.73	0.0236175	Signatures in G-III
METAP1	2.63882	0.0310471	Signatures in G-I		THRAP3	2.86657	0.0154536	Signatures in G-II		TBPL1	15.1682	0.0432518	Signatures in G-III
MMP9	1.73525	0.0217941	Signatures in G-I		TMPRSS12	1.73105	0.0213099	Signatures in G-II		VPS52	4.13704	0.00140267	Signatures in G-III
NOL6	5.03229	0.0150117	Signatures in G-I		TOMM20	4.30807	0.00030225	Signatures in G-II		ARHGEF40	2.05121	0.0236175	Signatures in G-III
NUDT16	5.86297	0.0262454	Signatures in G-I		TPM3	2.70627	0.0062449	Signatures in G-II		CCAR1	1.60517	0.0324699	Signatures in G-III
PABPC4	3.60314	0.0475298	Signatures in G-I		TRAM1	2.07277	0.00856023	Signatures in G-II		CWF19L1	1170.54	0.0236175	Signatures in G-III
POF1B	2.52652	0.00959107	Signatures in G-I		TUBA1B	1.61649	0.0468305	Signatures in G-II		CYB5A	3.06589	0.0474974	Signatures in G-III
PPFIA2	5.19771	0.00919684	Signatures in G-I		TXNDC5	1.54566	0.00614635	Signatures in G-II		CYFIP2	1.85329	0.0320361	Signatures in G-III
PPFIA4	5.19792	0.00919684	Signatures in G-I		UBA52	1.79431	0.00275631	Signatures in G-II		DYNC1LI1	2.47409	0.0133596	Signatures in G-III
PPL	6.08526	0.0314886	Signatures in G-I		UBB	1.79431	0.00275631	Signatures in G-II		GOSR2	2.71068	0.00979216	Signatures in G-III
RPL9	3.50612	0.0105625	Signatures in G-I		UBC	1.79431	0.00275631	Signatures in G-II		HPRT1	3.81749	6.33853e-05	Signatures in G-III
SIGLEC14	3.22707	0.017911	Signatures in G-I		USP47	7018.93	0.00318952	Signatures in G-II		ISOC1	22.0639	0.0083334	Signatures in G-III
SIGLEC5	3.22701	0.017911	Signatures in G-I		VASN	1.70762	0.0114431	Signatures in G-II		MCM3	8.64678	0.0189087	Signatures in G-III
SKAP2	1.73318	0.03289	Signatures in G-I		VASP	1.58977	0.0383611	Signatures in G-II		PICALM	5.80276	7.424e-06	Signatures in G-III
TNPO2	3.09435	0.0362899	Signatures in G-I		ACOX1	2.09239	0.0289696	Signatures in G-II		PLCG2	2.56747	0.000396067	Signatures in G-III
UGT2A3	6.34117	0.0421881	Signatures in G-I		ACSL5	3.02633	0.000269003	Signatures in G-II		SLC25A19	8922.04	0.0236175	Signatures in G-III
ABHD11	3.59956	0.0344476	Signatures in G-I		ADA2	2.48111	0.0216543	Signatures in G-II		SNRPB2	29.1151	0.0178754	Signatures in G-III
CBLB	1.59708	0.0463412	Signatures in G-I		ADD1	2.35717	0.0182989	Signatures in G-II		SPARCL1	1.86547	0.0282096	Signatures in G-III
CELA3A	2.14313	0.0463412	Signatures in G-I		AKR1C1	2.5529	0.0062449	Signatures in G-II		SRP54	1.75988	0.00495241	Signatures in G-III
CYFIP1	1.59591	0.00976713	Signatures in G-I		ARF4	2.21736	0.0119303	Signatures in G-II		ST14	3.41147	0.013799	Signatures in G-III
DUOX1	5.36515	0.0377315	Signatures in G-I		BLOC1S1	276.86	0.0483682	Signatures in G-II		SUOX	28.0677	0.00128234	Signatures in G-III
FABP5	2.04455	0.0475298	Signatures in G-I		C16orf58	9.92434	0.00318952	Signatures in G-II		TMOD2	4.00037	0.0230152	Signatures in G-III
GPX1	2.48341	0.012905	Signatures in G-I		C9orf16	4.36099	0.0352392	Signatures in G-II		TPP2	55.5735	0.0364118	Signatures in G-III
HAX1	1.88603	0.0418995	Signatures in G-I		CALB1	3.62933	0.00843355	Signatures in G-II		TXNDC17	1.83108	0.0077506	Signatures in G-III
L1TD1	41.3685	0.03289	Signatures in G-I		COX4I1	24.656	0.0160597	Signatures in G-II		VAMP8	2.5233	0.00317447	Signatures in G-III
MPP3	1.96416	0.0443097	Signatures in G-I		DCTN1	2.3082	0.0033083	Signatures in G-II		ATP9B	2.33296	0.0467339	Signatures in G-III
MTAP	5.83651	0.0480513	Signatures in G-I		EPS15	6.15382	0.0062449	Signatures in G-II		BYSL	1.52698	0.0467339	Signatures in G-III
NSF	3.11343	0.00976713	Signatures in G-I		ERLIN1	158.387	0.0468305	Signatures in G-II		CD200	3.38213	0.015929	Signatures in G-III
OPTN	5.51467	0.0232029	Signatures in G-I		F7	3.38955	0.0437412	Signatures in G-II		CHGA	23.8452	0.0113715	Signatures in G-III
P2RX3	4.51897	0.0411441	Signatures in G-I		FDPS	2.27725	0.0392869	Signatures in G-II		COL7A1	1.65652	0.0176038	Signatures in G-III
PDIA2	4.28492	0.00364193	Signatures in G-I		GFPT1	2.07155	0.0064934	Signatures in G-II		DBN1	2.83359	0.00611669	Signatures in G-III
PLOD3	10.3547	0.0493151	Signatures in G-I		H2AC18	1.89532	0.0225254	Signatures in G-II		DHRS13	21216.5	0.0236175	Signatures in G-III
PPP1R12A	3.40761	0.0436724	Signatures in G-I		H2AC20	1.89532	0.0225254	Signatures in G-II		FBLN2	5.47428	0.0370183	Signatures in G-III
RAB9A	4.31416	0.0442527	Signatures in G-I		HEBP2	2.59959	0.0214151	Signatures in G-II		FOXRED1	3.64657	0.022462	Signatures in G-III
SGPL1	1.79535	0.030661	Signatures in G-I		IDH1	2.13205	0.0263028	Signatures in G-II		GAPDHS	2.02943	2.02453e-05	Signatures in G-III
TBC1D10B	6.59404	0.0369313	Signatures in G-I		IGFBP2	2.56044	0.00417991	Signatures in G-II		GCNT3	2.306	0.0101674	Signatures in G-III
TRIP4	2.35791	0.0260395	Signatures in G-I		IGHD	2.08476	0.00751567	Signatures in G-II		GIT1	2.85939	0.00227549	Signatures in G-III
TSPAN9	11645.4	0.014361	Signatures in G-I		KIDINS220	16.2612	0.0170758	Signatures in G-II		INPP5D	8.70138	0.00116211	Signatures in G-III
USO1	2.28952	0.00867486	Signatures in G-I		LAMP2	6.51016	0.0340875	Signatures in G-II		LACTB	2.13442	0.022462	Signatures in G-III
ZC3H11A	4.3077	0.0316849	Signatures in G-I		LCN1	5.04577	0.0340875	Signatures in G-II		LAMTOR1	316.903	0.0338364	Signatures in G-III
ANTXR1	4.57401	0.00303529	Signatures in G-I		LGALS1	2.09514	0.0423494	Signatures in G-II		LAMTOR3	17.002	0.00825916	Signatures in G-III
CAB39	3.83995	0.0369313	Signatures in G-I		MAP1B	1.71058	0.0217962	Signatures in G-II		MTSS1	2556.34	0.0236175	Signatures in G-III
CCT5	5.31356	0.0441883	Signatures in G-I		MCTS1	3.49109	0.0392765	Signatures in G-II		PF4	1.99136	0.00153179	Signatures in G-III
CHP1	6.15549	0.0340411	Signatures in G-I		MTTP	3.89798	0.0195215	Signatures in G-II		PF4V1	1.99136	0.00153179	Signatures in G-III
CPSF7	25.0646	0.03289	Signatures in G-I		MUC5B	2.25795	0.0295553	Signatures in G-II		PKP2	2.37839	0.00133118	Signatures in G-III
FDX1	1.78479	0.0344476	Signatures in G-I		NADK2	8.06808	0.0197688	Signatures in G-II		SARM1	1.87016	0.0145381	Signatures in G-III
HMGCS2	1.83769	0.0248486	Signatures in G-I		NFYA	28.1332	0.00171302	Signatures in G-II		STK38L	16.5733	0.00483195	Signatures in G-III
INHBC	11.3848	0.026891	Signatures in G-I		NIBAN1	1.65129	0.0213099	Signatures in G-II		TACO1	3.48834	0.00526917	Signatures in G-III
KAT7	53.0103	0.0359673	Signatures in G-I		NUP107	4.98635	0.0238197	Signatures in G-II		TMX4	2.38326	0.0326306	Signatures in G-III
MAP2K7	1.73127	0.0101145	Signatures in G-I		PAK2	2.05257	0.00856023	Signatures in G-II		UBE2A	6.2007	0.0477021	Signatures in G-III
MARS1	2.54563	0.0369313	Signatures in G-I		PCIF1	1.61714	0.0361246	Signatures in G-II		CASC4	2.192	0.0370183	Signatures in G-III
MX2	3.30035	0.00803626	Signatures in G-I		PDLIM1	3.38331	0.0062449	Signatures in G-II		CDKN2A	3.77655	0.0230152	Signatures in G-III
NR2C2AP	3.65254	0.0362899	Signatures in G-I		PGM5	2.53075	0.0234345	Signatures in G-II		CNRIP1	6.33927	0.0205995	Signatures in G-III
ORMDL2	5.19377	0.0442527	Signatures in G-I		PRKAB1	2.13741	0.0218013	Signatures in G-II		DNTTIP2	7.16166	0.010537	Signatures in G-III
SCAF11	3.34879	0.0443097	Signatures in G-I		RAB5C	4.36809	0.0291261	Signatures in G-II		GMPPA	5.16225	0.0171793	Signatures in G-III
BCL2L15	1.63277	0.00690398	Signatures in G-I		RABL6	5.06858	0.0340875	Signatures in G-II		GNAI3	3.32623	0.0101674	Signatures in G-III
CAD	3.53978	0.0012207	Signatures in G-I		RPL17	2.23534	0.0439818	Signatures in G-II		H2AZ1	3.48395	0.0199686	Signatures in G-III
CD34	3.31146	0.0369313	Signatures in G-I		SACM1L	3.43706	0.0366285	Signatures in G-II		H2AZ2	3.48395	0.0199686	Signatures in G-III
CDH17	2.72646	0.030661	Signatures in G-I		SCN7A	3.55366	0.00751567	Signatures in G-II		ISG20L2	1008.02	0.0236175	Signatures in G-III
CPXM2	3.45529	0.0407989	Signatures in G-I		SF3B3	3.06182	0.0104547	Signatures in G-II		MTMR3	4.45219	0.022462	Signatures in G-III
FMO5	12.793	0.0359673	Signatures in G-I		SIRPB1	1.9909	0.0451122	Signatures in G-II		PCDH18	7.32346	0.0205995	Signatures in G-III
HPCA	5.01301	0.0089577	Signatures in G-I		SMARCA2	1.91578	0.0426809	Signatures in G-II		RAB5B	1.91532	0.00603914	Signatures in G-III
POMGNT2	2.75252	0.0172892	Signatures in G-I		SMYD5	1.89157	0.0330131	Signatures in G-II		RRS1	5.59939	0.0264435	Signatures in G-III
PRKAA2	8.75479	0.0303607	Signatures in G-I		SORBS1	5.22414	0.00339388	Signatures in G-II		SERPINB13	7.75502	0.0022329	Signatures in G-III
SNTB2	11.616	0.0170899	Signatures in G-I		STX7	10.8795	0.0289696	Signatures in G-II		SUSD2	2.78129	0.0312479	Signatures in G-III
TAP2	17.8279	0.0442527	Signatures in G-I		SYNE1	1.58206	0.00318952	Signatures in G-II		TARDBP	4.89859	0.0288703	Signatures in G-III
ASCC3	5.15404	0.035537	Signatures in G-I		TBC1D5	4.64838	0.0306135	Signatures in G-II		AP3M2	2.44179	0.00483195	Signatures in G-III
CHMP4C	5.98014	0.035537	Signatures in G-I		TNR	4.91817	0.0093009	Signatures in G-II		ASS1	4.24525	0.0286028	Signatures in G-III
FCHSD1	5.84296	0.0354289	Signatures in G-I		TOM1	2.86727	0.0273104	Signatures in G-II		NIPSNAP1	14.2566	3.264e-11	Signatures in G-III
GRAMD4	12.3045	0.0344476	Signatures in G-I		TRIM33	2.37202	0.0313931	Signatures in G-II		PHPT1	2.15814	0.00510563	Signatures in G-III
MAP3K5	127.173	0.0369313	Signatures in G-I		TUBA4B	1.50321	0.0171186	Signatures in G-II		PPP1CB	2.31113	0.00907935	Signatures in G-III
MYL4	2.13542	0.0484176	Signatures in G-I		TUBG1	2.538	0.0313931	Signatures in G-II		AHCYL1	5.19001	0.0205758	Signatures in G-III
CASP8	2.49365	0.0262454	Signatures in G-I		TUBG2	2.23104	0.0468305	Signatures in G-II		ARHGAP27	242.29	0.0370183	Signatures in G-III
ENPP4	12.4418	0.0121175	Signatures in G-I		UBE3A	2.75219	0.0496088	Signatures in G-II		ATG3	3.06469	0.0223952	Signatures in G-III
FAM3B	3.11466	0.0482401	Signatures in G-I		UBR5	8.17123	0.0291261	Signatures in G-II		ATP5PD	1.82024	0.00703601	Signatures in G-III
IKBKB	6.23593	0.00374133	Signatures in G-I		VCAN	1.55182	0.0360106	Signatures in G-II		BTF3L4	4.8157	0.0393294	Signatures in G-III
LARP4B	7.78301	0.0232809	Signatures in G-I		VPS4A	2.40564	0.00193474	Signatures in G-II		CPPED1	3.51328	0.0325661	Signatures in G-III
MAOA	27.2137	0.0331734	Signatures in G-I		WDFY1	3.2925	0.0343944	Signatures in G-II		FNTA	5.54303	0.0370183	Signatures in G-III
MAP3K2	15.1203	0.0359673	Signatures in G-I		ARSD	1.97935	0.0338503	Signatures in G-II		HECTD1	3.60538	0.0393294	Signatures in G-III
MAP3K3	15.1129	0.0359673	Signatures in G-I		ARSH	2.62477	0.037066	Signatures in G-II		OAS2	5.87594	0.0404815	Signatures in G-III
MAVS	5.33698	0.0426629	Signatures in G-I		ARSL	1.88163	0.0468305	Signatures in G-II		RAB21	2.26999	0.0381224	Signatures in G-III
NUMBL	19.2735	0.0386945	Signatures in G-I		CD84	6.99001	0.00131781	Signatures in G-II		SEPTIN6	5.6008	0.00942752	Signatures in G-III
PLGLB1	3.43373	0.00281373	Signatures in G-I		CKAP4	2.38639	0.0198968	Signatures in G-II		VMA21	4.01209	0.00160637	Signatures in G-III
SHPK	34.4903	0.00799126	Signatures in G-I		COMMD1	4.39038	0.0377242	Signatures in G-II		VPS26A	2.34474	0.0404815	Signatures in G-III
SRSF10	13.2412	0.0170899	Signatures in G-I		EPM2AIP1	2.84665	0.0165149	Signatures in G-II		WDFY3	29.0759	0.0326434	Signatures in G-III
TMEM120A	15.1128	0.0344476	Signatures in G-I		ERP29	2.97166	0.014926	Signatures in G-II		ZADH2	10.622	0.0239499	Signatures in G-III
TRRAP	2.82305	0.0331886	Signatures in G-I		G3BP1	4.67718	0.0257922	Signatures in G-II		ZCCHC3	12.1013	0.0350258	Signatures in G-III
WRNIP1	3.81853	0.0245417	Signatures in G-I		GABBR1	2.62247	0.0171268	Signatures in G-II		ALAD	2.69758	7.18933e-05	Signatures in G-III
ITM2C	3.27275	0.0443097	Signatures in G-I		HAPLN1	81.4771	0.0468305	Signatures in G-II		ARHGAP35	2.79531	0.022462	Signatures in G-III
LGALS8	92.6236	0.0359673	Signatures in G-I		HSPB1	2.02837	0.0196705	Signatures in G-II		COQ3	27.1058	0.0347825	Signatures in G-III
MEST	1.80926	0.0303607	Signatures in G-I		KRT34	1.77426	0.00775095	Signatures in G-II		DDX54	6611.72	0.0130032	Signatures in G-III
ACAD8	8.01358	0.0496803	Signatures in G-I		MTARC2	5.92264	0.035975	Signatures in G-II		EXOG	1.82321	0.0258944	Signatures in G-III
EPB41L4B	5.212	0.0190787	Signatures in G-I		NDUFS8	46.103	0.0483682	Signatures in G-II		HMBS	1.85657	0.00102032	Signatures in G-III
POLR1C	35.9413	0.0362899	Signatures in G-I		OMD	1.8926	0.00454412	Signatures in G-II		LRMP	45.4465	2.70816e-15	Signatures in G-III
SLC30A7	5.07948	0.0316849	Signatures in G-I		PHGDH	2.57196	0.0333981	Signatures in G-II		PES1	3.25411	0.00610449	Signatures in G-III
CDK1	6.44205	0.0102258	Signatures in G-I		PPP3CB	2.14101	0.0299872	Signatures in G-II		PGAM2	5.14843	0.0181262	Signatures in G-III
ALPG	981.292	0.0359673	Signatures in G-I		PSMC6	1.89795	0.0333981	Signatures in G-II		PLXNB3	13.5297	1.9656e-13	Signatures in G-III
CACYBP	4.97443	0.0331734	Signatures in G-I		RCC1L	3.68872	0.0154536	Signatures in G-II		PPM1G	1.80701	0.00209523	Signatures in G-III
H4C1	2.28147	0.0421881	Signatures in G-I		RPS9	5.44564	0.0106648	Signatures in G-II		RBFOX1	32.101	6.5312e-14	Signatures in G-III
RBM38	83.7187	0.0362899	Signatures in G-I		SEC24D	8.76463	0.0197688	Signatures in G-II		RBFOX2	32.101	6.5312e-14	Signatures in G-III
MIDEAS	171125	0.00227968	Signatures in G-I		SGPL1	1.60803	0.0273104	Signatures in G-II		RPS19	23.5401	1.59566e-09	Signatures in G-III
VAPA	5.98179	0.0280039	Signatures in G-I		SH3PXD2B	6.56625	0.0299107	Signatures in G-II		RPS6KA1	2.2485	0.00961007	Signatures in G-III
FUCA2	2.45431	0.0367387	Signatures in G-I		SLC1A5	2.33741	0.0192729	Signatures in G-II		S100A6	19.9876	1.14192e-07	Signatures in G-III
ITGA5	6.14063	0.0248486	Signatures in G-I		SRSF2	9.5501	0.0299107	Signatures in G-II		SLC39A10	16.8843	2.02453e-05	Signatures in G-III
UBFD1	3.20864	0.0378073	Signatures in G-I		TFAP2A	3.81687	0.000777214	Signatures in G-II		UBE2V1	2.36179	0.000692829	Signatures in G-III
PATL1	2.57818	0.0189618	Signatures in G-I		TFAP2B	3.81685	0.000777214	Signatures in G-II		CCDC50	2.73211	0.0147891	Signatures in G-III
PSAT1	21.1145	0.0172892	Signatures in G-I		TFAP2E	3.81688	0.000777214	Signatures in G-II		CLPX	2.1466	0.0350258	Signatures in G-III
UBE2F	63.2733	0.0362899	Signatures in G-I		THUMPD1	3.19009	0.000399642	Signatures in G-II		GCHFR	52747.7	0.0236175	Signatures in G-III
COL4A5	6.7723	0.0369313	Signatures in G-I		TIMM50	6.31834	0.030392	Signatures in G-II		MAP2K1	4.42813	0.0178754	Signatures in G-III
MAP7	6.40601	0.035537	Signatures in G-I		WDR12	1.80219	0.0064934	Signatures in G-II		NUP54	3638.02	0.0130032	Signatures in G-III
CAPNS2	5.77696	0.0359673	Signatures in G-I		ZC3H7B	32.4757	0.0291261	Signatures in G-II		PIGS	1.89206	0.00540465	Signatures in G-III
MAGED2	53170.2	0.006209	Signatures in G-I		CHURC1	12.4249	0.0196705	Signatures in G-II		PIP4K2A	3.14746	0.00140267	Signatures in G-III
CSNK1G3	13.9228	0.0344476	Signatures in G-I		DHRS7B	2.50559	0.0306135	Signatures in G-II		PIP4K2B	5.19167	2.535e-05	Signatures in G-III
RPS21	9.87143	0.0362899	Signatures in G-I		EIF4H	8.4737	0.0279157	Signatures in G-II		RIPK1	4.45422	0.0324451	Signatures in G-III
TPRN	12.2608	0.03289	Signatures in G-I		GNL1	4.92141	0.000373984	Signatures in G-II		TAF9B	1.90798	0.031625	Signatures in G-III
CANT1	5443.67	0.014361	Signatures in G-I		GPD1	2.19903	0.00751567	Signatures in G-II		RBMXL1	954.145	0.0467339	Signatures in G-III
MICU2	161921	0.014361	Signatures in G-I		MRPL15	2.38037	0.000743311	Signatures in G-II		WBP11	2.11398	0.0133596	Signatures in G-III
PRMT8	12944.1	0.00227968	Signatures in G-I		PDZK1IP1	3.23267	0.000732512	Signatures in G-II		AHSP	93.1862	1.06894e-06	Signatures in G-III
SRPX	3.93174	0.0359673	Signatures in G-I		PIP4K2C	1.97214	0.0437683	Signatures in G-II		EDEM3	3.73573	0.0381224	Signatures in G-III
NLGN2	3930.45	0.014361	Signatures in G-I		PODN	6105.64	0.0196705	Signatures in G-II		SERBP1	19.5254	0.00799349	Signatures in G-III
MAGI2	8.79034	0.0344476	Signatures in G-I		PTGFRN	2.43129	0.0176528	Signatures in G-II		SLC48A1	2.35913	0.0462178	Signatures in G-III
NUB1	8725.89	0.014361	Signatures in G-I		PTX3	14.3413	0.0468305	Signatures in G-II		VAC14	39.6319	0.010537	Signatures in G-III
HIF1AN	5.98298	0.0359673	Signatures in G-I		VPS50	1.82364	0.0392869	Signatures in G-II		ACAD10	1645.61	0.00265663	Signatures in G-III
FPGS	8.4032	0.0313236	Signatures in G-I		AAR2	4.5145	0.0216543	Signatures in G-II		ARMT1	5.05784	0.0370183	Signatures in G-III
UBE2L6	59.8725	0.0362899	Signatures in G-I		ACAA1	1.92356	0.0157057	Signatures in G-II		BCCIP	2.58671	0.0419092	Signatures in G-III
BPTF	51.9617	0.0290542	Signatures in G-I		ALG1	3.41022	0.0426085	Signatures in G-II		GADD45GIP1	9.06323	0.0051802	Signatures in G-III
LSM14A	19.3289	0.0359673	Signatures in G-I		AP3B1	2.44397	0.00638782	Signatures in G-II		IGF2BP2	3.88543	0.0125189	Signatures in G-III
AP1M2	9.47905	0.0303607	Signatures in G-I		ASNS	1.53409	0.0488634	Signatures in G-II		KPNA1	1.51212	0.0233133	Signatures in G-III
TAOK1	11.9524	0.0182966	Signatures in G-I		CLASP1	3.04623	0.0165149	Signatures in G-II		KPNA5	1.8422	0.0151158	Signatures in G-III
SRSF12	11265.1	0.014361	Signatures in G-I		CST6	3.94498	0.0257922	Signatures in G-II		KPNA6	1.77658	0.016525	Signatures in G-III
MFAP1	2.74835	0.0475298	Signatures in G-I		CYCS	12.7281	0.0160347	Signatures in G-II		NAT1	3.65598	0.0467339	Signatures in G-III
PCF11	7.4577	0.0369313	Signatures in G-I		DOCK1	7.34428	0.00275631	Signatures in G-II		PLEKHG3	3731.57	0.0236175	Signatures in G-III
KIF3A	34.52	0.0362899	Signatures in G-I		GGA1	3.89176	0.0214151	Signatures in G-II		UROS	19125.4	0.0236175	Signatures in G-III
PLCL2	8645.99	0.014361	Signatures in G-I		HNRNPAB	2.80945	0.000269003	Signatures in G-II		AIFM1	1.81648	0.0367207	Signatures in G-III
RAB3B	34.7762	0.0362899	Signatures in G-I		HNRNPH3	2.95519	0.00931381	Signatures in G-II		CBX1	4.02344	0.0442671	Signatures in G-III
COG8	201.568	0.00786144	Signatures in G-I		IGLV4-69	4.58264	0.00030225	Signatures in G-II		ELOA	12.6435	0.00974227	Signatures in G-III
TAB2	4167.86	0.014361	Signatures in G-I		KIF13B	3.82285	0.0398631	Signatures in G-II		IFI30	4.5346	0.00118795	Signatures in G-III
TACC3	12.1011	0.0182966	Signatures in G-I		LTBP4	34.1658	0.00307361	Signatures in G-II		RHCE	5.80862	0.00506494	Signatures in G-III
CAMK2G	4.65268	0.0421881	Signatures in G-I		MAP4K4	3.53564	0.0229906	Signatures in G-II		RHD	5.80996	0.00506494	Signatures in G-III
ABO	8.23324	0.0362899	Signatures in G-I		MED8	7.23292	0.0111787	Signatures in G-II		RPL5	2.81642	0.0383292	Signatures in G-III
RBPMS	11.8289	0.0190787	Signatures in G-I		MICALL2	36644.2	0.00193474	Signatures in G-II		SH3GL1	1.99189	0.00603914	Signatures in G-III
FSD1L	11689.2	0.014361	Signatures in G-I		MRPL39	34838.1	0.0104843	Signatures in G-II		TFEB	1892.96	0.0006864	Signatures in G-III
RSRC1	5.09405	0.0369313	Signatures in G-I		NDUFB4	1.77528	0.0331427	Signatures in G-II		WNK1	3.43578	0.0222011	Signatures in G-III
NDOR1	12454	0.014361	Signatures in G-I		NUP153	6.27645	0.0192729	Signatures in G-II		NDUFA5	6992.15	0.0130032	Signatures in G-III
					OSBPL9	19.6745	0.0468305	Signatures in G-II		SLC2A6	5.89656	0.0215137	Signatures in G-III
					PADI4	5.29028	0.0426809	Signatures in G-II		ACADSB	2.26455	0.00712497	Signatures in G-III
					PPP3R1	2.84106	0.0154536	Signatures in G-II		ATP6V1B1	3.29874	0.0004064	Signatures in G-III
					PRG2	5.37984	0.0334358	Signatures in G-II		MTA1	9.75937	0.0199686	Signatures in G-III
					RIPOR1	5.6431	0.00856023	Signatures in G-II		SOS1	2.59433	0.0399464	Signatures in G-III
					RNF114	3.51758	0.0366285	Signatures in G-II		UBXN1	3.33793	0.0419092	Signatures in G-III
					SNX27	1.80601	0.0194557	Signatures in G-II		COX6C	11948.7	0.0130032	Signatures in G-III
					MTG1	9.92555	0.0306135	Signatures in G-II		MYD88	4.81426	0.022462	Signatures in G-III
					RMDN2	3.40447	0.0132338	Signatures in G-II		NAIP	891.847	0.0236175	Signatures in G-III
					SEPTIN8	18.6568	0.039137	Signatures in G-II		TCL1A	12.8199	0.0193005	Signatures in G-III
					ANGPTL2	10.418	0.0291261	Signatures in G-II		ATP5F1C	2.56007	0.0139356	Signatures in G-III
					ELAVL1	2.75743	0.00921909	Signatures in G-II		IMPDH2	2.07341	0.0230152	Signatures in G-III
					GLUL	12.201	0.0387699	Signatures in G-II		PACS2	1778.35	0.0236175	Signatures in G-III
					PTPN1	1.81001	0.00561155	Signatures in G-II		RTKN	3.38014	0.0236175	Signatures in G-III
					SLC12A4	2.13793	0.0396959	Signatures in G-II		UBXN4	1.81872	0.0171793	Signatures in G-III
					TXNL4A	4.43892	0.0289696	Signatures in G-II		C2orf88	37907.1	0.0236175	Signatures in G-III
					DDX41	1.721	0.0313931	Signatures in G-II		LTN1	2190.09	0.0130032	Signatures in G-III
					GSTT1	7.59344	0.00856023	Signatures in G-II		DYNC1I1	16.6343	0.000103493	Signatures in G-III
					NMNAT1	2.96144	0.00751567	Signatures in G-II		MRC2	11.3374	0.0113359	Signatures in G-III
					RASIP1	2.41761	0.0191208	Signatures in G-II		PKN1	9.98618	0.0390986	Signatures in G-III
					RENBP	50.576	0.0483682	Signatures in G-II		UBE2J1	35.796	0.00878333	Signatures in G-III
					S100A1	4.52627	0.0343944	Signatures in G-II		DCUN1D1	5.35473	0.00630538	Signatures in G-III
					SEC24A	4.95249	0.017232	Signatures in G-II		EMC8	3.49053	0.00890921	Signatures in G-III
					SLC5A6	15.5797	0.0468305	Signatures in G-II		TOMM40L	6.60552	0.0101338	Signatures in G-III
					STING1	4.25426	0.0339285	Signatures in G-II		ISCA2	2.31166	0.0133596	Signatures in G-III
					TRAF2	17.8866	0.00981482	Signatures in G-II		KIF13A	2.17421	0.0419092	Signatures in G-III
					CCNB1	26126.9	0.0196705	Signatures in G-II		PIR	11.9925	0.0199686	Signatures in G-III
					CMA1	2.27405	0.0247671	Signatures in G-II		TCF20	2.86652	0.0241601	Signatures in G-III
					LSM6	3.09615	0.0154536	Signatures in G-II		PMVK	55947.1	0.0236175	Signatures in G-III
					RALGAPB	3.56866	0.0318767	Signatures in G-II		GPR89A	14.1613	0.0370183	Signatures in G-III
					TUBAL3	4.43412	0.00614635	Signatures in G-II		GPR89B	14.1613	0.0370183	Signatures in G-III
					IGLV2-23	3.06121	0.0130581	Signatures in G-II		PAWR	3.12394	0.0393294	Signatures in G-III
					IKBKG	5.55553	0.00696218	Signatures in G-II		TMEM87A	2.47914	0.0282096	Signatures in G-III
					MDC1	25.8289	0.0468305	Signatures in G-II		DPYSL4	2.93867	0.0299273	Signatures in G-III
					NUTF2	3.27362	0.0468305	Signatures in G-II		NADK	2.89106	0.00207235	Signatures in G-III
					PAK4	7.16008	0.0224076	Signatures in G-II		WNT8B	210073	7.424e-06	Signatures in G-III
					PLEKHJ1	3.70125	0.039137	Signatures in G-II		CLYBL	22.9504	0.0113359	Signatures in G-III
					RIF1	19.0137	0.00605894	Signatures in G-II		COL2A1	4.80437	0.0236175	Signatures in G-III
					RPL10A	4.7954	0.00275631	Signatures in G-II		AVEN	20.6361	0.0189087	Signatures in G-III
					SLFN11	4.22458	0.0224872	Signatures in G-II		RETREG3	2.45212	0.0431255	Signatures in G-III
					TRAPPC3	10.8656	0.0192729	Signatures in G-II		SLC25A22	20.0698	0.0134768	Signatures in G-III
					ATM	5.90843	0.0343944	Signatures in G-II		GALNS	29.826	0.00418233	Signatures in G-III
					CEACAM5	5.79071	0.0334314	Signatures in G-II		NAA40	11153.7	0.0236175	Signatures in G-III
					NAA11	11.7116	0.0483682	Signatures in G-II		NEDD1	11.2767	0.00489933	Signatures in G-III
					PTK2B	3.08597	0.0169861	Signatures in G-II		RPTOR	12.6872	0.0180784	Signatures in G-III
					RBM8A	4.93313	0.00265026	Signatures in G-II		AK5	24.9385	0.00878333	Signatures in G-III
					GLT8D1	23614.1	0.0196705	Signatures in G-II		EIF5AL1	10.1186	0.000168381	Signatures in G-III
					MORF4L1	5278.57	0.0104843	Signatures in G-II		GMPR	1.92146	0.0215137	Signatures in G-III
					RBBP7	883.559	0.0468305	Signatures in G-II		TRIM21	8.46648	0.036426	Signatures in G-III
					RGS10	32843.9	0.0196705	Signatures in G-II		TSC22D4	64309.2	2.16052e-05	Signatures in G-III
					ATAD2	7.77447	0.0214151	Signatures in G-II		TSR1	175.129	0.0338364	Signatures in G-III
					DNPEP	87.1947	0.0104547	Signatures in G-II		UGT2B15	3.43991	0.0236175	Signatures in G-III
					KLHDC7A	3.7232	0.035975	Signatures in G-II		UGT2B17	3.43991	0.0236175	Signatures in G-III
					NCSTN	21.6436	0.0483682	Signatures in G-II		CMAS	1.53678	0.0418865	Signatures in G-III
					POGLUT3	1.76936	0.0334314	Signatures in G-II		TM9SF3	8.29802	0.0112729	Signatures in G-III
					SULT1C2	5.92229	0.0285989	Signatures in G-II		PIKFYVE	4.98157	0.00398284	Signatures in G-III
					CHD8	10.4785	0.0386284	Signatures in G-II		ATG13	6.90928	0.00603914	Signatures in G-III
					FKBP2	4.46279	0.0333981	Signatures in G-II		IK	3.78051	0.0198201	Signatures in G-III
					KLC4	2.69699	0.0023442	Signatures in G-II		KRT82	2.07764	0.0236175	Signatures in G-III
					STAT6	30.2192	0.0154536	Signatures in G-II		SRXN1	117517	0.0130032	Signatures in G-III
					CBX5	5.29803	0.035975	Signatures in G-II		TRIM24	4.98401	0.00599413	Signatures in G-III
					DNAJC5	3.89082	0.0204913	Signatures in G-II		NLE1	4476.56	0.0236175	Signatures in G-III
					ITCH	5.66368	0.0218382	Signatures in G-II		SVIP	5.10972	0.0230152	Signatures in G-III
					SREK1	6.43548	0.0343944	Signatures in G-II		PHYHIPL	13.9339	0.00906823	Signatures in G-III
					RUNX3	72.0936	0.0468305	Signatures in G-II		NT5C	2.40557	0.0390499	Signatures in G-III
					MYL6B	12.5143	0.00341255	Signatures in G-II		SPATA20	6409.18	0.0130032	Signatures in G-III
					SSRP1	3.03292	0.04422	Signatures in G-II		DDTL	19.8375	0.0338364	Signatures in G-III
					ABAT	4.97695	0.0401606	Signatures in G-II		LAIR1	47.4294	0.00160637	Signatures in G-III
					GPA33	2.81213	0.0392869	Signatures in G-II		LAIR2	47.4449	0.00160637	Signatures in G-III
					HELZ2	10.2376	0.0119125	Signatures in G-II		MED20	25.199	0.0338364	Signatures in G-III
					PAK5	40.0718	0.0104843	Signatures in G-II		CEP350	1199.18	0.0236175	Signatures in G-III
					TREM2	95524.4	0.00193474	Signatures in G-II		ZBTB7A	3.39409	0.0445579	Signatures in G-III
					GIMAP8	10.1103	0.00683551	Signatures in G-II		EIF5A2	2.42328	0.00207235	Signatures in G-III
					MRPL44	1.88283	0.019642	Signatures in G-II		KHDRBS2	8.3994	0.0298598	Signatures in G-III
					PAK6	3.72508	0.0334358	Signatures in G-II		KHDRBS3	9.66646	0.0171793	Signatures in G-III
					PCDH12	385.994	0.0196705	Signatures in G-II		ENOSF1	1198.69	0.0236175	Signatures in G-III
					OGDHL	15.9511	0.0484009	Signatures in G-II		PPM1L	5354.85	0.0236175	Signatures in G-III
					AAGAB	4.35861	0.0334314	Signatures in G-II		TDRD7	52.0218	2.77333e-05	Signatures in G-III
					WDR45B	3.56727	0.0387699	Signatures in G-II		HDAC8	13604.5	0.00121065	Signatures in G-III
					NMT1	3.30783	0.0343944	Signatures in G-II		FAM20A	651.778	0.0236175	Signatures in G-III
					CCDC58	14.2612	0.0191553	Signatures in G-II		CDK17	3767.46	0.00605804	Signatures in G-III
					FRMD8	14.906	0.0287445	Signatures in G-II		RCOR1	14.299	0.0350258	Signatures in G-III
					CISD2	5.67394	0.00822867	Signatures in G-II		POLR2M	3.39715	0.0404815	Signatures in G-III
					PPIL1	23029	0.0196705	Signatures in G-II		EIF3K	8731.09	0.0236175	Signatures in G-III
					CD276	15.2856	0.0483682	Signatures in G-II		DNAJB4	4.20164	0.0364118	Signatures in G-III
					TMLHE	2.9975	0.0130581	Signatures in G-II		NOS3	3.51948	0.0235913	Signatures in G-III
					SLC4A1AP	9.70531	0.0318767	Signatures in G-II		SLC4A7	311.453	0.0236175	Signatures in G-III
					OGFOD3	5.82518	0.0313931	Signatures in G-II		MAB21L4	10.8146	0.0350258	Signatures in G-III
					HNMT	25.7651	0.0468305	Signatures in G-II		KDELR1	17228.6	0.00265663	Signatures in G-III
					LIN7A	5924.32	0.0196705	Signatures in G-II		SCAPER	1455.47	0.0236175	Signatures in G-III
										PHKA1	5.4059	0.0381224	Signatures in G-III
										TERF2	3.07275	0.0379327	Signatures in G-III
										ITPRIP	3836.88	0.0236175	Signatures in G-III
										CHMP1A	18962.2	0.0236175	Signatures in G-III
										ATP6V1D	25773.8	0.0236175	Signatures in G-III
										ZC3HC1	740.785	0.00605804	Signatures in G-III
										TRAPPC2L	60953	0.0130032	Signatures in G-III
										FAM83G	6.11356	0.0370183	Signatures in G-III
										PRIM1	16744.2	0.0130032	Signatures in G-III
										PTBP2	7.0293	0.0350258	Signatures in G-III
										ELP4	8373.9	0.0236175	Signatures in G-III
										PRC1	831.313	0.0236175	Signatures in G-III
										C1QTNF3	7495.95	0.0236175	Signatures in G-III

## Sheet: C. Pathways of G-I-G-III
Group	Pathway	Count	Genes	adj P-value
G-I	PPAR-alpha pathway	6	DBI; CDK1; APOC3; APOA1; APOA2; UGT1A9	2.5992e-05
	Integrin-linked kinase signaling	7	DIAPH1; TACC3; PPP1R12A; HSP90AA1; PPP1R14B; IQGAP1; CKAP5	4.905e-05
	Metabolism of vitamins and cofactors	11	ACACA; PANK4; TTR; NT5E; NNMT; RBP4; APOC3; HSP90AA1; FPGS; APOA1; APOA2	0.000873008
	Extracellular matrix organization	13	MFAP1; CAPNS2; COL4A5; PLOD3; FBN2; ITGA5; HTRA1; NID1; MMP8; MMP9; TTR; FBLN1; SERPINE1	0.00417363
	RHO GTPase cycle	15	EMD; TRIO; LMNB1; CYFIP1; DIAPH1; KALRN; RRAS2; DOCK7; SCRIB; WDR11; DOCK9; FLOT1; CPSF7; HSP90AA1; IQGAP1	0.0236633
	MAPK signaling pathway	11	IKBKB; MAP3K2; MAP3K3; RRAS2; MAP3K5; RRAS; TAB2; MAP2K7; IL1RAP; FLNB; TAOK1	0.0257292
G-II	DNA Double Strand Break Response	13	MDC1; H2BC12; H2BC13; ATM; H2BC14; H2BC15; UBA52; RPS27A; H2BC5; UBB; UBC; H2BC4; H2BC9	1.2114e-06
	Protein ubiquitination	11	H2BC12; H2BC13; RPS27A; H2BC14; H2BC15; UBA52; H2BC4; H2BC5; UBB; UBC; H2BC9	2.5992e-05
	Protein processing in endoplasmic reticulum	16	RPN1; TRAF2; HSPA1B; ERP29; HSP90B1; TRAM1; SEC24D; HSPA1A; SEC24A; SEC31A; DNAJC5; HSP90AA1; TXNDC5; SEC61A1; CKAP4; SEC61A2	2.5992e-05
	Spliceosome	12	SRSF5; RBM8A; PPIL1; LSM6; SRSF2; SF3B3; DDX46; HSPA1B; HSPA1A; HNRNPM; SNRPB; TXNL4A	0.000782116
	Hemostasis	32	PPP2R1A; IGKV1-12; DOCK1; IGKV1D-39; IGKV1D-33; IGLV6-57; IGKV1-33; IGLV2-18; IGKV1D-12; F9; IGLV2-23; CD84; IGKV1-39; CEACAM5; TAGLN2; NOS1; LAMP2; PTPN1; PLEK; IGHV1-46; SERPINB6; F7; AK3; ENDOD1; CBX5; IGLV3-25; KIF13B; PRKACA; PRKACB; IGLV4-69; KLC1; KLC4	0.000782116
	Ribosome	8	MRPL15; RPS27A; RPL21; UBA52; RPL17; RPL10A; RPS9; RPS8	0.0470763
G-III	Cellular response to chemical stress	13	NCF1; SOD2; P4HB; PRDX2; PRDX1; HBB; CCS; COX6B1; HBA1; BLVRB; CAT; COX6C; TXNRD1	8.064e-06
	Neutrophil degranulation	29	ATP6V1D; PDXK; ALAD; LCN2; HBB; STOM; LAIR1; SVIP; IGF2R; XRCC5; CPPED1; IMPDH2; DSC1; PPBP; CAPN1; APEH; CST3; RAB5B; TRIM24; GALNS; DYNC1LI1; CAT; TOLLIP; VAMP8; BST1; PSMB1; LAMTOR1; PPIA; LAMTOR3	3.06e-05
	Autophagy	12	RPTOR; DYNC1I1; MTMR3; HBB; ATG3; ATG13; DYNC1LI1; TRIM24; UBE2V1; GFAP; LAMTOR1; LAMTOR3	4.905e-05
	Innate Immune System	47	ATP6V1D; NCF1; PDXK; ALAD; CYFIP2; CHGA; HBB; RIPK1; PLCG2; MAP2K1; PRKCSH; LAIR1; MAPK13; SVIP; IGF2R; XRCC5; CPPED1; LCN2; IMPDH2; DSC1; SEMG1; PPBP; CAPN1; APEH; CST3; RELA; MYD88; NOS3; RAB5B; TRIM24; GALNS; TRIM21; DYNC1LI1; ATP6V1B1; UBE2V1; CAT; SARM1; RPS6KA1; TOLLIP; SOS1; STOM; VAMP8; BST1; PPIA; LAMTOR1; PSMB1; LAMTOR3	0.0001242
	TP53 Regulates Metabolic Genes	8	RPTOR; PRDX2; PRDX1; COX6B1; TXNRD1; LAMTOR1; COX6C; LAMTOR3	0.000822262
	T Cell receptor signaling pathway	12	INPP5D; DEF6; SOS1; RAN; PTPN12; CD2AP; PLCG2; MAP2K1; ARHGAP35; ANXA11; RELA; TXNRD1	0.0209709

## Sheet: D. Cell types
Cell type	Exp112544	Exp112553	Exp112555	Exp112573	Exp112620	Exp112663	Exp112664	Exp112668	Exp112706	Exp112735	Exp112838	Exp112844	Exp112849	Exp112850	Exp112851	Exp112873	Exp112883	Exp112886	Exp112889	Exp112917	Exp112928	Exp112941	Exp112945	Exp113024	Exp112568	Exp112736	Exp112750	Exp112755	Exp112757	Exp112770	Exp112810	Exp112819	Exp112830	Exp112831	Exp112833	Exp112842	Exp112843	Exp112848	Exp112852	Exp112855	Exp112858	Exp112863	Exp112864	Exp112865	Exp112866	Exp112880	Exp112893	Exp112908	Exp112911
CD8+ Tem	1e-05	0.0292	1e-05	1e-05	1e-05	1e-05	1e-05	0.0092	1e-05	0.0289	1e-05	1e-05	1e-05	1e-05	1e-05	1e-05	1e-05	1e-05	1e-05	1e-05	1e-05	1e-05	1e-05	1e-05	1e-05	1e-05	1e-05	1e-05	1e-05	0.0053	1e-05	1e-05	0.0251	1e-05	0.0008	0.0002	1e-05	1e-05	1e-05	1e-05	1e-05	1e-05	1e-05	1e-05	1e-05	1e-05	1e-05	1e-05	1e-05
aDC	1e-05	1e-05	1e-05	1e-05	1e-05	1e-05	1e-05	1e-05	1e-05	1e-05	1e-05	1e-05	1e-05	1e-05	1e-05	1e-05	1e-05	1e-05	0.004	1e-05	1e-05	1e-05	1e-05	1e-05	1e-05	1e-05	1e-05	1e-05	1e-05	1e-05	1e-05	1e-05	1e-05	1e-05	1e-05	0.0051	1e-05	1e-05	1e-05	1e-05	1e-05	1e-05	1e-05	1e-05	1e-05	1e-05	1e-05	1e-05	1e-05
Tregs	0.0787	1e-05	0.0193	1e-05	1e-05	1e-05	1e-05	1e-05	0.0132	1e-05	1e-05	0.0536	1e-05	0.0445	1e-05	0.0646	0.0245	0.0637	0.036	1e-05	1e-05	1e-05	0.0024	1e-05	1e-05	1e-05	1e-05	1e-05	1e-05	1e-05	1e-05	0.0055	1e-05	1e-05	1e-05	0.0703	0.0192	1e-05	1e-05	1e-05	0.0392	0.0411	1e-05	1e-05	1e-05	1e-05	1e-05	1e-05	0.0122
naive B-cells	1e-05	1e-05	0.0019	0.0098	1e-05	1e-05	1e-05	0.0245	1e-05	1e-05	1e-05	1e-05	1e-05	1e-05	0.0705	1e-05	1e-05	1e-05	1e-05	0.0095	1e-05	1e-05	1e-05	1e-05	0.0385	1e-05	0.0038	1e-05	1e-05	1e-05	1e-05	1e-05	0.031	1e-05	1e-05	0.0065	1e-05	1e-05	1e-05	1e-05	1e-05	1e-05	1e-05	1e-05	1e-05	1e-05	1e-05	1e-05	1e-05
Monocytes	1e-05	1e-05	1e-05	0.0126	0.0015	1e-05	0.0688	0.0336	1e-05	0.0646	1e-05	1e-05	1e-05	1e-05	1e-05	1e-05	1e-05	0.0626	0.0463	0.0061	1e-05	1e-05	1e-05	1e-05	0.0696	1e-05	1e-05	1e-05	1e-05	1e-05	1e-05	1e-05	0.0123	1e-05	1e-05	0.0179	1e-05	1e-05	1e-05	0.0013	0.0061	1e-05	1e-05	1e-05	1e-05	1e-05	0.013	1e-05	0.0009
Astrocytes	1e-05	1e-05	1e-05	1e-05	1e-05	1e-05	1e-05	1e-05	1e-05	1e-05	1e-05	1e-05	1e-05	1e-05	1e-05	1e-05	1e-05	1e-05	1e-05	0.0136	1e-05	1e-05	1e-05	1e-05	1e-05	1e-05	1e-05	1e-05	0.0239	1e-05	1e-05	1e-05	1e-05	1e-05	1e-05	1e-05	1e-05	0.0012	1e-05	1e-05	1e-05	1e-05	1e-05	1e-05	1e-05	1e-05	1e-05	1e-05	1e-05
Erythrocytes	0.0232	1e-05	0.0224	0.0237	1e-05	0.0212	1e-05	0.0383	1e-05	0.0199	1e-05	0.008	0.0311	0.0437	0.036	1e-05	1e-05	0.0091	0.0277	1e-05	0.0329	0.033	1e-05	1e-05	0.0104	0.0516	0.0099	1e-05	0.0306	0.0012	0.0101	1e-05	0.0181	1e-05	0.0394	1e-05	0.0237	1e-05	1e-05	0.0566	0.0249	0.0787	1e-05	0.0275	0.0027	0.0124	1e-05	1e-05	1e-05
DC	1e-05	1e-05	1e-05	1e-05	1e-05	1e-05	1e-05	0.009	1e-05	1e-05	0.0209	0.0239	0.0211	0.0007	1e-05	1e-05	1e-05	1e-05	1e-05	1e-05	0.0162	1e-05	0.0026	0.0036	1e-05	1e-05	1e-05	0.0192	0.0031	1e-05	0.0028	1e-05	0.0243	1e-05	0.0185	0.0263	0.0259	1e-05	1e-05	0.0035	0.0147	0.0247	1e-05	1e-05	1e-05	0.0212	1e-05	1e-05	0.0187
Eosinophils	0.0524	0.1728	0.0472	0.1004	0.0385	0.224	1e-05	0.0358	1e-05	1e-05	0.1043	1e-05	0.0039	0.1274	0.116	0.0811	1e-05	1e-05	1e-05	1e-05	0.0798	0.1752	0.0356	0.1857	0.0451	0.0001	0.1967	0.035	0.0293	0.1451	0.0002	1e-05	1e-05	0.1648	0.1085	0.0027	1e-05	1e-05	1e-05	0.0645	1e-05	0.0103	0.3213	1e-05	0.1112	0.0041	1e-05	1e-05	0.0315
Fibroblasts	1e-05	0.0662	0.0131	0.1378	0.0704	1e-05	1e-05	1e-05	1e-05	1e-05	1e-05	1e-05	0.1438	0.0435	0.0081	1e-05	1e-05	0.0956	1e-05	0.0581	0.1532	0.1181	1e-05	1e-05	0.0984	0.1086	1e-05	0.1504	1e-05	0.0497	1e-05	0.005	0.0914	0.033	1e-05	1e-05	0.102	1e-05	1e-05	0.0577	1e-05	0.1155	0.0185	0.0386	0.0632	0.0102	0.0544	0.039	1e-05
Th1 cells	0.0552	0.0534	0.2013	0.015	0.0736	0.0562	0.094	0.0186	0.0669	0.0499	0.2371	0.1873	1e-05	0.1307	1e-05	0.0585	0.0643	0.0364	0.1026	0.0588	0.0672	0.0347	1e-05	0.0343	0.0522	0.2673	0.124	0.0478	1e-05	0.1244	0.116	0.03	0.0204	0.0425	0.0481	0.1171	0.0256	1e-05	0.1015	0.0404	1e-05	0.1339	1e-05	0.0155	0.0594	0.1383	0.0679	0.0961	0.0847
NK cells	0.0003	0.0402	0.0418	0.0758	0.1368	1e-05	1e-05	1e-05	0.0703	1e-05	1e-05	1e-05	1e-05	0.0198	1e-05	1e-05	0.0313	0.0074	0.0615	0.012	0.0231	0.0443	0.0662	1e-05	0.0801	1e-05	1e-05	1e-05	1e-05	0.0208	1e-05	0.032	1e-05	0.0029	1e-05	1e-05	1e-05	0.0292	1e-05	1e-05	0.1085	0.012	0.0765	1e-05	0.0161	0.0737	1e-05	0.0169	1e-05
Memory B-cells	0.0131	1e-05	1e-05	1e-05	0.0095	0.0015	1e-05	1e-05	1e-05	0.1265	1e-05	1e-05	1e-05	1e-05	0.0551	1e-05	1e-05	1e-05	1e-05	1e-05	0.0027	1e-05	1e-05	1e-05	1e-05	0.1433	0.1132	1e-05	0.1443	1e-05	1e-05	1e-05	1e-05	1e-05	1e-05	1e-05	1e-05	1e-05	1e-05	1e-05	1e-05	1e-05	1e-05	1e-05	1e-05	1e-05	1e-05	1e-05	1e-05
Megakaryocytes	0.0694	0.0501	0.0246	0.1272	0.0284	1e-05	0.0134	0.0358	0.0364	0.0464	0.1203	0.0629	0.0095	0.0236	1e-05	0.0103	0.0809	0.0089	0.0135	1e-05	1e-05	0.0137	1e-05	0.0532	0.0574	0.0358	1e-05	0.0563	0.0145	0.0877	0.0522	0.0306	0.0559	0.0508	0.0481	0.0252	0.0585	0.1593	0.0439	1e-05	0.0429	0.01	0.0693	1e-05	0.0148	0.0376	0.0805	1e-05	0.0342
Class-switched memory B-cells	0.0356	0.0255	0.0594	0.0589	0.021	0.0382	0.0012	0.0213	0.0472	1e-05	0.028	0.0399	0.0473	0.0104	0.2452	0.0273	1e-05	0.0545	0.0212	0.0153	0.0257	0.0303	1e-05	0.0506	0.2234	1e-05	0.1458	0.0455	1e-05	1e-05	0.0071	1e-05	0.0223	0.0344	0.0453	0.0017	0.0714	1e-05	0.0032	1e-05	0.0119	1e-05	0.0045	0.0048	1e-05	1e-05	1e-05	0.0059	0.0403
Neurons	0.0118	0.001	0.0092	0.0097	0.0109	0.0024	0.0119	0.009	0.0125	0.0079	0.0101	0.0191	0.0166	0.0143	0.0099	0.0022	0.0119	0.0081	0.0105	0.0101	0.0176	0.012	0.0142	0.0047	0.0576	0.0102	0.0178	0.0016	0.0131	0.0009	0.0051	0.0095	0.0099	0.0113	0.0124	0.0152	0.0082	0.0021	0.0126	0.0189	0.0145	0.0094	0.0078	0.0073	1e-05	0.0057	0.009	1e-05	0.0033
Platelets	0.0595	0.0084	0.0338	0.0723	0.0641	1e-05	1e-05	0.0463	0.0291	0.0277	0.0756	0.0484	0.0414	0.0064	1e-05	0.0164	0.0665	1e-05	0.0277	1e-05	0.004	1e-05	0.0103	0.0256	0.0334	1e-05	0.008	0.0607	0.0126	0.0469	0.0534	0.0328	0.0355	0.0153	0.0299	1e-05	0.0623	0.0872	0.042	0.0155	0.0541	0.0079	0.0073	1e-05	0.0123	0.0407	0.0611	1e-05	0.0795
Pericytes	0.0182	0.0344	0.022	0.0443	0.0402	0.0103	0.0096	0.0103	0.011	0.0133	0.0107	0.013	0.0247	0.0701	1e-05	1e-05	0.0165	0.0616	1e-05	1e-05	0.0229	0.0099	1e-05	0.0103	0.045	0.0044	0.0097	1e-05	0.0275	0.0192	0.0055	0.0259	1e-05	1e-05	0.027	0.0875	0.047	0.0199	1e-05	0.0988	0.0212	0.0139	0.0229	0.0177	0.031	1e-05	0.0103	0.0302	0.0148
cDC	0.0242	1e-05	1e-05	1e-05	1e-05	1e-05	0.0019	1e-05	1e-05	0.0141	0.0135	0.0216	1e-05	1e-05	0.0175	1e-05	1e-05	0.0029	1e-05	0.0126	0.0017	1e-05	1e-05	0.0001	0.0327	0.0021	1e-05	1e-05	0.0785	1e-05	1e-05	1e-05	0.0438	1e-05	0.0231	1e-05	0.039	1e-05	1e-05	1e-05	1e-05	1e-05	1e-05	1e-05	1e-05	0.0609	0.0132	1e-05	1e-05
CLP	0.0299	0.0003	0.0109	0.031	0.0644	0.0414	0.078	0.0697	0.03	0.0652	0.0841	0.0277	0.0396	0.0111	0.0957	0.0524	0.0718	0.0593	0.0312	0.0487	0.0402	0.0374	0.0779	0.1077	0.0592	0.0581	0.0708	0.0558	0.0825	0.0143	0.0802	0.0318	0.0595	0.0794	0.0815	0.1092	1e-05	0.1126	0.0516	0.0222	0.0725	0.0633	0.0846	0.0335	0.0859	0.0644	0.1014	0.0351	0.0724
MSC	0.417	0.0759	1e-05	0.4176	1e-05	0.5294	0.1025	0.3401	0.0937	0.1394	0.4543	0.4225	0.1017	0.0408	0.2316	0.0981	0.0682	0.0302	0.1406	0.0388	0.1064	0.0344	0.0337	0.4159	0.1158	0.1093	0.026	0.1007	0.0507	0.1199	0.3387	0.1937	0.1766	0.0726	1e-05	0.2235	0.0787	0.0752	0.1732	0.0674	0.2897	0.0993	0.0767	0.0226	0.4754	0.0376	0.1163	0.0488	0.3979
pDC	0.005	1e-05	0.012	1e-05	0.069	0.0902	0.006	0.0278	1e-05	0.009	1e-05	1e-05	0.0015	1e-05	0.038	0.0144	1e-05	1e-05	0.0223	0.0231	0.0009	1e-05	1e-05	1e-05	0.0209	0.0411	1e-05	0.0168	1e-05	1e-05	0.0311	1e-05	1e-05	1e-05	1e-05	0.0211	0.0395	1e-05	1e-05	1e-05	0.0049	1e-05	1e-05	0.0397	1e-05	0.0032	0.0539	1e-05	0.0042
Basophils	1e-05	0.1795	1e-05	1e-05	0.1891	1e-05	0.1779	1e-05	0.3366	0.2627	1e-05	1e-05	1e-05	1e-05	1e-05	1e-05	0.1834	0.2242	1e-05	0.0023	1e-05	1e-05	0.149	1e-05	0.0484	1e-05	1e-05	1e-05	1e-05	0.0904	0.0008	0.1816	1e-05	1e-05	1e-05	1e-05	1e-05	0.2334	0.2636	1e-05	1e-05	1e-05	1e-05	0.2366	1e-05	1e-05	1e-05	0.2349	1e-05
MEP	1e-05	1e-05	1e-05	1e-05	0.0028	1e-05	1e-05	1e-05	1e-05	1e-05	1e-05	1e-05	0.0254	0.0308	0.0142	0.0186	0.0043	1e-05	1e-05	0.0216	0.0079	1e-05	1e-05	0.0515	0.0183	0.0195	1e-05	0.0306	1e-05	1e-05	1e-05	1e-05	0.0159	1e-05	1e-05	1e-05	0.01	0.0222	0.0177	1e-05	0.0088	0.0071	1e-05	1e-05	1e-05	0.054	0.0142	0.0814	0.0159
Adipocytes	0.0243	0.0335	0.0409	1e-05	1e-05	1e-05	0.041	0.0105	0.0096	0.0281	1e-05	0.0015	0.0355	1e-05	0.0443	0.0117	0.0063	0.0422	1e-05	0.043	1e-05	1e-05	0.0444	0.0007	0.0399	0.02	0.0141	0.0172	0.0623	1e-05	0.0049	0.0539	0.061	0.0352	0.0207	0.0326	0.0145	0.0307	0.0028	0.0307	0.0362	0.0288	1e-05	0.0446	0.0527	0.0632	0.0418	0.038	1e-05
CD4+ memory T-cells	0.0684	0.0383	1e-05	0.0622	0.0944	0.0384	1e-05	0.0785	0.0139	0.0562	0.0212	1e-05	0.1159	0.0053	0.223	0.1047	0.0472	1e-05	0.12	1e-05	0.0906	0.1001	0.1017	0.0511	1e-05	1e-05	0.0061	0.0211	0.0409	0.2237	0.0132	0.1563	1e-05	0.0687	0.1426	0.1604	0.0902	0.0233	0.0952	0.0467	0.1203	0.1074	0.0704	0.0579	0.1382	0.2131	0.0676	0.1336	0.1339
CMP	0.081	0.0392	0.0654	1e-05	0.0803	0.0696	0.0593	0.0597	1e-05	1e-05	0.0003	0.028	0.0324	0.0075	0.0028	0.008	0.0437	1e-05	0.0266	0.025	0.0533	0.0061	0.0096	1e-05	0.0414	0.0221	0.0266	0.0305	0.0245	0.0057	0.0425	0.0907	0.0579	1e-05	0.0217	0.0765	0.0316	0.0113	1e-05	0.038	0.0297	0.0327	1e-05	0.0398	0.0513	0.0153	0.0294	1e-05	0.0462
Melanocytes	1e-05	0.0057	0.0573	1e-05	0.0353	1e-05	0.0092	0.018	0.0841	0.0122	0.0117	0.0277	0.0129	0.0304	0.0381	0.0381	0.0457	0.0141	0.023	0.0295	0.0154	0.0127	1e-05	0.0134	0.0006	1e-05	0.0133	0.0249	1e-05	0.0491	0.0344	0.0225	1e-05	0.0747	0.0138	1e-05	0.0065	0.0009	0.0505	1e-05	0.0033	0.0197	0.0062	0.0302	0.0105	0.0374	0.0113	0.0316	0.0297
Macrophages M1	0.0061	0.0153	0.0086	0.0001	1e-05	1e-05	1e-05	1e-05	1e-05	0.0067	1e-05	1e-05	0.017	0.0071	1e-05	0.0145	0.0046	1e-05	1e-05	0.0016	0.0053	0.001	1e-05	1e-05	1e-05	0.0024	0.0114	0.0044	1e-05	1e-05	0.0084	1e-05	1e-05	1e-05	1e-05	1e-05	0.0021	1e-05	0.0049	1e-05	1e-05	1e-05	0.0042	1e-05	1e-05	1e-05	1e-05	1e-05	0.0187
Neutrophils	0.0591	0.0583	1e-05	0.11	0.0223	0.0378	0.0245	0.0767	0.0317	1e-05	0.0502	0.0431	0.0493	0.0815	0.0115	0.0876	0.0669	0.0314	0.0517	0.1137	1e-05	0.1207	0.0717	0.0195	0.0658	0.0679	0.0519	0.0519	0.0673	0.0242	1e-05	0.0301	0.0686	0.0682	0.038	0.0789	0.0583	0.0185	0.0543	0.0594	0.1306	1e-05	0.0737	1e-05	0.0185	0.114	0.0472	0.0436	0.0434
Endothelial cells	0.0034	1e-05	0.0175	1e-05	1e-05	1e-05	0.0207	0.0144	0.0171	0.0306	0.0189	1e-05	0.0242	0.0126	0.0101	1e-05	0.0215	1e-05	1e-05	1e-05	0.0189	0.0302	1e-05	1e-05	1e-05	0.018	1e-05	0.049	0.0079	1e-05	1e-05	0.0206	0.0243	0.0163	0.009	0.008	0.0302	0.0084	1e-05	0.0162	1e-05	1e-05	1e-05	1e-05	1e-05	0.0494	1e-05	0.0357	1e-05
Preadipocytes	0.0148	0.0787	0.0144	0.0844	0.0172	1e-05	0.0094	1e-05	0.0516	0.0256	0.012	1e-05	0.049	0.0237	0.0605	0.034	0.0291	0.037	0.0758	0.0564	0.0073	0.1129	0.0369	1e-05	0.1259	1e-05	0.1098	0.0454	0.1018	0.0473	0.049	1e-05	0.0524	0.0802	0.1071	0.0194	0.0557	0.0214	0.0685	1e-05	0.0138	0.0055	0.0344	0.0543	0.0396	0.04	0.0879	0.0573	0.037
mv Endothelial cells	0.0883	0.0318	0.134	0.0107	0.0491	0.0725	0.1167	0.109	0.0351	0.0738	0.1639	0.0868	0.0813	0.1184	0.1022	0.0699	0.1271	0.045	0.0754	0.0522	0.1087	0.1395	0.0639	0.0894	0.0225	0.1049	0.0568	0.0923	0.1075	0.1057	0.019	0.1276	0.0526	0.1071	0.0939	0.0516	0.1177	0.065	0.0143	0.116	0.0693	0.0487	0.0913	0.0583	0.0892	0.1479	0.0599	0.1025	0.0239
Chondrocytes	1e-05	1e-05	0.0388	1e-05	0.0837	1e-05	0.0817	1e-05	1e-05	1e-05	1e-05	1e-05	0.0317	1e-05	1e-05	0.0988	0.1165	0.0318	1e-05	1e-05	1e-05	0.0485	0.0076	1e-05	1e-05	0.0333	1e-05	0.0024	1e-05	1e-05	1e-05	1e-05	0.0278	0.0129	1e-05	0.0888	0.1092	0.0298	1e-05	0.0993	1e-05	1e-05	0.0209	0.0761	1e-05	0.0231	0.0139	1e-05	1e-05
Epithelial cells	0.0094	0.0076	0.01	0.0348	0.0403	0.0104	0.0113	0.0171	0.0317	0.0695	0.0374	0.0402	0.0088	0.0017	0.0583	0.0174	0.0719	0.0759	0.0221	0.0832	0.0573	0.0052	0.0146	0.0053	0.0139	0.0111	1e-05	0.0299	0.0067	0.0375	0.0497	0.0319	0.0197	0.0189	0.0474	1e-05	0.0791	0.0214	1e-05	0.0312	0.0228	0.0296	0.0209	0.0324	0.0648	0.0562	0.0335	0.021	1e-05
Macrophages	0.0591	0.0546	0.0813	0.0887	0.039	0.0622	0.0192	1e-05	1e-05	0.129	0.0358	0.0306	0.0547	0.0916	0.0892	0.0478	0.0519	1e-05	0.0699	0.0349	0.0614	0.0536	0.0313	0.0229	0.0784	0.0556	0.1046	0.1278	0.1116	0.015	0.1275	0.1283	0.0443	1e-05	0.0451	0.0122	0.0247	0.055	0.0664	0.0958	1e-05	0.1009	0.0188	0.0542	0.0735	1e-05	0.0851	0.0672	0.0654
Osteoblast	0.1214	0.0657	1e-05	0.1826	0.1792	0.2346	0.1357	0.2302	0.2636	1e-05	0.0453	0.2025	1e-05	0.3003	0.1056	1e-05	0.2496	0.0473	0.0938	0.2931	0.0216	0.1818	0.1239	0.0028	0.2519	1e-05	0.0478	0.0757	0.302	0.2448	0.0538	0.2504	0.1424	0.2299	0.3051	0.1687	0.2155	0.22	0.1399	0.0749	0.327	0.1523	0.2143	0.1379	0.0048	0.1266	0.2305	0.2616	0.0449
Smooth muscle	0.0156	0.0901	0.0566	0.0808	0.1487	1e-05	0.0865	0.0467	0.0814	0.0252	0.0824	1e-05	0.1167	0.0484	0.0546	1e-05	1e-05	1e-05	0.1809	0.0308	0.0185	0.0395	1e-05	1e-05	0.1601	0.0794	0.1171	0.0077	0.1107	0.0414	0.0101	0.0278	0.0067	0.1397	0.1254	1e-05	1e-05	0.071	1e-05	0.0046	0.0038	0.1055	0.1289	0.1001	1e-05	0.0546	0.1044	1e-05	1e-05
iDC	1e-05	0.0113	1e-05	1e-05	1e-05	1e-05	1e-05	0.0335	0.0206	1e-05	0.0397	0.0483	0.0417	0.0106	1e-05	1e-05	1e-05	1e-05	0.0098	1e-05	0.0471	1e-05	0.032	0.033	1e-05	1e-05	1e-05	0.029	1e-05	1e-05	0.0137	0.015	0.0324	1e-05	0.0336	0.0428	0.0435	0.0814	1e-05	0.0207	0.032	0.0433	1e-05	0.0004	0.0132	0.0207	1e-05	1e-05	0.0225
B-cells	0.0411	1e-05	0.0437	0.0035	0.0304	0.0198	1e-05	0.0347	1e-05	0.0145	0.0076	0.0158	0.0383	0.0383	0.2147	1e-05	0.0421	1e-05	0.025	0.0668	0.0533	1e-05	0.0423	0.0377	0.0658	0.0332	0.0868	0.0601	0.0489	1e-05	0.0284	0.0079	0.0602	1e-05	0.008	0.0918	0.0078	0.0141	1e-05	0.0024	0.0233	0.0635	1e-05	1e-05	0.038	0.0046	0.0114	0.0004	0.0634
CD8+ T-cells	0.0227	0.082	0.006	0.0425	0.0605	0.0223	0.0156	0.0284	0.008	0.0419	0.0156	1e-05	0.0621	0.0081	0.0152	0.0441	1e-05	0.002	0.0253	0.0523	0.0763	0.0091	0.0223	0.0232	0.019	0.0284	0.0465	0.0711	0.0614	0.1731	0.0326	0.0215	1e-05	0.0691	0.0111	0.0469	0.087	1e-05	1e-05	0.0068	0.0034	0.0426	0.0949	0.0516	0.0071	0.0989	0.0328	0.0559	0.0556
ly Endothelial cells	0.0357	0.032	0.0073	0.0069	1e-05	0.0284	0.1036	0.0266	0.053	1e-05	0.0154	1e-05	0.0306	0.0182	0.0737	1e-05	1e-05	0.0163	1e-05	0.0251	0.0125	0.0601	1e-05	0.0393	1e-05	0.0146	1e-05	0.0034	0.0259	0.0011	0.0122	0.0305	0.0372	0.0261	0.0051	0.0938	0.031	0.0277	0.0302	0.04	0.0096	1e-05	0.069	0.0133	0.0107	0.0031	0.0161	0.096	0.0364
CD4+ T-cells	1e-05	1e-05	0.0439	1e-05	0.0009	1e-05	0.0037	0.0632	1e-05	0.0635	1e-05	0.0272	0.1398	1e-05	0.1374	1e-05	0.0411	0.0797	0.0046	0.0009	0.0282	0.1432	0.0514	0.0948	0.0427	1e-05	0.0568	0.054	0.0045	0.0526	0.067	1e-05	0.086	0.0199	1e-05	0.1436	0.0836	0.1029	0.1101	0.0591	0.0895	0.0288	1e-05	0.0863	0.14	0.0322	1e-05	0.0162	0.0072
Th2 cells	0.0869	0.146	0.1074	0.0583	0.13	1e-05	0.0711	0.1036	0.0592	0.0131	1e-05	1e-05	0.0895	1e-05	0.0317	1e-05	0.0125	1e-05	1e-05	0.0242	0.1028	1e-05	0.003	0.0834	0.0592	1e-05	1e-05	0.0734	0.0698	1e-05	1e-05	1e-05	0.0768	1e-05	0.021	1e-05	1e-05	0.0946	0.053	1e-05	0.0047	0.0641	0.0555	0.1006	1e-05	0.0006	0.0918	0.0073	0.0631
CD4+ Tcm	1e-05	1e-05	1e-05	1e-05	0.023	1e-05	0.0103	1e-05	1e-05	0.0592	0.0281	0.0568	0.1226	0.017	0.0895	1e-05	0.0891	1e-05	0.1031	1e-05	0.0146	0.0893	1e-05	0.0662	1e-05	1e-05	0.0683	0.0568	0.0741	0.0173	0.1046	0.0293	0.0457	1e-05	1e-05	1e-05	0.1148	1e-05	0.0912	0.0283	0.0792	0.0331	0.0948	0.0147	0.1283	1e-05	0.0825	0.0252	0.0197
CD8+ naive T-cells	0.027	0.0296	0.0243	0.0321	0.0157	0.08	0.0981	0.0596	0.1314	0.0836	0.163	0.0721	0.0793	0.1047	0.0887	0.2729	0.0653	0.0783	0.0602	0.172	0.1454	0.0928	0.0583	0.1161	0.0138	0.1214	0.191	0.0569	0.172	0.1006	0.076	0.0928	0.0404	0.1974	0.097	0.054	0.123	0.1474	0.1305	0.0464	0.1435	0.0949	0.0658	0.1064	0.1226	0.217	0.0809	0.0675	0.11
Hepatocytes	0.0082	0.0049	1e-05	0.0008	0.0014	1e-05	0.0021	0.0179	1e-05	1e-05	1e-05	1e-05	0.0147	1e-05	0.0012	1e-05	1e-05	1e-05	1e-05	1e-05	0.0005	1e-05	1e-05	1e-05	0.0042	0.0034	0.0024	1e-05	0.003	0.0069	0.0067	1e-05	1e-05	1e-05	1e-05	1e-05	0.0072	1e-05	1e-05	1e-05	0.0129	0.0085	0.0052	1e-05	1e-05	0.0068	1e-05	1e-05	1e-05
Macrophages M2	0.1019	0.0733	0.126	0.1411	0.1621	0.1927	0.0488	0.0388	0.0137	0.1496	0.0677	0.2284	0.0989	0.1024	0.3021	0.0764	0.1175	0.2027	0.1499	0.0474	0.1044	0.1142	0.1858	0.2033	0.1234	0.088	0.1931	0.2451	0.3024	0.1611	0.1712	0.2597	0.2431	0.1738	0.3601	0.2064	0.0293	0.2516	0.1423	0.2511	0.175	0.3141	0.0068	0.1677	0.2474	0.1745	0.2423	0.2353	0.1312
NKT	0.1426	0.0294	0.1251	0.0811	0.1102	0.2952	0.1941	0.0114	0.0358	0.008	0.2558	0.2973	0.0157	0.1765	1e-05	0.0098	0.1415	0.1566	0.1225	0.1171	0.0382	0.1414	0.143	0.1358	1e-05	0.1697	0.1109	0.1042	0.0102	0.0483	0.1217	0.1513	0.1503	0.1332	0.3197	0.0023	0.0305	0.0049	0.0022	0.1495	1e-05	0.1316	0.0154	0.0565	0.0238	0.1182	0.1647	0.1857	0.0196
Tgd cells	1e-05	1e-05	1e-05	1e-05	1e-05	1e-05	1e-05	1e-05	0.015	0.002	1e-05	1e-05	0.0266	1e-05	0.092	0.0713	0.0712	0.0569	0.0407	0.0207	0.048	0.0288	0.0755	1e-05	0.0008	1e-05	0.0398	0.0287	0.0373	0.0182	0.0218	0.0449	0.0974	0.0078	0.0215	1e-05	0.0577	0.0239	1e-05	0.0807	0.0595	0.0201	0.0305	0.0155	0.0484	0.0352	0.0025	0.0531	0.0426
Skeletal muscle	0.0114	1e-05	0.0548	0.0026	0.0011	0.0268	0.0451	0.0128	0.0018	0.0023	0.0361	0.0198	0.0496	0.0364	0.043	0.0504	0.0389	1e-05	0.0091	0.0195	0.0062	0.0009	1e-05	1e-05	0.0061	1e-05	1e-05	0.0023	0.0108	0.0021	0.0006	0.0296	1e-05	0.0085	1e-05	1e-05	0.0059	0.0398	0.0096	0.0049	0.0533	1e-05	0.0341	0.018	1e-05	0.0017	0.0018	0.008	1e-05
Myocytes	0.069	0.0205	0.0503	0.0449	0.0361	1e-05	0.0129	0.0682	0.0264	0.0376	0.0194	0.0221	0.0436	0.0123	0.0543	0.0675	0.01	0.083	0.083	0.057	0.1038	0.0187	0.0104	0.0401	0.0723	0.0163	1e-05	0.0138	1e-05	0.0157	0.0468	0.0207	0.0614	0.0539	1e-05	0.043	1e-05	0.0239	0.0637	0.0713	0.0617	0.0767	0.0321	0.0171	1e-05	0.0332	0.0486	0.0255	0.0525
Mast cells	0.0206	0.0285	0.029	0.0105	0.0259	0.0018	0.0056	0.0183	0.0319	1e-05	1e-05	1e-05	0.0281	0.0187	0.0034	0.0112	0.0332	0.0288	0.0129	0.022	0.0343	0.0169	0.0234	0.0003	0.0237	0.0079	1e-05	0.015	0.0276	0.0416	0.0105	0.0375	0.0189	1e-05	0.0161	0.0169	0.0152	0.0347	0.0384	0.0257	0.0341	0.0487	0.0058	0.0296	0.0298	1e-05	0.0195	0.0107	0.0154
Mesangial cells	1e-05	0.0187	0.0099	1e-05	0.0404	1e-05	0.033	0.0211	0.0284	0.0234	1e-05	1e-05	1e-05	0.0094	1e-05	0.0028	0.005	0.0085	1e-05	0.0339	0.0231	0.0033	1e-05	0.0006	1e-05	0.0218	1e-05	1e-05	0.0031	1e-05	0.0739	1e-05	1e-05	0.0197	0.0273	0.0059	0.0162	0.0063	0.0357	1e-05	1e-05	0.0466	1e-05	1e-05	0.0294	1e-05	1e-05	1e-05	1e-05
Sebocytes	0.0047	0.008	0.0009	0.0023	1e-05	0.0075	0.0066	0.0082	1e-05	0.0049	0.002	0.0139	0.0084	0.0043	0.0019	0.005	0.0095	0.0099	0.0013	0.0077	0.0025	0.0028	1e-05	0.005	0.0083	0.0059	0.0023	0.0067	0.0077	0.0046	0.0041	0.0003	0.0061	0.0072	0.003	0.0036	0.0093	0.0075	1e-05	1e-05	0.0039	0.0026	0.0069	0.0082	0.0029	0.0106	0.007	0.0072	0.004
CD8+ Tcm	0.0725	0.0207	1e-05	0.01	0.0299	1e-05	0.0393	0.0103	0.0016	1e-05	1e-05	1e-05	1e-05	0.1423	1e-05	1e-05	1e-05	1e-05	1e-05	1e-05	1e-05	0.0319	1e-05	0.0184	1e-05	1e-05	1e-05	1e-05	1e-05	1e-05	1e-05	0.0247	1e-05	0.0214	1e-05	1e-05	1e-05	0.0047	1e-05	0.0456	1e-05	0.034	0.0547	1e-05	1e-05	0.0262	0.0678	0.0186	1e-05
pro B-cells	0.0012	1e-05	1e-05	0.0399	1e-05	0.028	1e-05	0.0635	1e-05	1e-05	0.0482	0.0462	0.0718	0.0595	1e-05	0.0255	1e-05	1e-05	0.0273	0.0553	0.0405	0.0395	1e-05	0.0444	0.0051	1e-05	1e-05	0.0282	1e-05	1e-05	0.0203	0.0192	0.0146	1e-05	1e-05	1e-05	0.0308	1e-05	1e-05	0.0367	0.0792	0.0074	1e-05	0.0311	0.0698	0.0519	1e-05	0.0082	0.0174
HSC	1e-05	0.0531	1e-05	1e-05	1e-05	1e-05	1e-05	0.0011	1e-05	0.0639	0.0548	1e-05	0.0636	0.0208	1e-05	0.2548	1e-05	0.0719	0.0713	0.2808	0.1243	1e-05	0.2122	0.1279	0.0864	0.0599	0.0873	1e-05	0.1329	1e-05	0.0767	1e-05	0.1085	0.0894	1e-05	0.1571	1e-05	0.0385	0.2897	1e-05	1e-05	0.093	1e-05	1e-05	1e-05	0.105	0.0927	0.0049	0.2623
Plasma cells	0.0184	0.0127	1e-05	0.0021	1e-05	1e-05	1e-05	0.0317	1e-05	1e-05	1e-05	0.0315	0.0808	0.0769	1e-05	0.0561	0.04	1e-05	0.1126	0.0542	0.0823	0.073	0.1456	0.0386	1e-05	0.0554	0.0384	0.041	1e-05	0.0119	0.0638	0.0883	0.0146	0.0194	0.0546	0.1761	0.0953	0.0727	1e-05	0.0064	0.0697	0.1285	1e-05	0.1545	0.0814	0.1205	0.0948	0.0015	0.0833
CD4+ Tem	0.0012	0.0052	1e-05	1e-05	1e-05	1e-05	0.0545	0.0419	1e-05	0.0303	0.0666	1e-05	0.0468	1e-05	0.0724	1e-05	0.0928	0.0203	0.0665	1e-05	0.0232	0.0095	1e-05	0.0719	0.0177	1e-05	0.0398	1e-05	0.0147	0.0204	0.0676	1e-05	1e-05	0.3492	1e-05	1e-05	1e-05	0.0598	0.1248	1e-05	0.0172	0.0055	0.0474	0.0704	1e-05	1e-05	0.0442	0.0191	1e-05
MPP	0.0701	0.0272	0.03	0.0106	0.023	0.0347	0.0041	0.021	0.015	1e-05	0.0182	1e-05	1e-05	1e-05	1e-05	0.2552	0.0288	1e-05	0.0157	0.2043	1e-05	0.028	0.2428	1e-05	1e-05	0.0059	1e-05	0.0218	0.0267	1e-05	0.0128	0.0226	0.0156	1e-05	0.0169	1e-05	1e-05	0.0021	0.2517	0.0312	0.0203	0.0133	0.0234	0.0098	0.0291	1e-05	0.0123	0.017	0.2177
Keratinocytes	0.0099	1e-05	1e-05	0.017	1e-05	1e-05	0.0027	0.0172	1e-05	0.0294	1e-05	0.0609	0.0181	0.0222	1e-05	0.025	0.0298	0.0241	1e-05	0.0456	0.0142	1e-05	1e-05	0.0074	0.0169	0.0219	1e-05	0.0188	0.0104	1e-05	0.0094	1e-05	0.0089	0.0047	1e-05	0.0012	0.0608	0.0141	1e-05	1e-05	1e-05	1e-05	1e-05	0.0281	1e-05	0.0392	0.0127	0.0108	1e-05
CD4+ naive T-cells	1e-05	1e-05	1e-05	1e-05	0.0117	0.0288	1e-05	1e-05	1e-05	0.0088	1e-05	1e-05	0.0265	1e-05	0.0271	1e-05	1e-05	1e-05	1e-05	1e-05	0.0371	1e-05	0.0148	1e-05	0.0378	1e-05	0.0006	0.0052	1e-05	0.0609	1e-05	1e-05	0.0274	1e-05	0.0111	0.04	0.0302	1e-05	1e-05	1e-05	0.0029	1e-05	0.0201	1e-05	0.0199	0.0848	1e-05	1e-05	0.0069
GMP	1e-05	1e-05	0.0113	1e-05	1e-05	0.0357	1e-05	1e-05	0.0042	1e-05	0.0148	1e-05	0.0248	1e-05	0.006	0.053	0.0084	1e-05	1e-05	0.057	1e-05	0.0042	0.0432	1e-05	1e-05	0.0365	0.0395	1e-05	1e-05	0.0581	0.0131	1e-05	1e-05	0.037	1e-05	0.012	1e-05	1e-05	0.0927	0.0055	1e-05	0.0312	0.008	0.0085	0.0302	1e-05	0.0284	1e-05	0.0949
[truncated: 42 more columns]

## Sheet: E. Targeted peptides
Protein	Sequence	m/z [Da]
IMPDH2	TSSAQVEGGVHSLHSYEKR	1036.53
IMPDH2	KQLLCGAAIGTHEDDKYR	692.357
RPTOR	GAGMVVDWEQETGLLMSSGDVR	785.029
RPTOR	NPEMVTAWQGLSDMLPTTR	716.357
RPTOR	IEGSKSLAQSWR	454.582
RPTOR	MKDRMK	412.704
RPTOR	VYDRRMALSECR	786.372

## Sheet: F. S-sig by PRM
Plasma discovery cohort
Gene symbol	Exp141477	Exp141482	Exp141484	Exp141486	Exp141487	Exp141488	Exp141489	Exp141491	Exp141495	Exp141496	Exp141504	Exp141508	Exp141510	Exp141514	Exp141515	Exp141522	Exp141526	Exp141528	Exp141530	Exp141534	Exp141536	Exp141539	Exp141542	Exp141544	Exp141549	Exp141562	Exp141563	Exp141565	Exp141566	Exp141567	Exp141568	Exp141476	Exp141478	Exp141479	Exp141480	Exp141481	Exp141483	Exp141485	Exp141490	Exp141492	Exp141493	Exp141494	Exp141498	Exp141499	Exp141501	Exp141502	Exp141503	Exp141506	Exp141507
Group	S	S	S	S	S	S	S	S	S	S	S	S	S	S	S	S	S	S	S	S	S	S	S	S	S	S	S	S	S	S	S	NS	NS	NS	NS	NS	NS	NS	NS	NS	NS	NS	NS	NS	NS	NS	NS	NS	NS
IMPDH2	130688712	147700944	144842832	129212128	155361024	105315048	146748016	122765552	113134664	146170000	158755360	122181728	124335752	101584680	98107832	144807856	124082160	172952176	219243840	96785864	85173224	123951968	144776256	155465136	178649856	74776064	95956704	89235168	126894496	127323528	148814720	155196368	6518480	73327904	62563072	129578944	129892584	104865176	53911840	137129408	88346296	99985984	113497328	36057488	86882048	119137400	33504264	69905264	102132880
RPTOR	4274148	10567299	11969755	8187238	9979107	9373721	10178190	24779350	18421364	24959486	22078081	39770174	5178438	16378327	13255419	30129066	17070896	25422657	27652638	19368402	8910604	14983559	19624390	26597069	7036011	18822736	20238771	12506166	9351201	6236156	28715807	5374045	12480601	5369636	9516124	12550378	11309207	7087940	12153200	6707697	13525145	1423500	7315257	5549235	8776819	17880442	2904014	11935728	13827278
Plasma validation cohort
Gene symbol	Exp149778	Exp149779	Exp149780	Exp149781	Exp149782	Exp149783	Exp141919	Exp141921	Exp141575	Exp141576	Exp141577	Exp141578	Exp141579	Exp141583	Exp141584	Exp141585	Exp149784	Exp149785	Exp149786	Exp149787	Exp149788	Exp149789	Exp149790	Exp149791	Exp149792	Exp141920	Exp141922	Exp141923	Exp141574	Exp141581	Exp141582
Group	S	S	S	S	S	S	S	S	S	S	S	S	S	S	S	S	NS	NS	NS	NS	NS	NS	NS	NS	NS	NS	NS	NS	NS	NS	NS
IMPDH2	54381152	42597084	58791792	36230512	40601628	39069924	48357148	47324524	51455232	48710476	41560424	39352520	44657608	60394556	56617152	48439568	25557900	26544416	24559698	34261820	20302262	27447804	24940672	16690363	23286536	43616544	5620316	29938304	47970860	26567360	17257348
RPTOR	4476452	6104831	6176976	2751348	5419590	5958511	2782130	2260813	4436668	4546867	3332925	3938423	4370004	4289783	3553880	3226863	1635528	3400141	1570375	2446324	2280563	1119072	2169456	1954088	2594624	1050250	3349789	2088018	3478616	1428702	3324411
[truncated: 27 more columns]

## Sheet: G. SG_NSG-sig
Plasma discovery cohort
Group	S	S	S	S	S	S	S	S	S	S	S	S	S	S	S	S	NS	NS	NS	NS	NS	NS	NS	NS	NS	NS	NS	NS	NS	NS	NS
Gene symbol	Exp141919	Exp141921	Exp141575	Exp141576	Exp141577	Exp141578	Exp141579	Exp141583	Exp141584	Exp141585	Exp149770	Exp149736	Exp149733	Exp149755	Exp149742	Exp149758	Exp149726	Exp149729	Exp149739	Exp149752	Exp149750	Exp149747	Exp149745	Exp149763	Exp149761	Exp141920	Exp141922	Exp141923	Exp141574	Exp141581	Exp141582
FBLN1	2.83836	4.96097	2.60765	2.34417	2.75972	1.28515	3.02485	5.17644	2.60981	3.96004	3.04144	4.81692	0.199499	6.07486	0.195668	1e-05	4.21828	6.54206	10.9377	6.93165	8.08736	6.65085	3.99874	5.46047	7.87743	2.43383	5.20251	3.85009	4.73575	4.91403	4.2667
RRAS2	1e-05	0.793602	0.658336	1e-05	1e-05	1e-05	0.348277	1e-05	1e-05	1e-05	0.19017	0.713968	0.687169	0.256983	0.777922	0.333277	1.87823	0.913831	0.738685	1.18716	1.40545	1.37571	0.992282	0.557075	1.70156	1e-05	1e-05	0.346716	1e-05	0.266298	1e-05
MMP8	1.42677	2.04965	1.57818	1.30626	1.05478	1.69435	0.312561	0.557175	0.29233	0.819437	1.14403	1e-05	1.50274	1e-05	8.73936	1e-05	5.50548	4.19496	3.59407	4.32944	3.91654	5.23643	5.29919	3.50717	10.3662	1.62338	0.56048	0.785969	8.14547	1.08877	0.557538
RPTOR	0.0540659	0.043935	0.086219	0.0883605	0.0647696	0.0765364	0.0849235	0.0833645	0.0690635	0.0627085	0.280019	4.19645	1e-05	2.83462	5.40225	0.237434	2.73975	1e-05	0.329392	1e-05	1e-05	1e-05	1e-05	1e-05	1e-05	0.0204098	0.0650974	0.040577	0.0676009	0.0277644	0.0646042
IMPDH2	1e-05	1e-05	1e-05	5.01185	1e-05	1e-05	1e-05	1e-05	1e-05	0.631316	4.48773	8.03562	1.29089	1e-05	1.11096	2.58521	1e-05	1e-05	1e-05	1e-05	1e-05	1e-05	1e-05	1e-05	1e-05	1e-05	1e-05	0.781456	1e-05	1e-05	1e-05
Tissue validation cohort
Group	S	S	S	S	S	S	S	S	S	S	S	S	NS	NS	NS	NS	NS	NS	NS	NS	NS	NS	NS	NS	NS	NS	NS	NS	NS	NS	NS
Gene symbol	Exp150513	Exp150514	Exp150515	Exp150519	Exp150524	Exp150527	Exp150528	Exp150529	Exp150532	Exp150533	Exp150534	Exp150535	Exp150508	Exp150509	Exp150510	Exp150511	Exp150512	Exp150516	Exp150517	Exp150518	Exp150520	Exp150521	Exp150522	Exp150523	Exp150525	Exp150526	Exp150530	Exp150531	Exp150536	Exp150537	Exp150538
FBLN1	0.1664	0.446	0.1379	0.5754	0.581	0.1973	0.3305	0.1428	0.2346	0.0874	0.133	0.2961	0.4034	0.1552	1e-05	1e-05	0.0992	10.6315	1e-05	1e-05	1e-05	1e-05	1e-05	0.3201	0.1242	1e-05	1e-05	0.0899	1e-05	0.0489	1.0024
RRAS2	0.0743	0.1669	0.0532	0.0485	1e-05	0.0691	0.0283	0.1414	0.0309	0.098	0.1112	0.0327	0.0162	0.0499	1e-05	1e-05	1e-05	1e-05	1e-05	1e-05	0.0325	1e-05	0.0464	0.0467	0.0823	1e-05	0.4393	0.0217	1e-05	1.4331	0.0898
MMP8	0.0577	0.0815	0.0934	0.1707	0.1271	0.5978	0.7449	0.5251	0.5446	1e-05	1e-05	0.953	0.0282	0.0275	9.996	1e-05	0.1577	0.2591	1e-05	1e-05	1e-05	1e-05	0.0488	0.084	1e-05	0.1007	1e-05	1e-05	1e-05	0.0713	0.1848
RPTOR	2.4308	1.3484	1.2501	0.1758	2.3869	1.8892	1.9563	3.5069	2.4482	0.7792	0.5231	0.6963	0.7666	1.7307	0.3095	0.2186	0.8269	1.6157	1.0421	0.2182	0.0766	0.2473	0.6635	1.0505	0.2805	1.4141	0.3822	1.3853	0.1138	0.6917	0.7013
IMPDH2	1.0144	2.4863	0.3052	0.0336	1.0729	0.479	0.4935	1.1368	0.1047	0.1292	0.1703	1.7739	0.1348	0.2257	0.2334	1e-05	1e-05	0.0835	0.5618	0.0403	1e-05	1e-05	0.1512	0.1329	0.0555	2.9004	0.1228	0.2951	1e-05	0.0353	0.2006
