# Supplementary material for: Longitudinal plasma proteome profiling reveals the diversity of biomarkers for diagnosis and cetuximab therapy response of colorectal cancer
Source: Nat Commun. 2024 Feb 1;15:980. doi: 10.1038/s41467-024-44911-1 (PMC10834432; doi:10.1038/s41467-024-44911-1)
Supplement: Supplementary file 9 — Supplementary Data 5 [file 41467_2024_44911_MOESM9_ESM.xlsx]

## Sheet: Description
Supplementary Data 5: The analysis of the predictive models applied for the continuous multiple courses cetuximab treatment response trajectories in the longitudinal cohort.
A. Correlation.The correlation of protein expression with multiple sampling times during cetuximab therapy courses (two-sided Pearson’s correlation test).
B. DEPs of SSG and SNSG. The differentially expressed proteins of SSG and SNSG. "FC" represents protein expression ratio of samples in SNSG to SSG. "adj P-value" is calculated by two-sided Wilcoxon rank-sum test with a Benjamini-Hochberg (BH) adjusted P value.
C. Pathways of SSG and SNSG. The pathway alterations of SSG and SNSG.
D. Sensitive and non-sensitive proteins.The dynamic trajectory of the longitudinal distribution of sensitive and non-sensitive proteins with the sampling time during cetuximab treatment. "FC" represents protein expression ratio of samples in SNSG to SSG. "adj P-value" is calculated by two-sided Wilcoxon rank-sum test with a Benjamini-Hochberg (BH) adjusted P value.
E. The typical case. The dynamic changes of proteins included in this predictive model and clinical therapy response during cetuximab treatment.
F. Validation. The signature proteins' expression in the independent longitudinal plasma validation cohorts.

## Sheet: A. Correlation
Gene symbol	Correlation	P value	Label
ABCB7	0.844719	0.0167546	Positive correlation-sig
ABR	0.804893	0.0289843	Positive correlation-sig
ARSB	0.822244	0.0231929	Positive correlation-sig
BCAT2	0.878968	0.00916106	Positive correlation-sig
BST1	0.774984	0.0406931	Positive correlation-sig
CA1	0.863758	0.0122117	Positive correlation-sig
DTYMK	0.908071	0.00468121	Positive correlation-sig
EIF5A	0.841604	0.0175764	Positive correlation-sig
ENO1	0.844145	0.0169043	Positive correlation-sig
ENO2	0.903516	0.00526952	Positive correlation-sig
EPB41L3	0.840351	0.0179134	Positive correlation-sig
ESRP1	0.774731	0.0408017	Positive correlation-sig
GSDME	0.865208	0.011899	Positive correlation-sig
GSS	0.788706	0.0350472	Positive correlation-sig
HBA1	0.76792	0.0437826	Positive correlation-sig
HBB	0.780845	0.0382247	Positive correlation-sig
HDGFL2	0.836048	0.0190984	Positive correlation-sig
IGHG4	0.810132	0.027159	Positive correlation-sig
IGHV1-8	0.873654	0.0101697	Positive correlation-sig
IGHV3-30	0.765955	0.0446642	Positive correlation-sig
IGHV3-30-3	0.765955	0.0446642	Positive correlation-sig
IGHV3-30-5	0.765955	0.0446642	Positive correlation-sig
IGHV3-33	0.757027	0.0487915	Positive correlation-sig
IGKV1-13	0.786291	0.0360071	Positive correlation-sig
IGKV1-33	0.795781	0.0323182	Positive correlation-sig
IGKV1D-13	0.786291	0.0360071	Positive correlation-sig
IGKV1D-33	0.795781	0.0323182	Positive correlation-sig
IGKV2-24	0.81521	0.0254532	Positive correlation-sig
IGKV2D-24	0.81521	0.0254532	Positive correlation-sig
INA	0.821117	0.023547	Positive correlation-sig
KANK2	0.935683	0.001946	Positive correlation-sig
KRT8	0.762617	0.0461838	Positive correlation-sig
LANCL1	0.761313	0.0467851	Positive correlation-sig
MIA3	0.83908	0.0182588	Positive correlation-sig
MYL9	0.857915	0.0135189	Positive correlation-sig
MYO1B	0.761738	0.0465885	Positive correlation-sig
PC	0.779105	0.0389486	Positive correlation-sig
PLBD1	0.839203	0.0182253	Positive correlation-sig
PML	0.904675	0.00511591	Positive correlation-sig
PPP4C	0.762349	0.0463069	Positive correlation-sig
PRDX1	0.859645	0.0131238	Positive correlation-sig
PRDX2	0.884283	0.00821257	Positive correlation-sig
PRKACA	0.764279	0.0454237	Positive correlation-sig
PRKACB	0.811023	0.0268553	Positive correlation-sig
PTPA	0.756668	0.0489619	Positive correlation-sig
PXDC1	0.830184	0.0207827	Positive correlation-sig
RPRD1B	0.877652	0.00940523	Positive correlation-sig
SBF1	0.925218	0.00282045	Positive correlation-sig
SERPINH1	0.794319	0.0328723	Positive correlation-sig
TNXB	0.797787	0.0315669	Positive correlation-sig
TOLLIP	0.940973	0.00157475	Positive correlation-sig
TPM2	0.806683	0.0283532	Positive correlation-sig
VWA1	0.757382	0.0486236	Positive correlation-sig
ATP6V0C	0.842863	0.0172416	Positive correlation-sig
CPNE5	0.840444	0.0178882	Positive correlation-sig
CTU2	0.797805	0.0315601	Positive correlation-sig
CYLD	0.876136	0.00969112	Positive correlation-sig
DUSP3	0.793162	0.0333142	Positive correlation-sig
ENO3	0.919919	0.00333723	Positive correlation-sig
IGFBP2	0.855112	0.0141731	Positive correlation-sig
MRPS9	0.790001	0.0345384	Positive correlation-sig
NPC2	0.772984	0.0415551	Positive correlation-sig
PRKRA	0.898126	0.00601847	Positive correlation-sig
PTER	0.828546	0.0212676	Positive correlation-sig
PYGL	0.763984	0.0455583	Positive correlation-sig
RBBP8NL	0.794269	0.0328911	Positive correlation-sig
RPL27A	0.766225	0.0445422	Positive correlation-sig
RSL1D1	0.75935	0.0476985	Positive correlation-sig
SPTLC2	0.774646	0.040838	Positive correlation-sig
THOC5	0.781889	0.0377937	Positive correlation-sig
AAAS	0.760469	0.0471765	Positive correlation-sig
AKR7A2	0.808027	0.0278846	Positive correlation-sig
CELA3A	0.861448	0.0127195	Positive correlation-sig
INTS4	0.7677	0.0438807	Positive correlation-sig
MIOS	0.894398	0.00657073	Positive correlation-sig
NAGK	0.819638	0.0240164	Positive correlation-sig
NOP9	0.766165	0.0445694	Positive correlation-sig
XPOT	0.819807	0.0239625	Positive correlation-sig
ADD3	0.761782	0.0465684	Positive correlation-sig
CDC42BPA	0.92782	0.00258518	Positive correlation-sig
CPD	0.785234	0.0364317	Positive correlation-sig
HDHD2	0.754931	0.0497896	Positive correlation-sig
BIN3	0.802831	0.029721	Positive correlation-sig
HEPH	0.805383	0.028811	Positive correlation-sig
LEMD2	0.874902	0.00992738	Positive correlation-sig
SMCHD1	0.832697	0.0200509	Positive correlation-sig
ATAD3C	0.777154	0.0397692	Positive correlation-sig
MYL4	0.832934	0.0199829	Positive correlation-sig
SCG2	0.766024	0.0446329	Positive correlation-sig
MRPL3	0.859163	0.0132333	Positive correlation-sig
NIPSNAP1	0.934235	0.00205572	Positive correlation-sig
HSP90AB2P	0.823879	0.0226842	Positive correlation-sig
HTRA3	0.860375	0.0129592	Positive correlation-sig
LIMCH1	0.759341	0.0477024	Positive correlation-sig
NIPSNAP2	0.822281	0.0231812	Positive correlation-sig
NME7	0.778853	0.0390538	Positive correlation-sig
CRK	0.822968	0.0229669	Positive correlation-sig
CYBB	0.899552	0.00581477	Positive correlation-sig
ECI2	0.928837	0.00249648	Positive correlation-sig
F8A1	0.790544	0.0343263	Positive correlation-sig
LIG3	0.835748	0.0191825	Positive correlation-sig
PCK1	0.770053	0.0428365	Positive correlation-sig
PPM1G	0.875695	0.0097752	Positive correlation-sig
S100A6	0.939685	0.00166089	Positive correlation-sig
SF3B6	0.756692	0.0489503	Positive correlation-sig
XPO7	0.8322	0.0201945	Positive correlation-sig
CPNE2	0.888016	0.0075819	Positive correlation-sig
MACROD1	0.861056	0.0128067	Positive correlation-sig
EIF2B3	0.8304	0.0207193	Positive correlation-sig
KYAT3	0.819709	0.0239938	Positive correlation-sig
NHLRC3	0.855193	0.0141539	Positive correlation-sig
NUDT5	0.7557	0.0494224	Positive correlation-sig
AHSP	0.864475	0.0120564	Positive correlation-sig
SLC9A3R2	0.791308	0.0340292	Positive correlation-sig
NAXD	0.809155	0.0274945	Positive correlation-sig
TFEB	0.86501	0.0119414	Positive correlation-sig
DNAH6	0.834132	0.0196399	Positive correlation-sig
PWP2	0.867347	0.0114462	Positive correlation-sig
MAP2K3	0.784561	0.0367035	Positive correlation-sig
ZSWIM8	0.887049	0.00774252	Positive correlation-sig
BIN1	0.781341	0.0380195	Positive correlation-sig
LIPA	0.75666	0.0489657	Positive correlation-sig
ATP5MG	0.827252	0.0216553	Positive correlation-sig
SMPD4	0.761132	0.0468687	Positive correlation-sig
SELENOT	0.757267	0.0486778	Positive correlation-sig
IMPDH1	0.842691	0.017287	Positive correlation-sig
AK5	0.76933	0.043156	Positive correlation-sig
ASH2L	0.849596	0.0155125	Positive correlation-sig
DDTL	0.855052	0.0141872	Positive correlation-sig
RANBP1	0.765147	0.0450292	Positive correlation-sig
ZFPL1	0.77812	0.0393617	Positive correlation-sig
PPP2R2C	0.905657	0.0049879	Positive correlation-sig
PLA2G4A	0.893325	0.00673489	Positive correlation-sig
VARS2	0.79432	0.0328717	Positive correlation-sig
PDE8A	0.764564	0.0452941	Positive correlation-sig
ACSL6	0.772796	0.041637	Positive correlation-sig
MRGPRF	0.801644	0.0301501	Positive correlation-sig
PNO1	0.792291	0.0336491	Positive correlation-sig
PLAC9	0.786576	0.035893	Positive correlation-sig
A2M	-0.821208	0.0235184	Negative correlation-sig
ACOT11	-0.794297	0.0328805	Negative correlation-sig
ACR	-0.78761	0.0354812	Negative correlation-sig
ACTA1	-0.804318	0.0291887	Negative correlation-sig
ACTC1	-0.824216	0.0225802	Negative correlation-sig
ACTR3B	-0.812516	0.0263504	Negative correlation-sig
AGAP2	-0.820722	0.0236719	Negative correlation-sig
AKR1C3	-0.792337	0.0336312	Negative correlation-sig
ALB	-0.966032	0.000401046	Negative correlation-sig
ALDH1A3	-0.792871	0.0334257	Negative correlation-sig
ALDH2	-0.839814	0.0180588	Negative correlation-sig
APOA1	-0.881772	0.00865316	Negative correlation-sig
APOH	-0.935117	0.00198848	Negative correlation-sig
APP	-0.785179	0.036454	Negative correlation-sig
AQR	-0.916877	0.00365714	Negative correlation-sig
ARHGEF10L	-0.864411	0.0120702	Negative correlation-sig
ARHGEF2	-0.758382	0.0481524	Negative correlation-sig
ATAT1	-0.926896	0.0026674	Negative correlation-sig
AZGP1	-0.825329	0.0222387	Negative correlation-sig
BCHE	-0.876314	0.00965725	Negative correlation-sig
BGN	-0.772453	0.0417856	Negative correlation-sig
C5	-0.77084	0.0424903	Negative correlation-sig
CAPG	-0.889804	0.00729014	Negative correlation-sig
CD109	-0.776654	0.0399812	Negative correlation-sig
CD5L	-0.939468	0.00167567	Negative correlation-sig
CDHR5	-0.754587	0.0499546	Negative correlation-sig
CFD	-0.816615	0.0249922	Negative correlation-sig
CFHR3	-0.804176	0.0292393	Negative correlation-sig
CMTR1	-0.805711	0.028695	Negative correlation-sig
CNTROB	-0.870202	0.0108577	Negative correlation-sig
COL5A3	-0.755486	0.0495245	Negative correlation-sig
COL6A1	-0.866301	0.0116664	Negative correlation-sig
COPS8	-0.849832	0.0154537	Negative correlation-sig
CRNKL1	-0.929482	0.00244116	Negative correlation-sig
CSE1L	-0.771894	0.0420293	Negative correlation-sig
CTTN	-0.767406	0.0440121	Negative correlation-sig
DCPS	-0.894871	0.00649913	Negative correlation-sig
DDR1	-0.848275	0.0158435	Negative correlation-sig
DYNLRB1	-0.858193	0.0134551	Negative correlation-sig
ENPP7	-0.804985	0.0289517	Negative correlation-sig
EPB42	-0.75559	0.0494744	Negative correlation-sig
FCGR3A	-0.901697	0.00551573	Negative correlation-sig
FCGR3B	-0.818592	0.0243517	Negative correlation-sig
FCN3	-0.890404	0.00719368	Negative correlation-sig
FETUB	-0.955207	0.000796118	Negative correlation-sig
FKBP3	-0.772903	0.0415903	Negative correlation-sig
GDI1	-0.763495	0.0457812	Negative correlation-sig
GPI	-0.772455	0.0417849	Negative correlation-sig
GZMM	-0.787603	0.0354841	Negative correlation-sig
HES7	-0.98377	6.39e-05	Negative correlation-sig
HNRNPF	-0.889716	0.00730439	Negative correlation-sig
HPX	-0.853879	0.0144665	Negative correlation-sig
HSP90AB1	-0.791957	0.0337778	Negative correlation-sig
HSPA1L	-0.828202	0.0213703	Negative correlation-sig
IDH3G	-0.872639	0.0103694	Negative correlation-sig
IGHM	-0.917368	0.00360429	Negative correlation-sig
IGHV1-2	-0.772078	0.0419489	Negative correlation-sig
IGHV1-46	-0.93183	0.00224591	Negative correlation-sig
IGHV2-26	-0.8247	0.0224314	Negative correlation-sig
IGLV3-25	-0.76588	0.0446981	Negative correlation-sig
IGLV7-43	-0.941489	0.00154099	Negative correlation-sig
IGLV7-46	-0.941489	0.00154099	Negative correlation-sig
ITGAL	-0.88927	0.00737664	Negative correlation-sig
KHSRP	-0.835147	0.0193518	Negative correlation-sig
KIT	-0.799004	0.0311158	Negative correlation-sig
KLC1	-0.842771	0.0172658	Negative correlation-sig
KLK12	-0.787598	0.035486	Negative correlation-sig
KLK13	-0.787603	0.0354841	Negative correlation-sig
KNG1	-0.791768	0.0338511	Negative correlation-sig
KRT1	-0.797593	0.031639	Negative correlation-sig
KRT16	-0.813304	0.0260864	Negative correlation-sig
KRT19	-0.880488	0.00888374	Negative correlation-sig
KRT36	-0.925223	0.00282	Negative correlation-sig
L2HGDH	-0.859623	0.0131289	Negative correlation-sig
LAMC1	-0.904258	0.00517084	Negative correlation-sig
LRBA	-0.778503	0.0392006	Negative correlation-sig
MDN1	-0.81303	0.0261782	Negative correlation-sig
MUC1	-0.854264	0.0143745	Negative correlation-sig
MYO5B	-0.850534	0.0152798	Negative correlation-sig
NCL	-0.784246	0.0368311	Negative correlation-sig
NUDC	-0.801442	0.0302231	Negative correlation-sig
NUMA1	-0.814055	0.0258357	Negative correlation-sig
NUP98	-0.889771	0.00729546	Negative correlation-sig
OGT	-0.82664	0.0218401	Negative correlation-sig
PAICS	-0.789733	0.0346435	Negative correlation-sig
PCCA	-0.868457	0.0112153	Negative correlation-sig
PDE1A	-0.80463	0.0290777	Negative correlation-sig
PDE1C	-0.804631	0.0290776	Negative correlation-sig
PDZK1	-0.76503	0.0450824	Negative correlation-sig
PFKL	-0.757493	0.0485714	Negative correlation-sig
PFKP	-0.816894	0.0249015	Negative correlation-sig
PGRMC1	-0.940249	0.00162283	Negative correlation-sig
PITPNB	-0.869739	0.0109519	Negative correlation-sig
PON3	-0.826537	0.0218711	Negative correlation-sig
PPA1	-0.75678	0.0489086	Negative correlation-sig
PPBP	-0.764961	0.0451137	Negative correlation-sig
PROS1	-0.917326	0.00360881	Negative correlation-sig
PZP	-0.882958	0.00844341	Negative correlation-sig
RAB6B	-0.887545	0.00765985	Negative correlation-sig
RCN1	-0.786123	0.0360745	Negative correlation-sig
RPS23	-0.888405	0.0075179	Negative correlation-sig
SEMG2	-0.827622	0.0215441	Negative correlation-sig
SERPINA6	-0.885324	0.00803379	Negative correlation-sig
SERPING1	-0.897652	0.00608721	Negative correlation-sig
SHBG	-0.956275	0.000749961	Negative correlation-sig
SLC16A2	-0.801575	0.030175	Negative correlation-sig
SLC1A3	-0.812647	0.0263065	Negative correlation-sig
SLFN5	-0.876393	0.00964227	Negative correlation-sig
SRRM2	-0.787284	0.0356105	Negative correlation-sig
SUCLG2	-0.885588	0.00798883	Negative correlation-sig
SULT1A3	-0.856353	0.0138812	Negative correlation-sig
SULT1A4	-0.856353	0.0138812	Negative correlation-sig
TALDO1	-0.791805	0.0338369	Negative correlation-sig
TF	-0.880193	0.00893716	Negative correlation-sig
TMEM256	-0.894768	0.0065146	Negative correlation-sig
TMPRSS12	-0.787604	0.0354834	Negative correlation-sig
TNS1	-0.886064	0.007908	Negative correlation-sig
TNS3	-0.877407	0.00945112	Negative correlation-sig
TUBB1	-0.871282	0.0106397	Negative correlation-sig
TXNDC12	-0.806423	0.0284444	Negative correlation-sig
UGGT1	-0.816698	0.0249653	Negative correlation-sig
UGGT2	-0.799876	0.0307947	Negative correlation-sig
VCAM1	-0.923051	0.00302563	Negative correlation-sig
VWA8	-0.797712	0.0315947	Negative correlation-sig
YWHAQ	-0.797881	0.0315318	Negative correlation-sig
ZFYVE19	-0.965073	0.000429728	Negative correlation-sig
ANTXR2	-0.80053	0.0305554	Negative correlation-sig
ARCN1	-0.878326	0.00927973	Negative correlation-sig
ATP2A2	-0.850128	0.0153802	Negative correlation-sig
BMP2K	-0.825959	0.0220467	Negative correlation-sig
COLEC12	-0.781442	0.0379777	Negative correlation-sig
CPNE1	-0.824236	0.0225741	Negative correlation-sig
CUL3	-0.796726	0.031963	Negative correlation-sig
DCX	-0.760112	0.047343	Negative correlation-sig
DEGS1	-0.893962	0.00663719	Negative correlation-sig
DNAJB11	-0.816451	0.0250461	Negative correlation-sig
DOCK8	-0.826702	0.0218212	Negative correlation-sig
DPEP2	-0.840758	0.0178035	Negative correlation-sig
EGFLAM	-0.899165	0.0058696	Negative correlation-sig
ELAVL4	-0.861604	0.0126847	Negative correlation-sig
EVPLL	-0.81609	0.0251641	Negative correlation-sig
FAM91A1	-0.781069	0.0381318	Negative correlation-sig
FNBP4	-0.784917	0.0365597	Negative correlation-sig
GALK2	-0.784409	0.0367651	Negative correlation-sig
GAPVD1	-0.835558	0.0192358	Negative correlation-sig
GLDC	-0.808729	0.0276413	Negative correlation-sig
H2AC11	-0.757788	0.0484319	Negative correlation-sig
H2AC12	-0.757788	0.0484319	Negative correlation-sig
H2AC14	-0.757788	0.0484319	Negative correlation-sig
H2AC4	-0.759191	0.0477726	Negative correlation-sig
H2AC6	-0.759191	0.0477726	Negative correlation-sig
H2AC7	-0.757788	0.0484319	Negative correlation-sig
H2AJ	-0.757788	0.0484319	Negative correlation-sig
H2AW	-0.759191	0.0477726	Negative correlation-sig
HNRNPD	-0.853126	0.0146473	Negative correlation-sig
LARP7	-0.76125	0.0468142	Negative correlation-sig
LCN1P1	-0.936063	0.00191774	Negative correlation-sig
MAPT	-0.784559	0.0367044	Negative correlation-sig
MCCC1	-0.851889	0.0149474	Negative correlation-sig
MYL6	-0.858584	0.0133653	Negative correlation-sig
NDUFS6	-0.778691	0.039122	Negative correlation-sig
PECAM1	-0.769988	0.0428654	Negative correlation-sig
PPFIA4	-0.821753	0.0233466	Negative correlation-sig
PYCARD	-0.754529	0.0499823	Negative correlation-sig
RPS6KA4	-0.770872	0.0424764	Negative correlation-sig
SCN7A	-0.755183	0.049669	Negative correlation-sig
SLC12A7	-0.820572	0.0237196	Negative correlation-sig
SLC4A2	-0.778946	0.0390151	Negative correlation-sig
SNX3	-0.839963	0.0180184	Negative correlation-sig
STX2	-0.823246	0.0228804	Negative correlation-sig
TMTC3	-0.799969	0.0307606	Negative correlation-sig
TUBG1	-0.889961	0.0072648	Negative correlation-sig
U2AF2	-0.804501	0.0291238	Negative correlation-sig
COX6A1	-0.905869	0.00496048	Negative correlation-sig
CSNK1D	-0.763616	0.0457263	Negative correlation-sig
CSNK1E	-0.778078	0.0393793	Negative correlation-sig
DAB2	-0.820138	0.0238572	Negative correlation-sig
EHD3	-0.788337	0.0351929	Negative correlation-sig
EIF2AK3	-0.75806	0.0483036	Negative correlation-sig
EPM2AIP1	-0.903617	0.005256	Negative correlation-sig
FSTL1	-0.758397	0.0481452	Negative correlation-sig
GBP6	-0.784067	0.0369038	Negative correlation-sig
HEXA	-0.76429	0.0454187	Negative correlation-sig
LRRFIP1	-0.86564	0.0118067	Negative correlation-sig
PRKCD	-0.813104	0.0261534	Negative correlation-sig
RAB9A	-0.852772	0.0147329	Negative correlation-sig
RABGEF1	-0.800909	0.0304169	Negative correlation-sig
RECK	-0.925604	0.0027848	Negative correlation-sig
REG1B	-0.816219	0.0251217	Negative correlation-sig
SSU72	-0.785515	0.0363187	Negative correlation-sig
SYTL1	-0.774891	0.0407332	Negative correlation-sig
TNFAIP8	-0.793982	0.0330004	Negative correlation-sig
TSC22D2	-0.909089	0.00455525	Negative correlation-sig
TSPAN9	-0.757552	0.0485432	Negative correlation-sig
USO1	-0.83368	0.0197688	Negative correlation-sig
C1orf35	-0.87263	0.0103711	Negative correlation-sig
DHRS7B	-0.760932	0.0469616	Negative correlation-sig
EFNA1	-0.793078	0.0333462	Negative correlation-sig
GOLPH3	-0.783739	0.0370372	Negative correlation-sig
ITGAX	-0.826841	0.0217793	Negative correlation-sig
PICALM	-0.783846	0.0369934	Negative correlation-sig
SLC25A19	-0.924847	0.00285504	Negative correlation-sig
SUOX	-0.825786	0.0220993	Negative correlation-sig
TBL1X	-0.782408	0.0375808	Negative correlation-sig
WDR43	-0.801696	0.0301311	Negative correlation-sig
ACTL6A	-0.885663	0.007976	Negative correlation-sig
CAD	-0.924595	0.00287857	Negative correlation-sig
CHMP4B	-0.87334	0.0102313	Negative correlation-sig
CPXM2	-0.841843	0.0175127	Negative correlation-sig
H1-6	-0.807237	0.0281595	Negative correlation-sig
JUNB	-0.777007	0.0398316	Negative correlation-sig
LACTB	-0.771157	0.0423513	Negative correlation-sig
MEGF8	-0.764184	0.0454671	Negative correlation-sig
NDEL1	-0.803322	0.0295449	Negative correlation-sig
NDUFS2	-0.836252	0.0190411	Negative correlation-sig
RNF20	-0.87038	0.0108216	Negative correlation-sig
TMX4	-0.880094	0.00895507	Negative correlation-sig
TOM1L1	-0.795487	0.0324291	Negative correlation-sig
CSTA	-0.768828	0.0433785	Negative correlation-sig
GALM	-0.882719	0.00848547	Negative correlation-sig
MAP3K5	-0.790804	0.0342253	Negative correlation-sig
SULT2B1	-0.798527	0.0312921	Negative correlation-sig
WDR5	-0.800311	0.0306355	Negative correlation-sig
AFAP1L2	-0.779612	0.0387368	Negative correlation-sig
BTAF1	-0.882286	0.00856199	Negative correlation-sig
CORO1C	-0.808632	0.0276748	Negative correlation-sig
CTNNBL1	-0.761007	0.046927	Negative correlation-sig
DLGAP4	-0.883728	0.00830876	Negative correlation-sig
GLCE	-0.795462	0.0324386	Negative correlation-sig
HECTD4	-0.81656	0.0250104	Negative correlation-sig
OTUB1	-0.816416	0.0250572	Negative correlation-sig
PPP1R10	-0.907668	0.00473163	Negative correlation-sig
RGN	-0.807126	0.0281982	Negative correlation-sig
SULT2A1	-0.844242	0.0168789	Negative correlation-sig
CD3EAP	-0.904873	0.00508991	Negative correlation-sig
CES1	-0.926237	0.0027269	Negative correlation-sig
MRPL53	-0.767375	0.0440263	Negative correlation-sig
MSH3	-0.786019	0.0361162	Negative correlation-sig
SCAMP3	-0.846374	0.0163268	Negative correlation-sig
SEMA4B	-0.767657	0.0439001	Negative correlation-sig
THYN1	-0.835977	0.0191182	Negative correlation-sig
TRAF2	-0.923267	0.00300486	Negative correlation-sig
ACAD8	-0.770301	0.0427275	Negative correlation-sig
ABCD3	-0.873124	0.0102736	Negative correlation-sig
ARAP3	-0.762047	0.0464461	Negative correlation-sig
CAND2	-0.856743	0.0137903	Negative correlation-sig
CNPY3	-0.838443	0.0184335	Negative correlation-sig
ENTPD5	-0.786831	0.0357911	Negative correlation-sig
MORC2	-0.818569	0.024359	Negative correlation-sig
PDK2	-0.778409	0.0392403	Negative correlation-sig
BRMS1	-0.86403	0.0121526	Negative correlation-sig
CYP3A7	-0.788786	0.0350159	Negative correlation-sig
EFEMP2	-0.838182	0.0185054	Negative correlation-sig
MAP4K2	-0.800855	0.0304369	Negative correlation-sig
PIK3R1	-0.829906	0.0208647	Negative correlation-sig
TSC2	-0.786748	0.0358242	Negative correlation-sig
DMKN	-0.853521	0.0145524	Negative correlation-sig
DNPEP	-0.866564	0.0116109	Negative correlation-sig
ECHDC1	-0.839781	0.0180678	Negative correlation-sig
NKX2-1	-0.774583	0.0408651	Negative correlation-sig
REEP3	-0.823673	0.0227479	Negative correlation-sig
TIMM10	-0.805998	0.0285938	Negative correlation-sig
VIRMA	-0.783619	0.037086	Negative correlation-sig
NMRAL1	-0.786948	0.0357444	Negative correlation-sig
SULT1C2	-0.850265	0.0153463	Negative correlation-sig
TRMT2B	-0.892008	0.00693957	Negative correlation-sig
UBR1	-0.852452	0.0148103	Negative correlation-sig
KLC4	-0.968375	0.000335846	Negative correlation-sig
CUZD1	-0.856454	0.0138578	Negative correlation-sig
ATP5F1C	-0.880962	0.0087983	Negative correlation-sig
PPM1H	-0.797167	0.031798	Negative correlation-sig
EVL	-0.910041	0.00443928	Negative correlation-sig
FXR2	-0.859129	0.0132411	Negative correlation-sig
NEDD4L	-0.813432	0.0260434	Negative correlation-sig
NPNT	-0.871666	0.0105628	Negative correlation-sig
RRM2	-0.796991	0.0318638	Negative correlation-sig
ATG7	-0.763371	0.0458381	Negative correlation-sig
BAZ2A	-0.777052	0.0398124	Negative correlation-sig
ELAVL2	-0.942733	0.00146138	Negative correlation-sig
ELAVL3	-0.899496	0.00582262	Negative correlation-sig
PELO	-0.768159	0.0436761	Negative correlation-sig
SHANK2	-0.801751	0.0301111	Negative correlation-sig
YPEL5	-0.771335	0.0422737	Negative correlation-sig
HELZ2	-0.765144	0.0450309	Negative correlation-sig
METTL7B	-0.789224	0.0348431	Negative correlation-sig
TGFBR2	-0.788226	0.0352369	Negative correlation-sig
TIAM1	-0.851385	0.0150704	Negative correlation-sig
DECR2	-0.859677	0.0131167	Negative correlation-sig
MAPK11	-0.780179	0.0385007	Negative correlation-sig
MAPK12	-0.780183	0.0384992	Negative correlation-sig
NELFCD	-0.803902	0.0293371	Negative correlation-sig
PCDH12	-0.800183	0.0306824	Negative correlation-sig
RNF13	-0.772053	0.0419601	Negative correlation-sig
UBE2J1	-0.781454	0.0379729	Negative correlation-sig
RAB11FIP5	-0.789759	0.0346333	Negative correlation-sig
UBE2H	-0.790628	0.0342938	Negative correlation-sig
ABCB8	-0.755241	0.0496414	Negative correlation-sig
CHMP6	-0.817521	0.0246974	Negative correlation-sig
RMND5A	-0.855208	0.0141504	Negative correlation-sig
CDC40	-0.764757	0.0452061	Negative correlation-sig
FAAH	-0.815109	0.0254866	Negative correlation-sig
NAALAD2	-0.777832	0.0394829	Negative correlation-sig
PIK3AP1	-0.803115	0.0296191	Negative correlation-sig
TIE1	-0.844288	0.0168669	Negative correlation-sig
DNAJB9	-0.793949	0.033013	Negative correlation-sig
MGRN1	-0.792541	0.0335527	Negative correlation-sig
TSC1	-0.801648	0.0301483	Negative correlation-sig
WDR5B	-0.800311	0.0306355	Negative correlation-sig
DPYSL4	-0.878166	0.00930944	Negative correlation-sig
FMO4	-0.76262	0.0461823	Negative correlation-sig
RNF220	-0.791323	0.0340234	Negative correlation-sig
TMEM201	-0.834661	0.0194894	Negative correlation-sig
TMEM97	-0.848971	0.0156685	Negative correlation-sig
R3HCC1	-0.79531	0.0324963	Negative correlation-sig
TOR1B	-0.787352	0.0355836	Negative correlation-sig
TRIOBP	-0.840593	0.017848	Negative correlation-sig
ERICH1	-0.87079	0.0107386	Negative correlation-sig
SRPX	-0.855314	0.0141254	Negative correlation-sig
SPG21	-0.764386	0.045375	Negative correlation-sig
BAG1	-0.804683	0.0290589	Negative correlation-sig
GALNS	-0.76947	0.0430941	Negative correlation-sig
GBP4	-0.788658	0.0350664	Negative correlation-sig
NEDD1	-0.871064	0.0106834	Negative correlation-sig
MAGI2	-0.901161	0.00558958	Negative correlation-sig
MKI67	-0.782408	0.0375805	Negative correlation-sig
IGLON5	-0.786422	0.0359549	Negative correlation-sig
PPIE	-0.761429	0.0467314	Negative correlation-sig
PTDSS1	-0.853243	0.0146191	Negative correlation-sig
BOD1	-0.757033	0.0487887	Negative correlation-sig
AKAP17A	-0.789838	0.0346024	Negative correlation-sig
HERC1	-0.800973	0.0303938	Negative correlation-sig
CBFB	-0.787025	0.035714	Negative correlation-sig
NUDT16L1	-0.871412	0.0106137	Negative correlation-sig
PDK4	-0.758891	0.0479135	Negative correlation-sig
NCOR1	-0.76533	0.0449465	Negative correlation-sig
RANBP6	-0.882415	0.00853913	Negative correlation-sig
DCTN3	-0.798877	0.0311628	Negative correlation-sig
DDX51	-0.771373	0.0422568	Negative correlation-sig
FMNL3	-0.772338	0.041836	Negative correlation-sig
POLA1	-0.792076	0.0337319	Negative correlation-sig
GPR37L1	-0.853679	0.0145145	Negative correlation-sig
NOSIP	-0.781914	0.0377834	Negative correlation-sig
TMEM135	-0.762952	0.0460299	Negative correlation-sig
NRAS	-0.790984	0.034155	Negative correlation-sig
ZNRD2	-0.77714	0.0397753	Negative correlation-sig
FAM20A	-0.865847	0.0117627	Negative correlation-sig
DCC	-0.793374	0.033233	Negative correlation-sig
KIFBP	-0.894389	0.00657209	Negative correlation-sig
TMEM177	-0.791432	0.0339814	Negative correlation-sig
COIL	-0.796641	0.0319949	Negative correlation-sig
PISD	-0.799442	0.0309545	Negative correlation-sig
PUSL1	-0.836792	0.0188903	Negative correlation-sig
LPCAT1	-0.766884	0.0442464	Negative correlation-sig
ASPA	-0.758079	0.0482946	Negative correlation-sig
ARHGAP21	-0.801719	0.0301229	Negative correlation-sig
VAMP4	-0.779814	0.0386527	Negative correlation-sig
MLLT11	-0.893778	0.00666527	Negative correlation-sig
TERF2	-0.808255	0.0278055	Negative correlation-sig
GLT8D2	-0.844075	0.0169227	Negative correlation-sig
EEF2K	-0.815566	0.025336	Negative correlation-sig
MAGED4	-0.801101	0.030347	Negative correlation-sig
PRR14L	-0.800409	0.0305998	Negative correlation-sig
FBXO3	-0.763142	0.0459428	Negative correlation-sig
NTN4	-0.762406	0.0462808	Negative correlation-sig
SYBU	-0.837382	0.0187262	Negative correlation-sig
MRVI1	-0.822927	0.0229796	Negative correlation-sig
MIEN1	-0.882954	0.00844417	Negative correlation-sig
BORCS8	-0.82067	0.0236884	Negative correlation-sig
ACTL6B	-0.795672	0.0323593	Negative correlation-sig
PTBP2	-0.820673	0.0236874	Negative correlation-sig
ANLN	-0.800853	0.0304377	Negative correlation-sig
CTTNBP2	-0.898974	0.00589677	Negative correlation-sig
MPPE1	-0.777005	0.0398323	Negative correlation-sig
SYF2	-0.79567	0.0323601	Negative correlation-sig

## Sheet: B. DEPs of SSG and SNSG
Gene symbol	FC (SNSG vs SSG)	adj P-value	Label
ACOT9	3.86173	0.0242749	Signatures in SNSG
ADH1A	1.84205	0.0124859	Signatures in SNSG
ADH1B	1.70984	0.0202995	Signatures in SNSG
ADH1C	1.67463	0.0221913	Signatures in SNSG
ALDOC	1.56904	0.0344735	Signatures in SNSG
ANXA2P2	1.75771	0.0271514	Signatures in SNSG
APMAP	2.55841	0.00989245	Signatures in SNSG
ASL	2.10658	0.0438145	Signatures in SNSG
BCS1L	2.38424	0.0250904	Signatures in SNSG
BUB1B	1.84701	0.0204786	Signatures in SNSG
C20orf27	10.4375	0.0281757	Signatures in SNSG
CASP14	2.53107	0.00605691	Signatures in SNSG
CCDC47	19.5035	0.0236738	Signatures in SNSG
CEMIP2	1.76207	0.0394062	Signatures in SNSG
CETP	2.46202	0.0221976	Signatures in SNSG
CHL1	1.54974	0.00488357	Signatures in SNSG
CKMT1A	3.94014	0.0472393	Signatures in SNSG
CNTN1	1.6212	0.049959	Signatures in SNSG
CRP	4.1264	0.00998201	Signatures in SNSG
DSC1	1.59269	0.0114305	Signatures in SNSG
EPCAM	1.57854	0.0308727	Signatures in SNSG
ETFDH	21177.4	0.0364869	Signatures in SNSG
GALE	2.51693	0.00109029	Signatures in SNSG
GCLC	2.5913	0.0472493	Signatures in SNSG
GNAO1	2.50715	0.0439351	Signatures in SNSG
H3-3A	1.88731	0.00887883	Signatures in SNSG
HAAO	4.54239	0.0206059	Signatures in SNSG
HBZ	1.60036	0.0221913	Signatures in SNSG
HNRNPR	1.56995	0.0353793	Signatures in SNSG
HNRNPUL2	1.7555	0.00997392	Signatures in SNSG
HP	1.95744	0.000769371	Signatures in SNSG
HPR	1.8528	0.00109029	Signatures in SNSG
HSPG2	1.652	0.00103104	Signatures in SNSG
IGFBP3	2.30679	0.00355519	Signatures in SNSG
IGHV1-69D	1.52381	0.0103623	Signatures in SNSG
IGHV2-26	1.5852	0.0213124	Signatures in SNSG
IGLV1-40	1.84573	0.00997392	Signatures in SNSG
IGLV3-1	2.67327	0.0244589	Signatures in SNSG
ITPR3	1.73129	0.0462489	Signatures in SNSG
KRT78	1.71509	0.0499222	Signatures in SNSG
KRT9	2.11565	0.000769371	Signatures in SNSG
LAMA2	2.29541	0.0276803	Signatures in SNSG
LCP1	2.31657	0.00112512	Signatures in SNSG
LPCAT4	2.31505	0.00772209	Signatures in SNSG
LRP1	1.71836	0.031992	Signatures in SNSG
LRRC40	13.4581	0.0464637	Signatures in SNSG
MNDA	2.09364	0.0297294	Signatures in SNSG
MPZL2	21.7377	0.0266639	Signatures in SNSG
MST1	1.63504	0.0213124	Signatures in SNSG
MST1L	2.04389	0.013232	Signatures in SNSG
MYH14	2.79523	0.00997392	Signatures in SNSG
MYL9	1.59349	0.010032	Signatures in SNSG
NANS	3.1875	0.0216041	Signatures in SNSG
NASP	2.94397	0.0342297	Signatures in SNSG
NFATC2IP	2.13072	0.0476182	Signatures in SNSG
NSUN2	2.7018	0.0126255	Signatures in SNSG
NXF1	2.2867	0.0010608	Signatures in SNSG
P4HB	1.77414	0.0216041	Signatures in SNSG
PARP14	2.61693	0.0112387	Signatures in SNSG
PGK2	1.97357	0.0256341	Signatures in SNSG
PGM1	1.92038	0.013232	Signatures in SNSG
PI16	2.29402	0.0465583	Signatures in SNSG
PPP4C	1.51641	0.0446569	Signatures in SNSG
PROZ	1.63054	0.0288351	Signatures in SNSG
PSMB10	2.08029	0.0032087	Signatures in SNSG
PSMD8	1.96683	0.0312021	Signatures in SNSG
PTPRG	2.64942	0.0209713	Signatures in SNSG
RNPS1	1.52626	0.0388987	Signatures in SNSG
RTN4	1.65645	0.0266639	Signatures in SNSG
S100A9	2.69666	0.0172949	Signatures in SNSG
SAA1	6.86776	0.0069207	Signatures in SNSG
SAA2	6.79517	0.0221913	Signatures in SNSG
SART3	1.5806	0.0485286	Signatures in SNSG
SBF1	3.24019	0.00143215	Signatures in SNSG
SEC24B	2.24438	0.00430541	Signatures in SNSG
SELENOI	1.80372	0.0220075	Signatures in SNSG
SELL	2.27943	0.00488357	Signatures in SNSG
SERPINB1	3.56001	0.0347367	Signatures in SNSG
SHMT1	2.10317	0.0202995	Signatures in SNSG
SLC27A4	3.7639	0.0315926	Signatures in SNSG
SNX9	1.97828	0.0392635	Signatures in SNSG
STAT3	1.86337	0.00736835	Signatures in SNSG
STIP1	5.63999	0.00498143	Signatures in SNSG
SYN3	2.10604	0.0116738	Signatures in SNSG
TCP11L1	3.94132	0.00812791	Signatures in SNSG
TPI1	2.25469	0.00103104	Signatures in SNSG
TRA2B	2.16305	0.0414258	Signatures in SNSG
TUBB	1.96206	0.0377373	Signatures in SNSG
TUBB2A	2.02627	0.031992	Signatures in SNSG
TUBB2B	2.02583	0.031992	Signatures in SNSG
TUBB8B	4.54942	0.0315926	Signatures in SNSG
UPF1	2.1344	0.0439819	Signatures in SNSG
UQCRC2	2.1339	0.0389153	Signatures in SNSG
VCP	1.90778	0.0213124	Signatures in SNSG
VPS35L	4.68339	0.0288289	Signatures in SNSG
YAP1	2.40975	0.0043838	Signatures in SNSG
ZNF512B	2.75192	0.000769371	Signatures in SNSG
BSN	5949.8	0.0182083	Signatures in SNSG
C12orf10	2.49423	0.0425813	Signatures in SNSG
CPE	3.94569	0.0249887	Signatures in SNSG
CPNE8	1.58519	0.0274761	Signatures in SNSG
CYP1B1	5.12556	0.00413857	Signatures in SNSG
DAP3	9.55871	0.02968	Signatures in SNSG
GYG1	25.9941	0.0288351	Signatures in SNSG
HLA-DRB5	6740.16	0.0329945	Signatures in SNSG
ITGAV	1.66787	0.0383128	Signatures in SNSG
LAMP2	7.48898	0.017173	Signatures in SNSG
LNPEP	2.75439	0.0221913	Signatures in SNSG
MAPK14	8.67931	0.0437167	Signatures in SNSG
MAT1A	2.09015	0.0167131	Signatures in SNSG
MCTS1	4.7683	0.0288289	Signatures in SNSG
MUC5B	2.60131	0.0416449	Signatures in SNSG
NCAM2	2.0564	0.0144809	Signatures in SNSG
NCKAP1L	4080.92	0.0394062	Signatures in SNSG
NFKB1	10.5629	0.0182083	Signatures in SNSG
PDIA6	1.58862	0.0464637	Signatures in SNSG
PPP1R18	4997.99	0.0436565	Signatures in SNSG
PRKCSH	2.13387	0.0301675	Signatures in SNSG
PYCR1	3.85103	0.0427035	Signatures in SNSG
RAC3	18.8845	0.0496644	Signatures in SNSG
RBBP8NL	2.13979	0.00599832	Signatures in SNSG
RPS25	13.4197	0.0114493	Signatures in SNSG
SAFB2	5373.13	0.0436565	Signatures in SNSG
SFTPD	1.85824	0.013232	Signatures in SNSG
SNAP25	115834	0.0329945	Signatures in SNSG
TRIM16	2.33629	0.0389153	Signatures in SNSG
TRIM16L	7.25654	0.0213587	Signatures in SNSG
TUBGCP3	12.1094	0.013232	Signatures in SNSG
UNC13D	8.12651	0.0316674	Signatures in SNSG
USP34	2.38798	0.00154598	Signatures in SNSG
BLM	3.05161	0.00592243	Signatures in SNSG
CELA3B	3.43685	0.031992	Signatures in SNSG
EIF2AK3	1.83806	0.00578416	Signatures in SNSG
HSPA12B	1.63023	0.0439819	Signatures in SNSG
IGF1	2.06888	0.0389153	Signatures in SNSG
IGHV4-4	2.95434	0.0115146	Signatures in SNSG
L1CAM	2.66062	0.0410411	Signatures in SNSG
NAGK	1.94268	0.0154103	Signatures in SNSG
NCF1	2.70926	0.013232	Signatures in SNSG
NCF1B	2.70926	0.013232	Signatures in SNSG
NCF1C	2.48811	0.0237195	Signatures in SNSG
NUFIP2	1.76167	0.0247158	Signatures in SNSG
PGRMC2	1.90113	0.0469343	Signatures in SNSG
PTGR1	1.59156	0.031992	Signatures in SNSG
SRPRB	1.56505	0.0459739	Signatures in SNSG
STEAP4	10934	0.0364869	Signatures in SNSG
SYTL1	2.24842	0.0213506	Signatures in SNSG
ARHGEF40	8.2859	0.010032	Signatures in SNSG
CCAR1	5.44277	0.0167198	Signatures in SNSG
CYGB	1.97157	0.0410336	Signatures in SNSG
DCAKD	2.2924	0.0427035	Signatures in SNSG
LYPLA2	211174	0.0436565	Signatures in SNSG
MCM3	8.50446	0.0464637	Signatures in SNSG
MLEC	4.99204	0.0353755	Signatures in SNSG
PLCG2	2.82533	0.0043838	Signatures in SNSG
PTGFRN	2.99099	0.0342635	Signatures in SNSG
SEC22B	4.48553	0.0295596	Signatures in SNSG
SORT1	10.4463	0.0311611	Signatures in SNSG
SRP54	2.65367	0.0373781	Signatures in SNSG
ARPC1B	1.91011	0.0196445	Signatures in SNSG
DBN1	5.37931	0.0125943	Signatures in SNSG
FGL1	2.36288	0.0458438	Signatures in SNSG
GIT1	2.03629	0.0221913	Signatures in SNSG
HNRNPAB	1.64336	0.0414012	Signatures in SNSG
MBD2	2.98114	0.0299848	Signatures in SNSG
NDUFS2	2.58971	0.0410336	Signatures in SNSG
PSME3	2.26501	0.0288289	Signatures in SNSG
SARM1	2.06274	0.0288289	Signatures in SNSG
STARD10	1.73299	0.0485412	Signatures in SNSG
STXBP2	5.01663	0.0202995	Signatures in SNSG
UBE2V2	2.33626	0.0133194	Signatures in SNSG
ACVRL1	12.1054	0.0467361	Signatures in SNSG
ALDH3A1	3.12918	0.0277968	Signatures in SNSG
B4GAT1	2.92135	0.035655	Signatures in SNSG
EXOSC9	15.6259	0.0288351	Signatures in SNSG
GMPPA	4.34445	0.032957	Signatures in SNSG
GNAL	1.888	0.0305059	Signatures in SNSG
GNAT1	1.83357	0.031059	Signatures in SNSG
GNAT2	1.83355	0.031059	Signatures in SNSG
GNAT3	1.83352	0.031059	Signatures in SNSG
NUP50	16.113	0.0436565	Signatures in SNSG
RAB5B	6.88599	0.0138821	Signatures in SNSG
SDR16C5	6764.09	0.0394062	Signatures in SNSG
AP3M2	2.84708	0.0290003	Signatures in SNSG
BCAN	4.12486	0.0250904	Signatures in SNSG
RPS4Y1	9.50686	0.0315926	Signatures in SNSG
TRRAP	2.62416	0.0411937	Signatures in SNSG
ABHD12	3.22256	0.0128937	Signatures in SNSG
ANP32A	3.53871	0.0250979	Signatures in SNSG
ANP32B	3.91314	0.0391507	Signatures in SNSG
AP2S1	2.57785	0.022386	Signatures in SNSG
FAM120A	3.3607	0.00782494	Signatures in SNSG
HTRA3	2.43348	0.0274761	Signatures in SNSG
NME7	20.335	0.0104971	Signatures in SNSG
SAP30BP	4.50391	0.0277968	Signatures in SNSG
UQCC3	5.55928	0.0312021	Signatures in SNSG
VMA21	10.6476	0.0439063	Signatures in SNSG
AURKB	8.86421	0.00772209	Signatures in SNSG
CHD1	21.5862	0.0481528	Signatures in SNSG
ETF1	2.51864	0.0277631	Signatures in SNSG
GP2	1.5377	0.0389153	Signatures in SNSG
HMBS	2.85423	0.00487852	Signatures in SNSG
PCK1	4.55784	0.0416914	Signatures in SNSG
PLXNB3	1.98059	0.0221913	Signatures in SNSG
RBM12B	4.2424	0.0032087	Signatures in SNSG
UBE2V1	4.0288	0.00736835	Signatures in SNSG
PIGS	2.28363	0.039076	Signatures in SNSG
BAG6	6.41298	0.0288351	Signatures in SNSG
PUM3	5.94126	0.0363916	Signatures in SNSG
EIF4G3	1.70188	0.0204692	Signatures in SNSG
NIT1	104.457	0.0395848	Signatures in SNSG
GADD45GIP1	6.3687	0.0485286	Signatures in SNSG
YTHDF3	15.9453	0.0097466	Signatures in SNSG
FES	5.00929	0.0464637	Signatures in SNSG
ACADSB	4.47953	0.011798	Signatures in SNSG
UBXN4	49.3426	0.0260386	Signatures in SNSG
ATP5MG	65314.8	0.0279389	Signatures in SNSG
RPLP1	62768.4	0.00488357	Signatures in SNSG
MYCBP2	12.2923	0.0410411	Signatures in SNSG
SMC2	7.99	0.0288289	Signatures in SNSG
NADK	3.20156	0.0213944	Signatures in SNSG
AKT2	2.65088	0.0442817	Signatures in SNSG
CMAS	3.00226	0.0308727	Signatures in SNSG
MGST3	35070.8	0.0364869	Signatures in SNSG
TRIM24	8152.54	0.0394062	Signatures in SNSG
LSM14A	9349.11	0.0394062	Signatures in SNSG
PBX1	2.35378	0.0315926	Signatures in SNSG
COCH	7204	0.0364869	Signatures in SNSG
YTHDF1	11.4419	0.0293817	Signatures in SNSG
IGHV4-30-2	3090.41	0.0436565	Signatures in SNSG
IGHV4-31	3090.41	0.0436565	Signatures in SNSG
PBX2	2.25929	0.0383447	Signatures in SNSG
PNO1	32.4934	0.0386191	Signatures in SNSG
CEP41	29511.2	0.0279389	Signatures in SNSG
PTBP2	48057.8	0.0436565	Signatures in SNSG
ACR	0.641101	0.00488357	Signatures in SSG
ACTBL2	0.616151	0.00430541	Signatures in SSG
ACTR3C	0.668961	0.0249887	Signatures in SSG
AFG3L2	0.555202	0.0288289	Signatures in SSG
AKR1C3	0.549086	0.0125943	Signatures in SSG
AKR1C4	0.436433	0.0109552	Signatures in SSG
ALPL	0.53736	0.0464637	Signatures in SSG
AOC3	0.622158	0.0103623	Signatures in SSG
ARID1A	0.555877	0.04899	Signatures in SSG
ATP6V1A	0.554949	0.0347367	Signatures in SSG
BGN	0.568278	0.00772209	Signatures in SSG
BID	0.384872	0.0165091	Signatures in SSG
CALD1	0.47923	0.0178554	Signatures in SSG
CAND1	0.534773	0.035472	Signatures in SSG
CHID1	0.605155	0.00488357	Signatures in SSG
CNTROB	0.556563	0.0325704	Signatures in SSG
COPB2	0.640581	0.0463875	Signatures in SSG
CPB1	0.502356	0.0221913	Signatures in SSG
CRYL1	0.583759	0.0137829	Signatures in SSG
CYP51A1	0.626881	0.00488357	Signatures in SSG
DBI	0.664002	0.0452952	Signatures in SSG
DIABLO	0.541097	0.0236738	Signatures in SSG
DMTN	0.36267	0.00892329	Signatures in SSG
DNPH1	0.631706	0.0359972	Signatures in SSG
DPYSL2	0.666955	0.028041	Signatures in SSG
EFTUD2	0.584684	0.0124859	Signatures in SSG
ENPP2	0.55561	0.0427035	Signatures in SSG
EPB42	0.606685	0.0485286	Signatures in SSG
F5	0.500498	0.0260619	Signatures in SSG
FAM83H	0.440347	0.00989245	Signatures in SSG
FCGR2A	0.633674	0.0377373	Signatures in SSG
FLII	0.354342	0.00247032	Signatures in SSG
FMOD	0.456623	0.0249887	Signatures in SSG
FN3KRP	0.475954	0.00488357	Signatures in SSG
GEMIN4	0.445134	0.0125943	Signatures in SSG
GLO1	0.540698	0.0496644	Signatures in SSG
GNE	0.392727	0.0241169	Signatures in SSG
GSPT1	0.624137	0.00488357	Signatures in SSG
GZMM	0.64107	0.00488357	Signatures in SSG
HCK	0.612594	0.0387676	Signatures in SSG
HMOX1	0.618652	0.0369846	Signatures in SSG
HNRNPM	0.615897	0.0325704	Signatures in SSG
HSPA5	0.583773	0.0394062	Signatures in SSG
IDH3G	0.659784	0.00154598	Signatures in SSG
IGFBP6	0.636052	0.0267138	Signatures in SSG
IGHV4-28	0.65748	0.0205575	Signatures in SSG
IGKV6D-21	0.642144	0.019115	Signatures in SSG
IGKV6D-41	0.653173	0.0213124	Signatures in SSG
IL6ST	0.35834	0.013232	Signatures in SSG
ILF3	0.6163	0.0485491	Signatures in SSG
KLK12	0.356822	0.00218623	Signatures in SSG
KLK13	0.64107	0.00488357	Signatures in SSG
KLK7	0.64106	0.00488357	Signatures in SSG
LAP3	0.198877	0.0478661	Signatures in SSG
LGALS4	0.615674	0.00430541	Signatures in SSG
LYVE1	0.496328	0.013232	Signatures in SSG
MAT2B	0.646915	0.0241169	Signatures in SSG
MDN1	0.605987	0.0462489	Signatures in SSG
MED30	0.653537	0.0110398	Signatures in SSG
MIPEP	0.248917	0.0357864	Signatures in SSG
MRPL50	0.507305	0.00143215	Signatures in SSG
MYOC	0.529709	0.040062	Signatures in SSG
NCL	0.495637	0.016314	Signatures in SSG
NFYC	0.489713	0.031992	Signatures in SSG
NID1	0.656641	0.0221913	Signatures in SSG
NNMT	0.465978	0.000769371	Signatures in SSG
NNT	0.548802	0.0241719	Signatures in SSG
NOS1	0.540599	0.0043838	Signatures in SSG
OAS3	0.614707	0.017618	Signatures in SSG
OSBPL11	0.525116	0.0334236	Signatures in SSG
OTC	0.459566	0.0357864	Signatures in SSG
PAM	0.60524	0.0205575	Signatures in SSG
PCBP1	0.533142	0.0354868	Signatures in SSG
PDE1A	0.329097	0.0256341	Signatures in SSG
PDE1C	0.309098	0.0124859	Signatures in SSG
PGK1	0.575942	0.0043838	Signatures in SSG
PIGR	0.406911	0.0317805	Signatures in SSG
POLR2A	0.529654	0.0250904	Signatures in SSG
PSMB7	0.364956	0.0043838	Signatures in SSG
PSMD3	0.488408	0.0225034	Signatures in SSG
PSMG4	0.0931012	0.0381055	Signatures in SSG
PTPN23	0.41691	0.0437803	Signatures in SSG
RAB25	0.344734	0.00592243	Signatures in SSG
RNASEH2C	0.648994	0.0411125	Signatures in SSG
RPS27A	0.646261	0.0213587	Signatures in SSG
RUVBL1	0.578067	0.0256341	Signatures in SSG
SEC13	0.100614	0.0345389	Signatures in SSG
SERPINB12	0.482242	0.0167198	Signatures in SSG
SERPINB6	0.525225	0.0298935	Signatures in SSG
SERPINH1	0.497855	0.0458438	Signatures in SSG
SF3A3	0.436768	0.0256275	Signatures in SSG
SFN	0.600046	0.013232	Signatures in SSG
SLC25A3	0.411028	0.00254943	Signatures in SSG
SNRPB	0.517689	0.0020857	Signatures in SSG
SNRPD1	0.556228	0.00920479	Signatures in SSG
SNRPN	0.517689	0.0020857	Signatures in SSG
SRPK1	0.401196	0.0205653	Signatures in SSG
SSR1	0.465629	0.0206171	Signatures in SSG
STAMBP	0.506367	0.0256275	Signatures in SSG
SYNE3	0.633173	0.00849616	Signatures in SSG
TMEM198	0.466127	0.000769371	Signatures in SSG
TMPRSS12	0.641077	0.00488357	Signatures in SSG
TOMM20	0.503179	0.0100595	Signatures in SSG
TRIP6	0.312737	0.0267138	Signatures in SSG
TXNDC5	0.587177	0.0290392	Signatures in SSG
UBA52	0.64493	0.0221913	Signatures in SSG
UBB	0.64493	0.0221913	Signatures in SSG
UBC	0.64493	0.0221913	Signatures in SSG
UQCRC1	0.609065	0.0297283	Signatures in SSG
VNN1	0.264819	0.0213124	Signatures in SSG
WDR81	0.0983206	0.0250904	Signatures in SSG
YWHAE	0.560356	0.0135656	Signatures in SSG
YWHAQ	0.524981	0.0097466	Signatures in SSG
ACSL5	0.564975	0.00738979	Signatures in SSG
ADA2	0.646491	0.022386	Signatures in SSG
ADAR	0.583042	0.0249887	Signatures in SSG
AKR1C1	0.414318	0.00596188	Signatures in SSG
AP1B1	0.41478	0.00355519	Signatures in SSG
AP2B1	0.627715	0.0298935	Signatures in SSG
ARF4	0.660651	0.0448368	Signatures in SSG
ARHGAP25	0.438994	0.0425813	Signatures in SSG
ARL6	0.454763	0.0299848	Signatures in SSG
C9orf16	0.382277	0.0315926	Signatures in SSG
CALCOCO2	0.234683	0.00547768	Signatures in SSG
CALU	0.496743	0.00103104	Signatures in SSG
CANX	0.52845	0.0463875	Signatures in SSG
CCAR2	0.499048	0.0213124	Signatures in SSG
CLIP1	0.548459	0.0347367	Signatures in SSG
CLPTM1L	0.323381	0.0133066	Signatures in SSG
COPG2	0.423007	0.0097466	Signatures in SSG
DNAJB11	0.529397	0.0365717	Signatures in SSG
FDPS	0.491792	0.00895564	Signatures in SSG
GARS1	0.444074	0.0492082	Signatures in SSG
GBP2	0.510249	0.0439682	Signatures in SSG
GLRX3	0.391271	0.0104931	Signatures in SSG
GNPDA1	0.451749	0.0133521	Signatures in SSG
GSPT2	0.624222	0.00488357	Signatures in SSG
GUSB	0.638822	0.0482722	Signatures in SSG
HEBP2	0.492147	0.0221913	Signatures in SSG
HPCAL1	0.223895	0.00271584	Signatures in SSG
LGALS1	0.51095	0.0249887	Signatures in SSG
MAN2B2	0.387407	0.00153266	Signatures in SSG
MMRN2	0.56065	0.0250904	Signatures in SSG
NEK6	0.280427	0.0394378	Signatures in SSG
OLFML3	0.551119	0.0308727	Signatures in SSG
PBDC1	0.625121	0.0279389	Signatures in SSG
PCIF1	0.525239	0.0329945	Signatures in SSG
PLXDC1	0.322718	0.00880935	Signatures in SSG
PRKAB1	0.644048	0.0485286	Signatures in SSG
PTPRS	0.504116	0.00966128	Signatures in SSG
RPN2	0.534579	0.0299848	Signatures in SSG
RPS6KA4	0.562135	0.0345389	Signatures in SSG
SCN7A	0.421857	0.0356901	Signatures in SSG
SIRPB1	0.552205	0.0167198	Signatures in SSG
SMYD5	0.530632	0.00592243	Signatures in SSG
STXBP3	0.43447	0.0249887	Signatures in SSG
THOC5	0.405541	0.0386191	Signatures in SSG
TPR	0.460816	0.0224947	Signatures in SSG
VPS4A	0.569178	0.0221913	Signatures in SSG
WDFY1	0.368569	0.0250904	Signatures in SSG
WDR37	0.42543	0.0333939	Signatures in SSG
XPC	0.239017	0.0495876	Signatures in SSG
ABHD11	0.42206	0.0397318	Signatures in SSG
ARMC10	0.595994	0.049983	Signatures in SSG
ARSD	0.485036	0.0298935	Signatures in SSG
ARSH	0.403907	0.0206171	Signatures in SSG
BAG2	0.389838	0.0495876	Signatures in SSG
CBLB	0.40817	0.00989245	Signatures in SSG
CNOT11	0.594605	0.0378807	Signatures in SSG
COMMD1	0.271233	0.00592243	Signatures in SSG
COPS4	0.340732	0.0124859	Signatures in SSG
CSNK2B	0.142013	0.0425813	Signatures in SSG
DDX5	0.238987	0.0244672	Signatures in SSG
ERC1	0.442079	0.0206171	Signatures in SSG
GABBR1	0.44605	0.0221913	Signatures in SSG
MRPL49	0.521084	0.0316674	Signatures in SSG
NSF	0.37581	0.0141925	Signatures in SSG
PACSIN2	0.381476	0.0363916	Signatures in SSG
PPP4R3A	0.230789	0.0125943	Signatures in SSG
RAB13	0.387966	0.0301675	Signatures in SSG
RAVER1	0.413212	0.00498143	Signatures in SSG
REG1B	0.375137	0.0467361	Signatures in SSG
SGPL1	0.506463	0.00143215	Signatures in SSG
TBXAS1	0.58286	0.0495876	Signatures in SSG
TFAP2A	0.522834	0.00430541	Signatures in SSG
TFAP2B	0.522835	0.00430541	Signatures in SSG
TFAP2E	0.522834	0.00430541	Signatures in SSG
THUMPD1	0.485634	0.00488357	Signatures in SSG
TRADD	0.327352	0.00736835	Signatures in SSG
ZC3H11A	0.110749	0.0160998	Signatures in SSG
ABHD16A	0.419391	0.0221913	Signatures in SSG
AGTRAP	0.144818	0.0460364	Signatures in SSG
CCT2	0.571519	0.00691267	Signatures in SSG
CHP1	0.446098	0.0206236	Signatures in SSG
CPSF7	0.356832	0.0043838	Signatures in SSG
CWC27	0.381414	0.0381055	Signatures in SSG
CYB5A	0.173845	0.00586361	Signatures in SSG
EFNA1	0.528332	0.0284926	Signatures in SSG
GPD1	0.386658	0.0391507	Signatures in SSG
HACD3	0.172293	0.0221913	Signatures in SSG
HMGCS1	0.595402	0.0392139	Signatures in SSG
MX2	0.129716	0.0097466	Signatures in SSG
PDZK1IP1	0.533208	0.0097466	Signatures in SSG
PREB	0.497841	0.0288289	Signatures in SSG
RMDN1	0.0523193	0.0357864	Signatures in SSG
SLC3A2	0.518575	0.010032	Signatures in SSG
SNAP91	0.075698	0.0039333	Signatures in SSG
TXNL1	0.538673	0.0334553	Signatures in SSG
VPS41	0.444169	0.0218363	Signatures in SSG
BMS1	0.29703	0.00580987	Signatures in SSG
CHMP4B	0.431464	0.00596188	Signatures in SSG
DOCK1	0.470731	0.0104898	Signatures in SSG
EXOC1	0.541133	0.0133629	Signatures in SSG
FBXO2	0.151859	0.0100595	Signatures in SSG
HSDL1	0.392069	0.00503546	Signatures in SSG
IGLV4-69	0.641649	0.0269978	Signatures in SSG
IL18	0.444322	0.0210451	Signatures in SSG
LRP2	0.423356	0.0437275	Signatures in SSG
MICALL2	0.449809	0.0427035	Signatures in SSG
NEGR1	0.495984	0.00488357	Signatures in SSG
PLXNB1	0.14414	0.0345389	Signatures in SSG
RHOT2	0.532922	0.00998201	Signatures in SSG
RIPOR1	0.484564	0.0487868	Signatures in SSG
SNRPD3	0.228227	0.0411125	Signatures in SSG
THUMPD3	0.233311	0.0116738	Signatures in SSG
TOM1L1	0.122446	0.00143215	Signatures in SSG
TSPYL5	0.0409951	0.00495728	Signatures in SSG
ARL3	0.399886	0.0178684	Signatures in SSG
CDKN2A	0.314457	0.0437405	Signatures in SSG
CHMP4C	0.133029	0.00998201	Signatures in SSG
CSNK2A2	0.0936497	0.0464637	Signatures in SSG
EIF3F	0.332498	0.0266729	Signatures in SSG
KDM1A	0.112586	0.00938738	Signatures in SSG
MGAM2	0.610733	0.037255	Signatures in SSG
NUMB	0.200612	0.0301675	Signatures in SSG
PSMC4	0.32079	0.00355519	Signatures in SSG
SI	0.331086	0.0256341	Signatures in SSG
XYLB	0.296702	0.0462489	Signatures in SSG
ABCB1	0.415492	0.00938738	Signatures in SSG
AFAP1L2	0.352914	0.0436565	Signatures in SSG
BPNT1	0.178726	0.00768713	Signatures in SSG
FEN1	0.197054	0.00715098	Signatures in SSG
HCCS	0.447303	0.0465583	Signatures in SSG
NOL3	0.373391	0.013232	Signatures in SSG
NTM	0.410448	0.00430541	Signatures in SSG
POLD2	0.384625	0.0298935	Signatures in SSG
RALGAPA2	0.270873	0.0477614	Signatures in SSG
RRM1	0.480394	0.0438299	Signatures in SSG
SMARCE1	0.280376	0.0241169	Signatures in SSG
STRN	0.44537	0.0386902	Signatures in SSG
FAM98B	0.128751	0.0344735	Signatures in SSG
MGST2	0.380621	0.0446569	Signatures in SSG
MRPS7	0.407219	0.020041	Signatures in SSG
MSH3	0.36846	0.0380856	Signatures in SSG
MTMR6	0.109332	0.0256341	Signatures in SSG
USP40	0.646325	0.0495876	Signatures in SSG
FBXO6	0.214958	0.0277054	Signatures in SSG
GNB3	0.52085	0.0396579	Signatures in SSG
KCNAB2	0.59155	0.0327335	Signatures in SSG
SH3BP1	0.352496	0.0288759	Signatures in SSG
COL5A2	0.271816	0.0218363	Signatures in SSG
RPL10A	0.6647	0.00513286	Signatures in SSG
SLC30A7	0.225709	0.0043838	Signatures in SSG
NAA10	0.407277	0.0249887	Signatures in SSG
NAA11	0.250985	0.0370132	Signatures in SSG
PTK2B	0.238779	0.0309776	Signatures in SSG
RBM8A	0.329155	0.00605691	Signatures in SSG
SCARB1	0.388345	0.0249887	Signatures in SSG
COMMD7	0.282686	0.0124859	Signatures in SSG
FGD3	0.586673	0.0426192	Signatures in SSG
FYCO1	0.307877	0.0249887	Signatures in SSG
MAOB	0.131372	0.0439819	Signatures in SSG
SDCBP	0.556642	0.0221913	Signatures in SSG
ATP2B3	0.154997	0.017618	Signatures in SSG
CNIH4	0.367383	0.0250904	Signatures in SSG
CPSF4	0.240911	0.0250904	Signatures in SSG
DIP2B	0.175384	0.00143215	Signatures in SSG
PTP4A2	0.0541079	0.00580987	Signatures in SSG
SEC63	0.432422	0.0481528	Signatures in SSG
DNAH6	0.210764	0.0391507	Signatures in SSG
FARS2	0.173949	0.0043838	Signatures in SSG
FBXO22	0.341809	0.0458438	Signatures in SSG
MIDEAS	0.14309	0.0476996	Signatures in SSG
SULT1C2	0.486801	0.0485587	Signatures in SSG
KLC4	0.530415	0.0103623	Signatures in SSG
BRCC3	0.0988546	0.0202995	Signatures in SSG
MATK	0.153459	0.0127627	Signatures in SSG
MRPS30	0.0664689	0.0237195	Signatures in SSG
ITCH	0.205449	0.00742833	Signatures in SSG
PPM1H	0.0955966	0.00940977	Signatures in SSG
WDFY4	0.622291	0.0436565	Signatures in SSG
ATG7	0.577914	0.0206171	Signatures in SSG
MYL6B	0.434919	0.00513286	Signatures in SSG
TWF2	0.501615	0.0439682	Signatures in SSG
GPA33	0.145429	0.000769371	Signatures in SSG
R3HDM2	0.131984	0.010032	Signatures in SSG
TPK1	0.352517	0.032957	Signatures in SSG
DDX56	0.259133	0.0279389	Signatures in SSG
FAAH	0.157604	0.0100595	Signatures in SSG
GIMAP1	0.0256973	0.000769371	Signatures in SSG
GPR180	0.239152	0.0386931	Signatures in SSG
FAM126A	0.61551	0.0476996	Signatures in SSG
SELENOM	0.440218	0.0394062	Signatures in SSG
BTK	0.356879	0.0383128	Signatures in SSG
CNPY2	0.404363	0.0221976	Signatures in SSG
DENND1C	7.24761e-06	0.00143215	Signatures in SSG
DENND2D	0.276296	0.049983	Signatures in SSG
MICU2	0.190118	0.0354475	Signatures in SSG
C4orf33	0.298843	0.0249887	Signatures in SSG
IL1R2	0.0310197	0.00488357	Signatures in SSG
DHX57	0.32306	0.0203672	Signatures in SSG
LRP1B	0.454639	0.0381055	Signatures in SSG
MTMR9	0.0528416	0.031059	Signatures in SSG
PDGFRA	0.526421	0.0206171	Signatures in SSG
BASP1	0.113815	0.0250904	Signatures in SSG
HDAC3	0.313729	0.0389153	Signatures in SSG
NUB1	0.0682425	0.00394237	Signatures in SSG
TMPRSS4	0.198605	0.011798	Signatures in SSG
PPP4R3B	0.234905	0.0436565	Signatures in SSG
SPC24	0.00268962	0.00488357	Signatures in SSG
NF2	0.0662452	0.049983	Signatures in SSG
SPATA5	0.296058	0.00203151	Signatures in SSG
MRPS2	0.348766	0.0391507	Signatures in SSG
SNX20	0.339813	0.0389311	Signatures in SSG
UBQLN4	0.251598	0.0250904	Signatures in SSG
TMLHE	0.158114	0.0256065	Signatures in SSG
LDLR	0.240047	0.0392635	Signatures in SSG
JAM2	0.219328	0.00940977	Signatures in SSG
CTTNBP2NL	0.0427474	0.0125943	Signatures in SSG
OGFOD3	0.185901	0.00218623	Signatures in SSG
BANF1	0.0714171	0.0010608	Signatures in SSG
LEMD3	0.0216873	0.00143215	Signatures in SSG
CDCP1	0.157559	0.0167198	Signatures in SSG
COG8	0.361426	0.0092672	Signatures in SSG
USP30	0.0942768	0.0124859	Signatures in SSG
TACC3	0.315084	0.0204183	Signatures in SSG
CROT	0.107188	0.00598824	Signatures in SSG
HNMT	0.196794	0.0249887	Signatures in SSG
APOL3	0.0535196	0.037255	Signatures in SSG
EBAG9	0.124543	0.0125943	Signatures in SSG
TRAPPC1	0.0272307	0.00488357	Signatures in SSG

## Sheet: C. Pathways of SSG and SNSG
Group	Pathway	Count	Genes	adj P-value
SSG	Downregulation of ERBB4 signaling	5	UBA52; RPS27A; ITCH; UBB; UBC	3.297e-06
	mRNA Splicing	14	CWC27; SNRPD3; RBM8A; SNRPD1; SNRPB; SF3A3; EFTUD2; DDX5; POLR2A; HNRNPM; PCBP1; CPSF7; SNRPN; CPSF4	0.000174533
	Autophagy	10	PRKAB1; RPS27A; CSNK2B; UBA52; ATG7; UBB; UBC; USP30; CSNK2A2; TOMM20	0.000472385
	Iron uptake and transport	7	ATP6V1A; CAND1; RPS27A; HMOX1; UBA52; UBB; UBC	0.000513926
	Cellular response to heat stress	8	BAG2; HSPA5; SEC13; TPR; UBB; SERPINH1; CCAR2; YWHAE	0.00175752
	Ferroptosis	5	SLC3A2; ACSL5; HMOX1; ATG7; PCBP1	0.0022583
	Neutrophil degranulation	19	SDCBP; SERPINB12; CAND1; TRAPPC1; GUSB; ADA2; VNN1; PSMD3; FCGR2A; CCT2; PIGR; ATG7; SIRPB1; PSMB7; HEBP2; KCNAB2; TXNDC5; CSNK2B; SERPINB6	0.00846072
	Class I MHC mediated antigen processing & presentation	13	CBLB; HSPA5; ITCH; SEC13; RPS27A; UBB; FBXO22; FBXO2; UBA52; ATG7; FBXO6; UBC; CANX	0.0166603
SNSG	Glycolysis / Gluconeogenesis	9	PCK1; ALDH3A1; PGM1; TPI1; ADH1C; ADH1B; ADH1A; ALDOC; PGK2	3.297e-06
	Folate Metabolism	6	CRP; SAA2; SAA1; MAT1A; NFKB1; SHMT1	0.00104412
	HIF-1 signaling pathway	7	IGF1; STAT3; PLCG2; AKT2; NFKB1; ALDOC; PGK2	0.00175752
	VEGFA-VEGFR2 Signaling Pathway	15	NCF1; SRP54; STAT3; PDIA6; P4HB; FAM120A; AP2S1; ITGAV; DSC1; MAPK14; IGFBP3; ACOT9; NFKB1; STIP1; EIF2AK3	0.00218628
	Signaling by Rho GTPases	20	MAPK14; H3-3A; NCF1; NCKAP1L; MYH14; RAC3; BUB1B; GIT1; ARPC1B; VCP; CPNE8; S100A9; ARHGEF40; AURKB; DBN1; PGRMC2; ZNF512B; STIP1; TRA2B; MYL9	0.00255897
	ECM proteoglycans	4	BCAN; LAMA2; HSPG2; ITGAV	0.00896603

## Sheet: D. S and NS proteins
Symbol	FC (SNSG/SSG)	adj P-value	Post-treatment first evaluation	Post-treatment second evaluation	Post-treatment third evaluation	Post-treatment forth evaluation	Post-treatment fifth evaluation	Post-treatment sixth evaluation	Post-treatment seventh evaluation
ACR	0.641101	0.00488357	0.494367	0.330731	-0.603141	0.298863	-0.397659	-0.490209	-0.838711
AKR1C3	0.549086	0.0125943	0.175416	-0.321628	-0.454483	-0.765179	-0.154007	-1.65496	-1.19698
BGN	0.568278	0.00772209	-0.169457	0.393699	-0.305407	-0.274955	-0.385121	-0.888548	-0.615311
CNTROB	0.556563	0.0325704	0.786284	1.66996	-0.00519425	0.140916	-0.0800967	-0.903503	-0.903503
EPB42	0.606685	0.0485286	1.02707	1.04611	1.94587	0.0473621	0.938218	-0.872496	-0.772228
GZMM	0.64107	0.00488357	0.494346	0.330721	-0.603136	0.298875	-0.39765	-0.490192	-0.838707
IDH3G	0.659784	0.00154598	0.906072	0.0458218	0.466006	0.273947	-0.701271	-0.320687	-0.901036
KLK12	0.356822	0.00218623	0.494332	0.330715	-0.603133	0.298882	-0.397643	-0.490182	-0.838704
KLK13	0.64107	0.00488357	0.494346	0.330721	-0.603136	0.298875	-0.39765	-0.490192	-0.838707
MDN1	0.605987	0.0462489	1.40401	1.23118	-0.0906409	-0.38338	-0.660713	0.254953	-0.940093
NCL	0.495637	0.016314	0.109202	0.253332	-0.384445	-0.0867162	-0.029419	-0.520644	-0.58991
PDE1A	0.329097	0.0256341	1.056	1.55892	1.75744	-0.659704	-0.659704	-0.659704	-0.659704
PDE1C	0.309098	0.0124859	1.35862	1.91544	2.13522	-0.540929	-0.540929	-0.540929	-0.540929
TMPRSS12	0.641077	0.00488357	0.49435	0.330724	-0.603137	0.298872	-0.397652	-0.490196	-0.838708
YWHAQ	0.524981	0.00974661	0.865042	0.820889	-0.266484	0.380955	0.48178	-0.529729	-0.706186
DNAJB11	0.529397	0.0365717	0.576455	0.5579	0.32331	0.675954	0.39868	-0.398739	-0.780618
RPS6KA4	0.562135	0.0345389	2.30569	0.0495231	2.09421	0.638886	-0.577531	-0.577531	-0.577531
SCN7A	0.421857	0.0356901	1.92951	-0.310566	1.33964	0.553005	-0.671788	-0.671788	-0.671788
REG1B	0.375137	0.0467361	0.392889	-0.0533617	0.220298	0.111483	-0.546968	-0.123905	-0.956064
EFNA1	0.528332	0.0284926	-0.155179	-0.153685	-0.237004	-0.472831	-0.204853	-0.663523	-0.537728
CHMP4B	0.431464	0.00596188	0.416928	0.348763	-0.227906	0.243528	-0.649803	-0.649803	-0.649803
TOM1L1	0.122446	0.00143214	0.697046	0.242994	-0.420865	-0.420865	-0.420865	-0.420865	-0.420865
AFAP1L2	0.352914	0.0436565	0.809666	1.61496	-0.521031	-0.169555	0.0933675	-0.819346	-0.819346
MSH3	0.36846	0.0380856	-0.208595	-0.278673	-0.171895	-0.401746	-0.473942	-0.402884	-0.420795
SULT1C2	0.486801	0.0485587	0.381684	0.515249	-0.0595025	0.2826	-0.581983	-0.581983	-0.447025
KLC4	0.530415	0.0103623	0.153923	-0.0134567	-0.178859	-0.234269	-0.629979	-0.724629	-0.699221
PPM1H	0.0955966	0.00940977	0.715615	2.10295	-0.0810752	0.0591022	-0.779698	-0.779698	-0.779698
ATG7	0.577914	0.0206171	-0.066828	-0.00506223	-0.230581	0.0514821	-0.286737	-0.309525	-0.440207
FAAH	0.157604	0.0100595	1.89584	1.18057	-0.304582	-0.5757	-0.5757	-0.5757	-0.422233
MYL9	1.59349	0.010032	-1.16159	-0.96063	-1.06686	-0.695326	1.72913	0.721669	1.45221
PPP4C	1.51641	0.0446569	0.0256478	-0.420986	-0.230231	0.0728925	0.311956	0.0868678	0.706039
SBF1	3.24019	0.00143214	-1.49179	-0.796221	-0.963347	-0.40642	-0.703849	0.121581	0.357871
RBBP8NL	2.13979	0.00599832	-0.727298	-0.754673	-1.00358	-0.617747	-0.624565	-0.319913	0.292189
NAGK	1.94268	0.0154103	-0.350196	-0.445999	0.627187	0.768946	0.949018	0.522588	1.01783
HTRA3	2.43348	0.0274761	-1.2033	-0.445739	-0.764043	0.0834318	0.296803	0.613657	0.126258
NME7	20.335	0.0104971	0.208672	0.0839874	-0.374936	0.285517	0.284736	0.866741	1.45927
PCK1	4.55784	0.0416914	-0.771977	-0.618036	1.47581	-0.133986	0.262225	1.23502	2.03691
ATP5MG	65314.8	0.0279389	-0.409776	-0.298855	-0.335799	-0.268008	0.452479	0.463834	0.200525
PNO1	32.4934	0.0386191	-0.21819	0.486698	-0.454096	-0.163633	1.52924	1.00626	2.0786

## Sheet: E. The typical case
Course	S-sig	NS-sig
Post-treatment first evaluation	14.7046	0.494488
Post-treatment second evaluation	10.7354	0.417349
Post-treatment third evaluation	16.6218	3.15508
Post-treatment fourth evaluation	3.85962	2.68723
Post-treatment fifth evaluation	3.43486	0.165497
Post-treatment sixth evaluation	7.1811	8.97534
Post-treatment seventh evaluation	1.74865	14.0978

## Sheet: F. Validation
Validation cohort_Post-treatment first evaluation
Group	S	S	S	S	S	S	S	S	S	S	S	S	S	S	S	NS	NS	NS	NS	NS	NS	NS	NS	NS	NS	NS	NS	NS
Symbol	Exp141586	Exp141588	Exp141592	Exp141593	Exp141594	Exp141595	Exp141596	Exp141599	Exp141600	Exp141602	Exp149722	Exp149734	Exp149756	Exp149743	Exp149759	Exp149727	Exp149730	Exp149740	Exp149753	Exp149751	Exp149748	Exp149746	Exp141587	Exp141589	Exp141590	Exp141591	Exp141597	Exp141598
HTRA3	8.23651	1e-05	9.22027	3.12329	3.4708	2.99152	2.24226	3.00366	4.29443	8.06454	1e-05	1e-05	1e-05	1e-05	0.800021	4.0822	17.8657	10.9244	4.35023	4.49729	5.47203	3.19575	3.98835	6.31378	1e-05	4.52042	4.65295	1.81592
MYL9	0.942296	10.4196	1e-05	9.13741	0.255833	9.62756	24.6495	22.8625	13.442	1e-05	1.9021	0.615718	1e-05	0.217094	1e-05	24.6444	26.1962	25.173	23.3719	33.5001	24.0809	32.0643	0.608554	0.321188	0.243716	21.7545	0.382189	0.144176
SBF1	0.0645019	0.0350882	1e-05	0.123879	0.070773	1e-05	0.0643809	1e-05	0.0490004	0.0186143	0.555148	1e-05	0.0938713	0.0511184	0.346382	0.4088	3.26346	1.44985	6.75462	0.717567	0.585134	1.09206	0.0692841	0.0591537	0.097383	0.0563692	0.112575	0.0576474
KLC4	1e-05	2.18474	1e-05	1e-05	1e-05	1e-05	1e-05	1e-05	1e-05	1e-05	19.7893	11.8355	9.00346	12.0413	8.93553	1e-05	1e-05	1e-05	1e-05	1e-05	1e-05	1e-05	1e-05	1e-05	0.242114	1e-05	1.79836	1e-05
IDH3G	1e-05	1e-05	1e-05	1e-05	1e-05	1e-05	1e-05	1e-05	2.49632	1e-05	5.01933	5.91945	16.8877	6.06962	8.73393	1e-05	0.00906296	1e-05	1e-05	1e-05	1e-05	1e-05	1e-05	1e-05	1e-05	1e-05	1e-05	1e-05
MDN1	1e-05	1e-05	1e-05	1e-05	0.0568114	1e-05	1e-05	1e-05	1e-05	1e-05	2.08942	1.49112	1.14787	2.22241	1.34551	1e-05	1e-05	1e-05	0.0369241	1e-05	1e-05	1e-05	1e-05	1e-05	1e-05	1e-05	1e-05	1e-05
Validation cohort_Post-treatment second evaluation
Group	S	S	S	S	S	S	S	S	S	S	S	S	S	S	NS	NS	NS	NS
Gene symbol	Exp149737	Exp149731	Exp149766	Exp149767	Exp149774	Exp149760	Exp149769	Exp149724	Exp149723	Exp149735	Exp149757	Exp149754	Exp149772	Exp141603	Exp149762	Exp149728	Exp149741	Exp149749
HTRA3	9.8017	10.0138	11.1774	3.58726	12.4642	13.4526	8.12618	5.21937	21.7256	32.442	7.92339	8.38138	0.579682	5.41957	12.9515	27.6541	28.1334	29.3902
MYL9	1e-05	1e-05	8.6498	10.5362	18.3708	9.13509	6.75957	7.61476	6.07361	7.92088	9.10828	13.1506	15.46	1e-05	16.6454	13.1326	13.4288	14.0962
SBF1	0.225524	3.04738	1.56401	0.120626	0.491009	0.538625	0.506341	0.585787	2.89863	3.09951	0.27568	2.67511	0.117279	2.59241	2.51188	3.00859	8.53577	3.56465
KLC4	155.46	200.125	329.58	224.27	274.246	144.772	256.053	210.64	199.69	220.421	335.963	293.648	215.193	729.327	217.591	168.148	100.438	134.13
IDH3G	37.5811	28.626	74.827	23.5346	76.3254	24.8088	33.089	36.8241	49.1799	18.4026	48.5238	61.8825	33.329	71.2111	31.0436	22.5716	8.6215	16.8227
MDN1	1.07948	1.6474	10.6854	4.99519	12.8838	1.81778	10.3654	1.83825	3.48265	1.6985	9.296	13.402	4.88681	117.101	2.88224	1e-05	1e-05	1.68722
