# Supplementary material for: Longitudinal plasma proteome profiling reveals the diversity of biomarkers for diagnosis and cetuximab therapy response of colorectal cancer
Source: Nat Commun. 2024 Feb 1;15:980. doi: 10.1038/s41467-024-44911-1 (PMC10834432; doi:10.1038/s41467-024-44911-1)
Supplement: Supplementary file 10 — Source data [file 41467_2024_44911_MOESM10_ESM.xlsx]

## Sheet: Fig. 1C
The number of proteins quantified in pre-treatment CRC samples	The number of proteins quantified in healthy control samples
1967	1902
1906	1923
1888	1979
2029	1848
1842	1963
2095	1981
1794	2088
1931	1997
1867	1898
1902	2026
1871	1944
1934	1915
2063	1933
1873	1906
1856	1932
1821	1978
1894	1794
1976	1835
1881	1886
1873	1966
1937	1964
1916	2046
1924	1874
2021	1880
1935	1935
1883	1909
1839	1952
1788	1855
2033	1896
1875	1834
2004	1952
1993	2003
2062	1921
1856	1911
1918	2152
1986	1890
1910	1870
1954	1979
1955	1912
2042	1808
1989	1882
1948	1922
1948	1993
1948	1956
1984	1933
2138	1837
1771	1964
1723	1880
1982	1883
1883	1827
2043	1985
1831	1981
1878	1859
1949	1937
1963	1922
1941	1898
1780	1788
1908	1953
1952	1976
1836	1939
2112	1797
2164	1939
2013	1921
1866	1838
1981	1917
2195	1883
1956
2116
1956
2012
2107
1949
1883
1912
1837
1978
1814
1830
1807
1845
1880
1952
1894
1892
1902
1884
1779
1731
1712

## Sheet: Fig. 2B
The expression of the diagnostic biomarkers in plasma samples of the Fudan CRC cohort
Gene symbol	Exp113024	Exp113000	Exp112994	Exp112987	Exp112980	Exp112973	Exp112960	Exp112947	Exp112945	Exp112941	Exp112934	Exp112928	Exp112925	Exp112923	Exp112917	Exp112915	Exp112914	Exp112911	Exp112908	Exp112893	Exp112889	Exp112886	Exp112883	Exp112880	Exp112873	Exp112866	Exp112865	Exp112864	Exp112863	Exp112858	Exp112855	Exp112852	Exp112851	Exp112850	Exp112849	Exp112848	Exp112844	Exp112843	Exp112842	Exp112838	Exp112833	Exp112831	Exp112830	Exp112819	Exp112810	Exp112784	Exp112730	Exp112724	Exp112719
Group	CRC	CRC	CRC	CRC	CRC	CRC	CRC	CRC	CRC	CRC	CRC	CRC	CRC	CRC	CRC	CRC	CRC	CRC	CRC	CRC	CRC	CRC	CRC	CRC	CRC	CRC	CRC	CRC	CRC	CRC	CRC	CRC	CRC	CRC	CRC	CRC	CRC	CRC	CRC	CRC	CRC	CRC	CRC	CRC	CRC	CRC	CRC	CRC	CRC
COL12A1	-0.127377	-0.0538242	-0.0454934	6.9492	-0.287592	0.201117	0.294024	-0.33712	0.0209636	-0.531759	-0.45056	-0.433006	-0.39647	-0.379712	-0.267883	0.104408	-0.297772	-0.266951	-0.00752051	0.0169186	0.120934	0.0818458	-0.311223	-0.184602	0.250066	0.0816134	-0.287463	-0.188319	0.128283	0.157555	-0.312617	-0.547794	-0.00871189	-0.401056	-0.324501	-0.421846	-0.431257	-0.392143	-0.190623	0.192924	-0.046813	-0.244885	0.0872248	-0.211673	-0.311203	0.00299895	0.186754	0.715473	-0.114254
THBS2	-0.705603	-0.299516	1.36417	-0.45957	0.914375	2.43501	0.746097	0.856368	0.519009	-0.315426	0.24575	-0.28103	0.697171	-0.263304	1.52021	1.21715	0.549682	1.57716	0.0879445	0.857227	0.195671	0.304561	-0.285172	-0.486267	0.188583	-0.0422348	0.382738	-0.599655	0.886214	0.349317	0.140171	-0.142928	0.719589	-0.708161	0.346716	0.0346247	-0.639545	0.230576	-0.23078	1.69747	2.84972	-0.350086	-0.394001	-0.65751	0.536151	-0.528141	0.349219	0.55849	-0.483887
S100A8	-0.886768	-0.452247	-0.650252	-0.876897	-0.316037	-0.00820409	-0.087771	-0.871461	3.09471	-0.936429	1.21352	-0.894349	0.431463	-0.0941032	-0.402678	-0.249771	-0.584883	-0.284976	-0.389024	0.676249	0.671748	3.40527	0.386879	2.97034	1.49058	-0.756428	1.66012	0.788338	0.574389	0.877838	-0.866279	-0.929102	-0.39493	1.27469	-0.321554	-0.599711	3.03147	-0.1583	0.458879	0.464901	-0.208204	0.0901972	-0.428036	0.377009	-0.804639	-0.611564	0.0318038	1.21328	-0.0615678
S100A9	-0.315998	0.0736037	-0.291271	0.0349892	-0.285038	0.10881	-0.220868	-0.282712	-0.281143	-0.0583084	-0.252019	-0.207569	0.392625	-0.175565	-0.302389	-0.268877	1.44905	4.04125	-0.209608	10.229	-0.231204	-0.310131	-0.328563	-0.276155	-0.272192	-0.270993	-0.291833	-0.0236963	-0.209508	-0.321044	-0.232484	-0.148574	-0.341391	-0.297854	-0.240095	-0.299351	-0.128767	0.222614	-0.257603	-0.303738	-0.27839	-0.320376	-0.233236	-0.0271262	-0.0265207	-0.196572	-0.265892	-0.271992	1.33549
The expression of the diagnostic biomarkers in tissue samples of the Fudan CRC cohort
Gene symbol	Exp150508	Exp150509	Exp150510	Exp150511	Exp150512	Exp150513	Exp150514	Exp150515	Exp150516	Exp150517	Exp150518	Exp150519	Exp150520	Exp150521	Exp150522	Exp150523	Exp150524	Exp150525	Exp150526	Exp150527	Exp150528	Exp150529	Exp150530	Exp150531	Exp150532	Exp150533	Exp150534	Exp150535	Exp150536	Exp150537	Exp150538	Exp150539	Exp150540	Exp150541	Exp150542	Exp150543	Exp150544	Exp150545	Exp150546	Exp150547	Exp150548	Exp150549	Exp150550	Exp150551	Exp150552	Exp150553	Exp150554	Exp150555	Exp150556
Group	T	T	T	T	T	T	T	T	T	T	T	T	T	T	T	T	T	T	T	T	T	T	T	T	T	T	T	T	T	T	T	NAT	NAT	NAT	NAT	NAT	NAT	NAT	NAT	NAT	NAT	NAT	NAT	NAT	NAT	NAT	NAT	NAT	NAT
COL12A1	0.838327	-0.14783	-0.0758974	0.244112	-0.230522	1.63635	4.39563	0.572421	1.28622	-0.136764	-0.679919	0.456529	-0.679919	1.02093	-0.121393	-0.282167	-0.176726	-0.679919	1.54874	-0.679919	1.20168	1.01724	-0.53301	-0.679919	-0.0611419	-0.303992	-0.288622	0.22536	-0.635683	0.0682759	3.58992	-0.679919	-0.110019	-0.679919	-0.343955	-0.679919	-0.405436	-0.436792	-0.236978	-0.540695	-0.679919	-0.679919	-0.679919	-0.679919	-0.679919	1.07319	-0.485669	-0.679919	0.399659
THBS2	2.20887	1.93769	0.341083	-0.652389	-0.512036	1.79405	4.48174	0.96009	-0.578471	-0.388574	-0.414083	0.145518	-0.720865	1.11121	-0.736851	0.694348	-0.220218	-0.494803	0.503657	0.186898	0.37192	1.95016	0.221816	0.555808	-0.243346	0.100849	-0.433016	1.10872	-0.734697	0.651493	1.46334	-0.24754	0.00550417	-0.961088	-0.530515	-0.543099	-0.775397	-0.268627	-0.70556	-0.687081	-0.299238	-0.0482338	-0.750002	-0.886954	-0.406147	-0.682999	-0.233142	-0.638785	-0.584706
S100A8	1.61334	-0.282112	-0.534265	2.06716	-0.445651	0.535251	1.4558	-0.0170422	-0.638626	0.714282	0.537091	-0.432255	5.34102	1.24924	0.435265	-0.150111	-0.104736	-0.24833	1.05722	-0.149743	-0.179771	0.217631	-0.327045	2.4707	0.16048	-0.158023	-0.0748549	-0.36734	-0.638626	0.335243	-0.441051	-0.357588	-0.261246	-0.638626	-0.638626	-0.593513	-0.638626	-0.501145	-0.504494	-0.638626	-0.451023	-0.35895	-0.638626	-0.638626	-0.498458	-0.534375	-0.326382	-0.47671	-0.472515
S100A9	2.29194	-0.0422083	0.281066	-0.707393	-0.396281	1.78221	2.11491	-0.316771	0.406458	0.873037	3.89993	0.628538	2.33468	0.727218	2.02346	-0.627999	-0.0525791	-0.541576	1.02022	0.355651	-0.320228	-0.12486	-0.707393	-0.536862	-0.150316	-0.270365	-0.146125	-0.283983	-0.707393	1.83375	0.26001	0.221984	-0.707393	-0.707393	-0.5289	-0.543147	-0.707393	0.0238921	-0.707393	-0.707393	-0.707393	-0.707393	-0.524186	-0.638684	-0.61019	-0.544718	-0.191484	-0.707393	-0.707393
The expression of the diagnostic biomarkers in tissue samples of the CPTAC CRC cohort
Gene symbol	01CO005	01CO006	01CO008	01CO013	01CO014	01CO015	01CO019	01CO022	05CO002	05CO003	05CO006	05CO011	05CO015	05CO020	05CO026	05CO028	05CO029	05CO032	05CO033	05CO034	05CO035	05CO037	05CO039	05CO041	05CO044	05CO045	05CO047	05CO048	05CO049	05CO050	05CO053	05CO054	06CO001	06CO002	09CO005	09CO006	09CO008	09CO011	09CO013	09CO014	09CO015	09CO018	09CO019	09CO022	11CO005	11CO007	11CO008	11CO010	11CO018
Group	T	T	T	T	T	T	T	T	T	T	T	T	T	T	T	T	T	T	T	T	T	T	T	T	T	T	T	T	T	T	T	T	T	T	T	T	T	T	T	T	T	T	T	T	T	T	T	T	T
COL12A1	1.02077	-1.11576	-0.696224	0.269262	0.741602	0.588325	0.191307	0.602283	0.768465	1.62571	0.484034	0.082933	0.840758	0.702229	0.013142	-0.802491	-0.795775	0.556458	1.2865	0.446241	0.634018	2.77726	0.280455	0.693012	1.7516	0.271369	0.178665	1.63177	-0.374527	0.0849082	0.562779	-0.766278	0.672733	1.25766	-0.403102	0.388302	0.997853	-0.20716	0.959271	0.551323	0.871571	-0.192412	0.801648	0.420827	0.492988	1.1406	2.49546	0.398968	1.37077
THBS2	-0.00907192	-0.888047	-1.13384	-0.659653	-0.331994	0.192839	-0.0385515	0.180661	0.78591	2.04029	0.97342	-0.602433	0.161813	0.26504	-0.686039	-1.24953	-1.62223	0.304572	0.781464	0.584966	-0.128923	2.45107	-0.958798	-0.0333322	1.16025	0.619955	0.5233	1.34931	-0.191942	-0.469823	-0.255637	-1.56047	-0.0818527	1.74511	-0.190782	-0.00452916	1.38391	-0.649214	1.34931	-0.169422	0.276348	-0.67995	0.295003	-0.383221	1.08177	0.706847	2.62379	0.303412	1.41059
S100A8	0.386414	0.294634	-1.79229	1.23236	0.644581	0.543215	-0.507543	1.69359	0.232114	3.39131	0.879741	-0.66126	1.2241	2.09355	0.850898	-0.754707	-0.143841	0.663254	1.48919	-0.706191	-0.191607	1.65041	0.356988	0.991194	2.88414	1.01812	-0.429518	1.9475	0.582728	1.6359	0.668923	-0.766877	-0.100077	-0.0768197	0.137833	-0.08799	1.3223	-0.206695	1.14483	0.576226	0.925673	0.306305	-0.12942	0.265542	-1.43835	-0.403259	0.199353	-0.86766	0.185599
S100A9	0.487689	0.0660717	-1.85513	0.654165	0.585473	0.338929	-0.464184	1.86022	0.0415823	2.86785	0.84044	-0.510732	1.15958	2.04242	0.690812	-0.998522	-0.176217	0.597544	1.58771	-0.665744	-0.218596	1.48081	0.379918	0.889245	2.67871	1.00058	-0.497966	1.76062	0.57262	1.46231	0.548478	-0.761618	0.333371	-0.124199	0.0383692	0.17749	0.963061	-0.0127807	0.901924	0.592507	1.0519	0.411442	-0.24048	0.184784	-1.61684	-0.431706	0.23854	-0.908554	0.146748
[truncated: 143 more columns]

## Sheet: Fig. 2D
Symbol	HR	95% CI	P-value
COL12A1	3.809	0.8072 to 17.97	0.0133
THBS2	4.742	0.8860 to 25.38	0.0028
S100A8	11.25	3.628 to 34.88	0.0019
S100A9	4.81	1.242 to 18.63	0.0023

## Sheet: Fig. 2H, Fig. S2G
Firmina ID	Group	COL12A1	S100A8	S100A9	THBS2
Exp042318	Healthy controls	0.803897	0.851633	14.239	0.00715282
Exp042413	Healthy controls	0.834277	0.142221	8.29096	0.164812
Exp042366	Healthy controls	0.898221	2.54248	21.1631	3.7695
Exp042258	Healthy controls	0.908263	3.18159	20.5419	4.06926
Exp042280	Healthy controls	0.956002	1e-05	9.6271	3.53559
Exp042325	Healthy controls	0.968815	1.83618	17.7755	0.0736704
Exp042272	Healthy controls	1.15567	1.76314	15.3061	5.52997
Exp042270	Healthy controls	1.15976	16.094	16.9987	0.0573808
Exp042229	Healthy controls	1.16308	4.23684	16.7781	1e-05
Exp042173	Healthy controls	1.17023	1.72015	14.5161	2.4955
Exp042285	Healthy controls	1.17089	1.26487	32.3983	0.00550298
Exp042416	Healthy controls	1.18628	2.07339	9.59503	1e-05
Exp042369	Healthy controls	1.21346	13.7072	54.1143	0.00790911
Exp042201	Healthy controls	1.21671	1e-05	6.63306	0.190133
Exp042244	Healthy controls	1.22181	6.61608	8.99363	0.071498
Exp042193	Healthy controls	1.22578	2.3679	17.1451	17.1431
Exp042263	Healthy controls	1.24926	3.4425	21.4661	0.0342541
Exp042261	Healthy controls	1.26961	1.72817	10.9782	0.0360491
Exp042399	Healthy controls	1.30068	5.55222	19.957	0.00714115
Exp042362	Healthy controls	1.37078	2.82357	20.3486	0.193713
Exp079249	Colorectal cancer (RAS mutation)	9.66938	4.79425	38.3118	0.552273
Exp083009	Colorectal cancer (RAS mutation)	1.43619	9.26773	56.8281	0.205312
Exp081474	Colorectal cancer (RAS mutation)	0.810027	4.30027	19.1699	8.96757
Exp079148	Colorectal cancer (RAS mutation)	8.64988	3.10221	27.2256	0.335125
Exp075585	Colorectal cancer (RAS mutation)	2.88488	15.0134	96.9231	18.0376
Exp087442	Colorectal cancer (RAS mutation)	3.46415	7.06044	41.9343	0.139494
Exp075588	Colorectal cancer (RAS mutation)	3.36696	4.78494	39.8913	0.175338
Exp082978	Colorectal cancer (RAS mutation)	1.87845	4.22074	22.7137	35.4354
Exp079286	Colorectal cancer (RAS mutation)	3.3863	4.19141	32.0283	0.308189
Exp082971	Colorectal cancer (RAS mutation)	10.2177	15.5921	71.1916	10.7322
Exp087365	Colorectal cancer (no metastases)	3.1885	3.32903	38.0094	2.16442
Exp081487	Colorectal cancer (no metastases)	1.09344	10.8564	127.65	4.58206
Exp081590	Colorectal cancer (no metastases)	1.45883	11.3803	65.8554	7.96155
Exp083947	Colorectal cancer (no metastases)	7.44733	5.93609	62.7485	0.625873
Exp079147	Colorectal cancer (no metastases)	1.82361	4.12118	30.6532	0.466218
Exp087462	Colorectal cancer (no metastases)	1.68577	9.43735	12.4792	0.397835
Exp079142	Colorectal cancer (no metastases)	8.55597	32.127	128.336	21.7523
Exp079246	Colorectal cancer (no metastases)	0.294605	2.47651	42.2697	1.09155
Exp081472	Colorectal cancer (no metastases)	2.04136	0.685415	24.523	0.823547
Exp087361	Colorectal cancer (no metastases)	2.26148	9.54179	48.2043	0.273471

## Sheet: Fig. 2I, Fig. S2H
CPTAC cohort			T				NAT
Patient ID	Metastases	RAS mutation	COL12A1	THBS2	S100A8	S100A9	COL12A1	THBS2	S100A8	S100A9
01CO005	No	No	0.485	-0.5927	-0.3536	-0.1222	-1.0193	-1.2032	-2.604	-2.8436
01CO006	Yes	No	-1.1375	-1.5021	-0.4637	-0.6077	-0.5402	-1.4855	-0.0023	0.096
01CO008	No	Yes	-0.8189	-1.7564	-2.9672	-2.82	-1.0098	-1.4251	-2.4053	-2.0302
01CO013	No	No	-0.0857	-1.2658	0.6612	0.0695	-1.1229	-0.8332	-1.6153	-1.4586
01CO014	No	No	0.273	-0.9268	-0.0439	-0.0096	-0.6642	-1.0359	-0.09	0.3977
01CO015	No	No	0.1566	-0.3838	-0.1655	-0.2935	-0.875	-1.181	0.0877	0.1179
01CO019	Yes	Yes	-0.1449	-0.6232	-1.426	-1.2183	-0.5122	-1.07	-1.4581	-1.0379
01CO022	No	No	0.1672	-0.3964	1.2145	1.4583	-1.5654	-1.4012	-2.4727	-2.4534
05CO002	No	No	0.2934	0.2298	-0.5387	-0.6359	-0.6209	-0.7971	-1.7108	-1.8098
05CO003	No	No	0.9444	1.5276	3.2511	2.6186	-1.1306	-1.1981	-1.6105	-1.6416
05CO006	No	No	0.0774	0.4238	0.2382	0.284	-0.8822	-1.8008	-0.7631	-0.4226
05CO011	No	No	-0.2272	-1.2066	-1.6104	-1.2719	0.3763	-0.6862	-1.7235	-1.1247
05CO015	No	No	0.3483	-0.4159	0.6513	0.6515	-1.0666	-1.3585	-1.5873	-1.4553
05CO020	No	Yes	0.2431	-0.3091	1.6943	1.6681	-0.504	-0.9303	-0.4902	-0.4118
05CO026	Yes	Yes	-0.2802	-1.2931	0.2036	0.1117	-0.8243	-1.3641	-1.6241	-1.5352
05CO028	No	Yes	-0.8996	-1.8761	-1.7225	-1.8336	-0.25	-1.5949	1.6402	2.2407
05CO029	No	No	-0.8945	-2.2617	-0.9897	-0.8867	-0.5858	-0.8371	-1.7498	-1.4055
05CO032	No	No	0.1324	-0.2682	-0.0215	0.0043	-1.1045	-1.639	-2.0059	-1.7272
05CO033	No	Yes	0.6868	0.2252	0.9693	1.1445	-0.4949	-0.3311	-1.1553	-0.9499
05CO034	No	No	0.0487	0.0219	-1.6643	-1.4504	-1.4895	-1.4409	-1.4878	-1.1718
05CO035	No	No	0.1913	-0.7167	-1.047	-0.9355	-1.2203	-1.4505	-1.6057	-1.4445
05CO037	No	No	1.8189	1.9526	1.1627	1.0214	-0.6829	-0.7644	0.0282	0.454
05CO039	No	No	-0.0772	-1.5753	-0.3889	-0.2463	-0.7498	-0.8251	-1.4796	-1.1721
05CO041	No	No	0.2361	-0.6178	0.3719	0.3402	-0.5236	-0.6569	-1.3401	-1.2157
05CO044	No	Yes	1.04	0.6171	2.6427	2.4008	-0.795	-1.1043	-1.6533	-1.5433
05CO045	No	No	-0.0841	0.0581	0.4042	0.4684	-1.2107	-1.4879	-2.1973	-1.9188
05CO047	No	Yes	-0.1545	-0.0419	-1.3324	-1.2572	-0.4618	-1.3271	-1.1804	-1.0166
05CO048	No	No	0.949	0.8127	1.5191	1.3436	-1.1771	-1.9837	-1.5474	-1.3111
05CO049	No	No	-0.5746	-0.7819	-0.1181	-0.0244	-1.7265	-1.7996	-2.115	-2.039
05CO050	No	No	-0.2257	-1.0694	1.1453	1.0001	-0.9106	-1.1537	-1.2848	-1.6237
05CO053	No	Yes	0.1372	-0.8478	-0.0147	-0.0522	-0.8169	-0.7843	-1.4534	-1.463
05CO054	No	Yes	-0.8721	-2.1978	-1.7371	-1.5608	-0.8717	-1.2517	-1.4096	-0.9134
06CO001	No	No	0.2207	-0.668	-0.9372	-0.2999	-1.1214	-1.4862	-1.99	-1.5952
06CO002	No	No	0.6649	1.2222	-0.9093	-0.8268	-0.8448	-0.8767	-2.2047	-2.0793
09CO005	Yes	Yes	-0.5963	-0.7807	-0.6518	-0.6396	-1.3788	-1.3892	-1.726	-1.6168
09CO006	Yes	Yes	0.0047	-0.588	-0.9227	-0.4794	-1.0199	-1.5659	-1.7496	-1.7549
09CO008	Yes	No	0.4676	0.8485	0.7691	0.4252	-0.3786	-0.8841	-1.9725	-1.4899
09CO011	Yes	Yes	-0.4475	-1.255	-1.0651	-0.6985	-0.9594	-0.857	-2.1742	-1.8684
09CO013	No	Yes	0.4383	0.8127	0.5562	0.3548	-0.8296	-1.8761	-2.1574	-2.0672
09CO014	No	Yes	0.1285	-0.7586	-0.1259	-0.0015	-0.8723	-1.2401	-0.8531	-0.8671
09CO015	Yes	No	0.3717	-0.2974	0.2933	0.5275	-0.9472	-1.6871	-1.3823	-1.4296
09CO018	No	Yes	-0.4363	-1.2868	-0.4497	-0.21	-1.722	-1.8582	-3.0353	-2.7786
09CO019	No	Yes	0.3186	-0.2781	-0.9724	-0.9607	-1.5479	-1.9855	-2.1672	-2.2709
09CO022	No	Yes	0.0294	-0.9798	-0.4986	-0.471	-0.8317	-1.0017	-0.7224	-0.433
11CO005	No	Yes	0.0842	0.5359	-2.5426	-2.5456	-0.5744	-0.6893	-2.9151	-2.4702
11CO007	No	No	0.576	0.148	-1.3009	-1.1809	-1.0491	-1.1275	-1.4754	-1.5679
11CO008	No	Yes	1.6049	2.1313	-0.578	-0.4091	-0.2469	-0.266	-1.6944	-1.4639
11CO010	No	No	0.0128	-0.2694	-1.858	-1.73	-0.5047	-1.2627	-1.881	-1.6605
11CO018	No	No	0.7508	0.8761	-0.5945	-0.5148	-0.8102	-1.6414	-1.0747	-1.037
11CO019	No	No	1.3542	2.1263	0.9068	1.1383	-0.6228	-0.7547	-0.7318	-0.5612
11CO020	No	Yes	0.2224	0.3622	-0.3671	-0.3723	-0.7668	-1.3588	-1.7293	-1.7575
11CO021	No	Yes	1.2133	2.2256	0.4027	0.4574	-0.6785	-0.9634	-1.9118	-1.173
11CO022	No	No	-0.2721	-0.3636	0.4995	0.5786	-1.4753	-1.2649	-0.3738	-0.1104
11CO027	No	No	0.4227	-0.348	-2.6399	-2.6488	-0.2198	-1.1747	-1.6551	-1.2883
11CO030	No	No	0.554	0.6297	0.4769	0.4905	-0.5079	-1.1078	-1.1809	-0.9524
11CO031	No	No	0.0733	-0.5439	0.3949	0.7238	-0.1778	-1.0702	-2.2297	-2.2095
11CO032	No	No	-0.2142	-0.7041	-0.8635	-0.9947	-0.6792	-1.4212	-0.9514	-0.8575
11CO033	No	No	0.6165	1.2858	-0.437	-0.0273	-1.273	-1.6117	-1.4283	-1.0344
11CO036	No	No	2.0159	2.8179	0.9035	0.812	-0.6263	-1.0657	-1.3987	-1.2578
11CO037	No	No	-0.1625	-0.776	-1.6085	-1.5116	-0.3395	-0.9167	-2.1553	-2.2705
11CO039	No	No	-0.1798	-0.6112	-2.6232	-2.5259	-0.4346	-0.6337	-2.9328	-2.3398
11CO042	No	No	-0.0873	-0.0327	-1.0054	-0.8254	-1.3179	-1.2017	-2.079	-2.0058
11CO043	No	Yes	0.861	1.4539	0.1497	0.2937	-1.1621	-1.1083	-2.4668	-2.2072
11CO044	No	Yes	0.8861	1.5661	2.859	2.8446	-1.0685	-1.3266	-1.3829	-1.3008
11CO045	No	Yes	0.504	0.7753	1.1506	0.8485	-1.5974	-1.3514	-2.7026	-2.5471
11CO047	No	No	1.5966	1.8347	1.9687	2.5706	-0.7086	-0.7971	-1.0311	-0.4417
11CO048	No	Yes	0.3801	-0.1391	0.8921	1.0209	-0.1142	-0.5738	0.5872	0.7101
11CO051	No	No	0.1928	0.1309	1.224	1.1282	-0.6033	-0.6677	-0.0068	-0.0651
11CO052	No	Yes	0.5242	0.793	0.3373	0.1361	-1.4821	-1.1648	-1.2613	-1.5014
11CO053	No	No	-0.0127	-0.4407	-0.4886	-0.3915	-0.8122	-1.1518	-0.3223	-0.2215
11CO054	No	Yes	0.3328	0.7155	2.2264	2.4066	-0.6592	-1.2628	-0.7703	-0.4238
11CO057	No	Yes	1.2456	2.2247	0.0004	0.4993	-0.7308	-1.4407	-1.3984	-1.1198
11CO058	No	Yes	-0.2494	-0.8929	-1.9301	-1.5501	-0.779	-0.6437	-2.3084	-1.9296
11CO061	No	No	0.6871	0.7707	-0.3793	0.0096	-0.6618	-0.8785	-0.642	-0.377
11CO062	No	Yes	0.4002	0.6961	-0.4085	-0.3864	-0.5368	-1.7255	-1.7642	-1.6384
11CO070	No	Yes	2.1139	3.0585	-1.1663	-1.1044	-0.4518	-1.1016	-0.5379	-0.2949
11CO072	No	No	0.5224	1.3704	-0.9145	-0.6069	-0.0965	-0.673	-2.211	-1.7857
11CO077	No	No	0.0545	0.7292	0.6114	0.7405	-1.1714	-1.2742	-0.6081	-0.5939
11CO079	No	No	0.3971	1.2486	0.3994	0.2935	-1.515	-1.169	-2.1497	-2.2413
14CO005	No	Yes	1.2704	2.1053	-0.1805	-0.1232	-0.4979	-1.1078	-0.1943	-0.0622
15CO001	Yes	Yes	-1.3064	-1.5798	-2.3638	-2.1427	-0.5608	-1.064	-0.575	-0.3941
15CO002	No	No	-0.3856	-1.4873	-1.3297	-1.2893	-0.5645	-1.4458	-0.257	0.1876
16CO002	No	No	-0.817	0.5058	-2.4587	-1.934	0.1075	-0.48	0.0523	0.0353
16CO003	No	No	0.0226	-0.4617	-0.6831	-0.6417	-1.1355	-1.3698	-2.8394	-2.4932
16CO006	No	Yes	0.9145	1.5462	0.7245	0.9967	-0.9428	-0.8876	-1.0227	-0.8069
16CO011	No	No	-0.3995	-0.6996	0.455	0.254	-0.5706	-1.1134	-1.1696	-0.8187
20CO001	No	Yes	-0.0183	-0.3617	-0.9904	-1.1908	-1.0766	-1.3815	-1.6971	-1.576
20CO003	No	No	0.2862	-0.4067	-1.2414	-0.9238	-1.7409	-1.5887	-2.0218	-1.8843
20CO004	No	Yes	0.4823	-0.2097	0.478	0.4949	0.3656	-1.1399	-1.34	-1.0029
20CO006	No	No	-0.3242	-1.165	-2.2482	-1.9725	-0.3918	-0.994	-0.9694	-1.1144
20CO007	No	Yes	-0.5152	-1.1406	-0.7709	-0.7183	-1.0095	-1.5564	-0.8953	-0.5078
21CO006	No	No	-0.0466	-0.245	0.2627	0.3288	-0.9907	-1.1139	-2.5674	-2.1806
21CO007	No	Yes	-0.6922	-0.6991	-0.4595	-0.4899	0.18	-1.0425	0.0851	0.3442
22CO004	No	No	-0.8132	-1.3741	-1.6406	-1.2665	-0.8373	-1.2915	-0.9164	-0.8354
22CO006	No	No	0.6874	1.0734	0.9585	1.3424	-0.164	-0.713	-1.0361	-0.8603
27CO004	NA	Yes	0.831	0.8132	-0.428	-0.6945	-1.0569	-1.4854	-0.9431	-1.0105

## Sheet: Fig. 3A
Therapy response	G-I	G-II	G-III
S	0.167	0.5	0.536
NS	0.833	0.5	0.464

## Sheet: Fig. 3B
Correlation coefficient	Cellular response to chemical stress	Autophagy	Neutrophil degranulation	Innate Immune System	TP53 Regulates Metabolic Genes	T Cell receptor signaling pathway
Cellular response to chemical stress	1	0.0403146	-0.0698665	0.141377	0.299869	-0.171804
Autophagy		1	0.259716	0.438674	0.0437864	0.0442383
Neutrophil degranulation			1	0.175858	0.142857	0.00832622
Innate Immune System				1	0.112933	-0.06288
TP53 Regulates Metabolic Genes					1	-0.0905219
T Cell receptor signaling pathway						1
P-value	Cellular response to chemical stress	Autophagy	Neutrophil degranulation	Innate Immune System	TP53 Regulates Metabolic Genes	T Cell receptor signaling pathway
Cellular response to chemical stress	0	0.707583	0.515306	0.186321	0.00430401	0.107425
Autophagy		0	0.0139771	1.708e-05	0.683688	0.680599
Neutrophil degranulation			0	0.0992583	0.181707	0.938273
Innate Immune System				0	0.292009	0.558277
TP53 Regulates Metabolic Genes					0	0.398868
T Cell receptor signaling pathway						0

## Sheet: Fig. 3E
Plasma samples			Tissue samples
Firmina ID	The xCell score of CD8+ Tem		Firmina ID	The xCell score of CD8+ Tem
Exp112844	1e-05		Exp150513	0.08566
Exp112842	0.0002		Exp150514	0.10291
Exp112833	0.0008		Exp150515	0.09296
Exp112851	1e-05		Exp150519	1e-05
Exp112852	1e-05		Exp150524	0.08762
Exp113024	1e-05		Exp150527	0.19816
Exp112866	1e-05		Exp150528	0.0609
Exp112863	1e-05		Exp150529	0.04858
Exp112880	1e-05		Exp150532	0.1193
Exp112908	1e-05		Exp150533	0.06849
Exp112648	0.1176		Exp150534	1e-05
Exp112591	0.0095		Exp150535	0.07123
Exp112960	1e-05		Exp150508	1e-05
Exp112598	0.0097		Exp150509	0.00965
Exp112617	1e-05		Exp150510	0.0433
Exp112579	0.0172		Exp150511	1e-05
Exp112713	0.0327		Exp150512	1e-05
Exp112596	1e-05		Exp150516	0.07873
Exp112724	0.0739		Exp150517	1e-05
Exp112973	1e-05		Exp150518	0.07654
Exp112571	1e-05		Exp150520	1e-05
Exp112624	0.0264		Exp150521	1e-05
Exp112701	0.0162		Exp150522	1e-05
Exp112987	1e-05		Exp150523	1e-05
Exp112810	1e-05		Exp150525	1e-05
Exp112994	1e-05		Exp150526	0.09591
Exp113000	1e-05		Exp150530	1e-05
Exp112550	1e-05		Exp150531	0.125
Exp112663	1e-05		Exp150536	1e-05
Exp112738	0.1621		Exp150537	1e-05
Exp112750	1e-05		Exp150538	1e-05
Exp112831	1e-05
Exp112838	1e-05
Exp112941	1e-05
Exp112923	1e-05
Exp112917	1e-05
Exp112858	1e-05
Exp112850	1e-05
Exp112945	1e-05
Exp112849	1e-05
Exp112873	1e-05
Exp112883	1e-05
Exp112886	1e-05
Exp112889	1e-05
Exp112893	1e-05
Exp112925	1e-05
Exp112928	1e-05
Exp112568	1e-05
Exp112706	1e-05
Exp112633	1e-05
Exp112819	1e-05
Exp112561	1e-05
Exp112730	0.005
Exp112573	1e-05
Exp112627	1e-05
Exp112620	1e-05
Exp112708	1e-05
Exp112644	1e-05
Exp112691	1e-05
Exp112980	1e-05
Exp112719	0.0156
Exp112544	1e-05
Exp112736	1e-05
Exp112553	0.0292
Exp112555	1e-05
Exp112664	1e-05
Exp112668	0.0092
Exp112735	0.0289
Exp112755	1e-05
Exp112757	1e-05
Exp112759	1e-05
Exp112770	0.0053
Exp112934	1e-05
Exp112584	1e-05
Exp112690	0.0026
Exp112684	1e-05

## Sheet: Fig. 3H
Firmina ID	The xCell score of CD8+ Tem	Tumor size (cm) for baseline
Exp150513	0.08566	1.14
Exp150514	0.10291	2.12
Exp150515	0.09296	0.91
Exp150519	1e-05	3.14
Exp150524	0.08762	1.93
Exp150527	0.19816	1.99
Exp150528	0.0609	3.74
Exp150529	0.04858	5.37
Exp150532	0.1193	3.26
Exp150533	0.06849	4.02
Exp150534	1e-05	5.13
Exp150535	0.07123	4.51
Exp150508	1e-05	6.74
Exp150509	0.00965	6.22
Exp150510	0.0433	6.44
Exp150511	1e-05	5.16
Exp150512	1e-05	6.13
Exp150516	0.07873	3.86
Exp150517	1e-05	1.27
Exp150518	0.07654	2.96
Exp150520	1e-05	1.43
Exp150521	1e-05	6.84
Exp150522	1e-05	2.08
Exp150523	1e-05	5.84
Exp150525	1e-05	3.4
Exp150526	0.09591	2
Exp150530	1e-05	3.31
Exp150536	1e-05	10.08
Exp150537	1e-05	1.61
Exp150538	1e-05	2.47

## Sheet: Fig. 3J, Fig. S3G
Plasma samples
Firmina ID	CD8+ Tem	RPTOR	IMPDH2
Exp112544	1e-05	1e-05	1e-05
Exp112550	1e-05	1e-05	1e-05
Exp112553	0.0292	1e-05	0.486188
Exp112555	1e-05	1e-05	1e-05
Exp112561	1e-05	1e-05	1.80058
Exp112568	1e-05	1e-05	1e-05
Exp112571	1e-05	0.394507	1e-05
Exp112573	1e-05	1e-05	1e-05
Exp112579	0.0172	1e-05	0.178835
Exp112584	1e-05	1e-05	1e-05
Exp112591	0.0095	1e-05	1.46177
Exp112596	1e-05	1e-05	2.30566
Exp112598	0.0097	1e-05	1.61699
Exp112617	1e-05	1e-05	0.756054
Exp112620	1e-05	1e-05	1e-05
Exp112624	0.0264	0.831293	1e-05
Exp112627	1e-05	1e-05	0.40481
Exp112633	1e-05	1e-05	1e-05
Exp112644	1e-05	1e-05	1e-05
Exp112648	0.1176	1e-05	1e-05
Exp112663	1e-05	1e-05	1e-05
Exp112664	1e-05	1e-05	0.625914
Exp112668	0.0092	1e-05	1.90919
Exp112682	1e-05	0.495509	0.920746
Exp112684	1e-05	1e-05	0.241869
Exp112690	0.0026	1e-05	1e-05
Exp112691	1e-05	1e-05	1e-05
Exp112701	0.0162	0.573682	1e-05
Exp112703	0.0081	1e-05	1e-05
Exp112706	1e-05	1e-05	1.13024
Exp112708	1e-05	1e-05	0.135413
Exp112713	0.0327	0.550772	4.19595
Exp112719	0.0156	1e-05	0.127872
Exp112724	0.0739	0.704867	2.6495
Exp112730	0.005	1e-05	0.689836
Exp112735	0.0289	1e-05	1e-05
Exp112736	1e-05	1e-05	1e-05
Exp112738	0.1621	1e-05	4.6196
Exp112750	1e-05	0.362279	1e-05
Exp112755	1e-05	1e-05	1.65497
Exp112757	1e-05	0.14992	1.45139
Exp112759	1e-05	1e-05	2.00799
Exp112770	0.0053	1e-05	1e-05
Exp112784	1e-05	1e-05	1e-05
Exp112810	1e-05	1e-05	1e-05
Exp112819	1e-05	1e-05	1e-05
Exp112830	0.0251	1e-05	1e-05
Exp112831	1e-05	1e-05	1e-05
Exp112833	0.0008	1e-05	1e-05
Exp112838	1e-05	1e-05	1e-05
Exp112842	0.0002	1e-05	1e-05
Exp112843	1e-05	1e-05	1e-05
Exp112844	1e-05	1e-05	0.98069
Exp112848	1e-05	0.0396009	1e-05
Exp112849	1e-05	1e-05	1e-05
Exp112850	1e-05	1e-05	1e-05
Exp112851	1e-05	1e-05	1e-05
Exp112852	1e-05	1e-05	1e-05
Exp112855	1e-05	1e-05	1e-05
Exp112858	1e-05	1e-05	1e-05
Exp112863	1e-05	1e-05	1e-05
Exp112864	1e-05	1e-05	1.5679
Exp112865	1e-05	1e-05	1e-05
Exp112866	1e-05	1e-05	1.91557
Exp112873	1e-05	1e-05	1.12653
Exp112880	1e-05	1e-05	1e-05
Exp112883	1e-05	1e-05	1e-05
Exp112886	1e-05	1e-05	1e-05
Exp112889	1e-05	1e-05	1e-05
Exp112893	1e-05	1e-05	0.103376
Exp112908	1e-05	1e-05	2.52569
Exp112911	1e-05	1e-05	0.268713
Exp112914	1e-05	1e-05	1e-05
Exp112915	1e-05	1e-05	1e-05
Exp112917	1e-05	1e-05	1e-05
Exp112923	1e-05	1e-05	1e-05
Exp112925	1e-05	1e-05	2.49537
Exp112928	1e-05	1e-05	1e-05
Exp112934	1e-05	1e-05	1e-05
Exp112941	1e-05	1e-05	3.59325
Exp112945	1e-05	1e-05	1e-05
Exp112947	1e-05	1e-05	1e-05
Exp112960	1e-05	1e-05	1e-05
Exp112973	1e-05	0.19467	1e-05
Exp112980	1e-05	1e-05	1e-05
Exp112987	1e-05	1e-05	0.0843662
Exp112994	1e-05	1e-05	1e-05
Exp113000	1e-05	1e-05	1e-05
Exp113024	1e-05	1e-05	1e-05

[truncated: 15 more sheets: Fig. 3J, Fig. S3H, Fig. 3K, Fig. 4B, Fig. 4C, Fig. 4E, Fig. 4F, Fig. 4J, Fig. 4K, Fig. 5D, Fig. S1H, Fig. S2D, Fig. S2I, Fig. S3C, Fig. S3E, Fig. S3G, Fig. S4E]
